# Supplementary material for: Dicloxacillin and Flucloxacillin Inhibit Hepatic Uptake Transporters—In Vitro Investigations and Physiologically Based Pharmacokinetic Modeling
Source: Clin Transl Sci. 2026 Feb 2;19(2):e70487. doi: 10.1111/cts.70487 (PMC12865225; doi:10.1111/cts.70487)
Supplement: Supplementary file 1 — Appendix S1: cts70487‐sup‐0001‐AppendixS1.xlsx. [file CTS-19-e70487-s001.xlsx]

## Sheet: Summary
Simcyp Population Based Simulator
2025-09-08 14:14:12
Simcyp Version 23 (01/12/2023)
Input Parameters
Output Parameters
Input Parameters
Workspace	Dicloxacillin_example
Substrate	Dicloxacillin_final
Simulation Mode	PKPD Parameters + PKPD Profiles
	Substrate				Substrate
Compound Name	Dicloxacillin_final			GI Absorption Model	1st order
Mol Weight (g/mol)	470.3			GI Permeability Assay	n/a
log P	2.91			GI Peff,man	Regional
Compound Type	Monoprotic Acid			Distribution Model	Full PBPK Model
pKa 1	2.72			Vss (L/kg)	Predicted
pKa 2	n/a			Prediction Method	Method 2
B/P	0.65			Clearance Type	Enzyme Kinetics
Haematocrit	45
fu	0.032
Trial Design
					Substrate
Population Name	Healthy Volunteers			Prandial State	Fasted
Use Pop Representative	No			Route	Oral
Population Size	170			Dose Units	mg
Number of Trials	10			Dose	1000
No. of Subjects per Trial	17			Start Day/Time	Day 1, 09:00
Start Day/Time	Day 1, 09:00			Dosing Regimen	Single Dose
End Day/Time	Day 1, 15:00
Study Duration (h)	6
Sampling Time	Pre-defined Uniform
Sampling Site Selection	Off
Output Parameters
PKPD Parameters	Mean	Median	Geometric mean	Confidence Interval		Can be found in Excel sheet
CL (L/h)	9.22561	8.99233	8.97832	8.71886	9.2455	Clearance Trials SS
CLpo (L/h)	15.3271	14.5677	14.3553	13.7048	15.0367	Clearance Trials SS
fa (Sub)	0.690362	0.664638	0.669216	0.648064	0.691058	Clearance Trials SS
Fg (Sub)	1	1	1	1	1	Clearance Trials SS
Fh (Sub)	0.935161	0.94285	0.934578	0.930349	0.938826	Clearance Trials SS
F (Sub)	0.644645	0.616383	0.625434	0.605923	0.645573	Clearance Trials SS
Vss (Subs)(L/Kg)	0.100914	0.101003	0.100552	0.0994778	0.101639	Distribution - Vols
PKPD Profiles (Sub)	Mean	Median	Geometric mean	Confidence Interval		Can be found in Excel sheet
CMax (mg/L)	34.0177	31.0542	31.8228	30.394	33.3187	AUC
TMax (h)	1.07471	1.065	1.05865	1.03532	1.08251	AUC
AUC (mg/L.h)	73.4314	67.1688	68.7932	65.7084	72.0228	AUC
CL (Dose/AUC)(L/h)	15.498	14.8879	14.5363	13.8845	15.2188	AUC

## Sheet: Input Sheet
Simcyp Population Based Simulator
2025-09-08 14:14:14
Simcyp Version 23 (01/12/2023)
Substrate			Trial Design			Simulation Toolbox			Software Version Detail
Compound Name	Dicloxacillin_final		Use Pop Representative	No		Random Number Generator	Mersenne Twister (MT19937)		Simulation Duration(seconds)	5
Version number	Not applicable		Population Size	170		Seed	Fixed		Windows Version	Windows 11
Molecule Type	Small Molecule		Number of Trials	10		Seed Value	1		Excel Version	Excel 2016
Route	Oral		No of Subjects per Trial	17		Sampling upper cut-off (SD)	3		Source File Location	C:\Program Files\Simcyp Simulator V23\Screens\
Dose Units	mg		Population name	Healthy Volunteers		Sampling lower cut-off (SD)	6		Excel Embedded Workspace	No
Dose	1000		Version number	Not applicable		Sampling Site Selection	Off		Simcyp Version	23.0.305.0
Start Day	1		Minimum Age (years)	21		Memory Size	4000000		Licence Details
Start Time	9h0m		Maximum Age (years)	50
Dosing Regimen	Single Dose		Propn. of Females	0.32		Paediatric Module	Not Loaded		User name	ATKK\sjostedt
			Fix Individual Trial Design	No					Domain name	ad.helsinki.fi
PhysChem and Blood Binding			Prandial State	Fasted		ODE Solver Settings			Computer name	LH4-550-32230
			Fluid intake with dose (mL)	250					Simcyp Standard licence: agreement identifier	FD7B22B7-E0C6-456D-B2D4-B31B61722E6F
Mol Weight (g/mol)	470.3		Fluid intake with dose CV (%)	30		No. Differential Equations	19		Simcyp Standard licence: agreement type	Academic teaching and research
log P	2.91		PKPD Parameters	On		Solver sampling interval (h)	0.05		Simcyp Standard licence: organisation	University of Helsinki
Compound Type	Monoprotic Acid		PKPD Profiles	On		Sampling Time	Pre-defined Uniform		Simcyp Standard licence: machine identifier	665CD34C-334A-11B2-A85C-E835994469D6
pKa 1	2.72		Start Day/Time	Day 1, 09:00		Number of time samples	400		Simcyp Standard licence: source	Simcyp Hosted Licence Server
Polar Surface Area (Å²)	138		End Day/Time	Day 1, 15:00					Simcyp Standard licence: usage	Client
Hydrogen bond donors	2		Study Duration (h)	6		Negative Cut-off	1e-08		Simcyp Standard licence: issued	Wed Oct 23 13:11:15 2024
Hydrogen bond acceptors	7					Positive Cut-off	1e-20		Simcyp Standard licence: valid from	Mon Sep 8 12:08:31 2025
Extended Clearance Classification System	Class 3B - Hepatic uptake (or) Renal		Sub : Route	Oral		Differential Solver	5th-order Runge-Kutta		Simcyp Standard licence: valid to	Mon Sep 8 12:23:31 2025
BP input type	User					Maximum number of steps	1000000
B/P	0.65		AUC Calculations (Substrate)			Relative Tolerance	1e-15
Haematocrit	45		Calculated AUCt first dose	No		Relative Tolerance when ADAM is used	1e-15
fu Input	User		Calculated AUC_INF	Yes		Integration error tolerance	0.001
fu	0.032		Method for AUC_INF calculation	Linear Regression
Reference Binding Component	HSA		Calculated AUCt last dose	No		ADAM Model Specific Settings
Protein Reference Conc (g/L)	45		Integrated AUCt first dose	Yes
% Bound to Lipoprotein	0		Integrated AUCt last dose	Yes		Solubility Cap (mg/mL)	10000
% Bound to Lipoprotein (CV %)	0		Integrated AUCt user interval	No		PPB Amount Cut-off (mg)	1e-20
			Method	Linear Trapezoidal		Minimum Norm. Scalar (pH surface model)	1e-11
Absorption			Weighting Option	Equally Weighted (1)		Newton Convergence Tol (pH surface model)	1e-14
						Time Interval (pH surface model)	0.01
Absorption Model	1st order					ConstDR (MBO Model)	1000
Input type	User					Radius Rate Cap (PPB Model)(µm/h)	500
fa	0.7					CR Cut-off (%)	99.9
CV fa (%)	30					Check Precipitation Interval (Sec)	5
ka (1/h)	1.41
CV ka (%)	30					LUA Scripting(ADAM)	Off
lag time (h)	0.3
CV lag time (%)	30					Reference HLM Enzyme Abundance
fu(Gut) input type	Predicted
Q(Gut) input type	Predicted					CYP1A1	1.24
Peff,man Type	n/a					CYP1A2	52
Peff,man Cap (10-4 cm/s)	12					CYP2A6	29.3
Permeability Assay	Physicochemical					CYP2B6	21.6
PSA(Å²)	138					CYP2C8	24
HBD	2					CYP2C9	77.7
						CYP2C18	0.4
Distribution						CYP2C19	4.4
						CYP2D6	9.4
Distribution Model	Full PBPK Model					CYP2E1	61
Replacement Organ?	No					CYP2J2	1.2
Organ Replaced	n/a					CYP3A4	137
User-defined Additional Organ	No					CYP3A5	103
Type	n/a					CYP3A7	35.4
Vss input type	Predicted					UGT1A1	43
Prediction Method	Method 2					UGT1A3	2.75
Concentration-dependent volume	No					UGT1A4	52
log Po:w	2.91					UGT1A5	0
logP vo:w input type	Predicted					UGT1A6	20
logP vo:w Prediction Method	Hansch					UGT1A7	0
logP vo:w Hansch a	1.115					UGT1A8	0
logP vo:w Hansch b	-1.35					UGT1A9	31
Compound Type	Monoprotic Acid					UGT1A10	0.02
pKa 1	2.72					UGT2B4	54
Adipose input type	Predicted					UGT2B7	71
Bone input type	Predicted					UGT2B10	6.5
Brain input type	Predicted					UGT2B11	0
Gut input type	Predicted					UGT2B15	39
Heart input type	Predicted					UGT2B17	5.9
Kidney input type	Predicted					UGT2B28	0
Liver input type	Predicted					User UGT1	0
Lung input type	Predicted					FMO1	0
Muscle input type	Predicted					FMO3	30
Skin input type	Predicted					FMO5	25
Spleen input type	Predicted					FMOUser	0
Pancreas input type	Predicted
Kp Scalar	1
Smoothing Function	Off
Lipid Binding Scalar	1
Use Pvo:w for Neutral Lipid Partition in All Tissues	No
Elimination
Clearance Type	Enzyme Kinetics
FI Correction	Not used
PLR Correction	Not Used
Use Allelic variants for Enzyme 1	No
Enzyme	CYP2C9
Use Allelic variants for Enzyme 2	No
Enzyme	CYP2B6
Gut Lumen metabolism	in-active
Additional HLM CLint (μL/min/mg protein)	35.426
Additional HLM CV (%)	30
Additional HLM fumic	1
Ontogeny Profile - Liver	No Profile Used
Ontogeny Profile - Intestine	No Profile Used
Ontogeny Profile - Kidney	No Profile Used
Biliary CLint (Hep) (µL/min/106)	0
CV Biliary CLint (Hep) (%)	30
Ontogeny Profile	No Profile Used
Active enterohepatic recirculation for IV dose	No
Active Hepatic Scalar (Net)	1
CL R (L/h)	4.71
Transporters Interaction
Organ/Tissue	Gut
Transporter	SLCO2B1 (OATP2B1)
Ki (µM)	35.5
fuinc (Ki)	1
Transporter	ABCB1 (P-gp/MDR1)
Ki (µM)	258
fuinc (Ki)	1
Transporter	ABCG2 (BCRP)
Ki (µM)	166
fuinc (Ki)	1
Organ/Tissue	Kidney
Transporter	SLC22A8 (OAT3)
Ki (µM)	19.5
fuinc (Ki)	1
Transporter	SLC22A11 (OAT4)
Ki (µM)	7.2
fuinc (Ki)	1
Transporter	ABCB1 (P-gp/MDR1)
Ki (µM)	258
fuinc (Ki)	1
Transporter	ABCG2 (BCRP)
Ki (µM)	166
fuinc (Ki)	1
Organ/Tissue	Liver
Transporter	SLCO1B1 (OATP1B1)
Ki (µM)	3.9
fuinc (Ki)	1
Transporter	SLCO1B3 (OATP1B3)
Ki (µM)	6.7
fuinc (Ki)	1
Transporter	SLCO2B1 (OATP2B1)
Ki (µM)	35.5
fuinc (Ki)	1
Transporter	ABCB1 (P-gp/MDR1)
Ki (µM)	258
fuinc (Ki)	1
Transporter	ABCG2 (BCRP)
Ki (µM)	166
fuinc (Ki)	1
Transport
Organ/Tissue	Tumour
Tumour Permeability limited Model	Off

## Sheet: Ode State Info
Index	Model	State variable name (no PK interaction)
0	0	Substrate liver concentration
1	0	Substrate systemic concentration
2	0	Substrate adipose concentration
3	0	Substrate arterial blood concentration
4	0	Substrate bone concentration
5	0	Substrate brain concentration
6	0	Substrate heart concentration
7	0	Substrate gi tract (tissue) concentration
8	0	Substrate kidney concentration
9	0	Substrate lung concentration
10	0	Substrate muscle concentration
11	0	Substrate spleen concentration
12	0	Substrate skin concentration
13	0	Substrate additional organ concentration
14	0	Substrate pancreas concentration
15	0	Substrate lymph concentration
16	0	Substrate amount in dosed absorption compartment
17	0	Substrate renal amount excreted
18	0	Substrate Liver intracellular water concentration

## Sheet: Healthy Volunteers
Population		Population : Liver		Population : Kidney		Population : Skin		Population : GI Tract		Population : Lung		Population : Tissue Composition		Population : Blood		Population : Tissue Blood Flow Rates		Population : Full PBPK Model Tissue Pore Sizes		Population : Brain		Population : Additional Organ		Population : FcRn IgG		Population : Lymph		Population : Subcutaneous & Intramuscular		Population : Target		Population : Receptor & RISC		Population : Tumour		Population : Female Reproductive System		Population : Local Injection Site		Population : Rectum
Ref Bodyweight (kg)	80.7056	Liver model	Well Stirred	Male Baseline 1	76.5	MechDermA - Forearm		Length & Diameter of SI & Colon	New	Ventillation-perfusion ratio: Mean	1	Adipose : EW (%)	14.1	Haematocrit Mean : Male	43	Cardiac Output	Scripted	Adipose Jv,s	Predicted	Brain Volume	User-Defined	Additional Organ : EW (%)	14.1	IgG Concentration (µM)	80.7	% of total lymph flow (Adipose)	12.8	SC Site Volume Abdomen (L/kg)	6.7033e-05	Target1 Name	TNF-alpha	Receptor 1 Name	ASGPR	Tumour : Volume (mL)	20	Vagina surface area (cm2)	87.5	Mechansisitic Polymer Based Biodegradable injectables and implants		Rectal blood flow - Male (%CO)	0.0185
Maximum Age (years)	65	Liver weight : Slope vs BSA	0.722	Male Baseline 1 CV (%)	16.1	SCorneum Thickness (µm) : Male	15.7	Enterocyte Height in Small Intestine (µm)	29.8	Ventillation-perfusion ratio: CV (%)	35	Adipose : NL (%)	79	Haematocrit CV (%) : Male	6.5	Cardiac Output CV (%) Male	20	Adipose ns:nl	500	Male Brain Volume CV%	8.7	Additional Organ : IW (%)	3.9	IgG Concentration CV (%)	12.6	% of total lymph flow (Bone)	0	SC Site Volume Abdomen CV (%)	22	Target1 Rmax (µM)	4.47e-06	Receptor 1 Rmax (µM)	0.823	Tumour : CV (%)	30	Vagina surface area CV (%)	9	Physiological injection site	Subcutaneous	Rectal blood flow - Female (%CO)	0.0185
Minimum Age (years)	18	Operational Concentrations	Liver Compartment (Outlet)	Male Age Cut-Off	61	SCorneum Thickness CV (%) : Male	33	Enterocyte Height in Small Intestine CV (%)	11	Volume Airway (L): Mean	0.1	Adipose : NP (%)	0.2	Haematocrit Mean : Female	38	Cardiac Output CV (%) Female	20	Adipose Rpore,s(nm)	8	Female Brain Volume CV%	11.9	Additional Organ : NL (%)	79	IgG KD1 (pH 6.0)(µM)	0.728	% of total lymph flow (Brain)	1.05	SC Site Fraction of Extracellular Water Abdomen	0.141	Target1 Rmax CV (%)	30	Receptor 1 Rmax CV (%)	13.9	Tumour : Density (g/mL)	1	Cervix surface area (cm2)	16.9	Blood flow(% CO)	0.016	Thickness of rectal fluid layer mean (cm)	0.015
Propn of Females	0.32	Liver weight	Script	Male Age Cut-off Baseline	81.2	SCorneum Thickness (µm) : Female	15.7	Enterocyte Height in Small Intestine Min (µm)	20	Volume Airway (L): CV (%)	30	Bone : EW (%)	9.8	Haematocrit CV (%) : Female	7.1	Cardiac Output Scalar	1	Adipose Rpore,l(nm)	20	CSF production rate	0.021	Additional Organ : NP (%)	0.2	IgG KD1 CV (%)	10	% of total lymph flow (Stomach and Oesophagus)	12	SC Site Kp, ALB Abdomen	0.037	Target1 Kdeg (1/h)	0.877	Receptor 1 Kdeg (1/h)	0.0399	Tumour : Weight (g)	20	Cervix surface area CV (%)	21	Local cell radius(mm)	0.1	Thickness of rectal fluid layer CV (%)	34
BSA C1 Param	0.007184	Liver Volume Male CV (%)	0	Male Age Cut-Off CV1 (%)	27.4	SCorneum Thickness CV (%) : Female	34	Enterocyte Height in Small Intestine Max (µm)	40	Volume Alveoli (L): Mean	5.6	Bone : NL (%)	7.4	AGP Mean : Male	0.793	Adipose : Male (% of Qc)	5	Adipose deltaP (mmHg)	40	CSF production rate CV (%)	10	Additional Organ : AP (mg/g)	0.4	IgG KD2 (pH 6.0)(µM)	2.912	% of total lymph flow (Heart)	1	SC Site Blood Flow Abdomen (% of Qc)	0.0028	Target1 Kdeg CV (%)	30	Receptor 1 Kdeg CV (%)	23.8	Tumour : CV (%)	0	Vagina : cervix surface correlation coefficient	0	Local cell radius CV(%)	30	Rectal fluid pH mean	7
BSA Wt Exp	0.425	Liver Volume Female CV (%)	0	Male Age Cut-Off CV2 (%)	21.2	SCorneum Fat (%) : Male	12.9	Enterocyte Height in Colon (µm)	29.8	Volume Alveoli (L): CV (%)	10	Bone : NP (%)	0.11	AGP CV (%) : Male	23	Adipose : Female (% of Qc)	8.5	Adipose Plasma osmotic pressure (mmHg)	25.8	Bulk flow from ISF to CSF (% CSF production)	25	Additional Organ : KpALB	0.037	IgG KD2 CV (%)	30	% of total lymph flow (Kidney)	8.5	SC Site Fraction of Intracellular Water Abdomen	0.039	Target1 Kshed (1/hr)	1e-06	Receptor 1 MW (Da)	280000	Tumour : Blood Flow (mL/min/mL tumour)	0.76	Epithelium thickness (mm)	1	local tissue volume(mL)	5	Rectal fluid pH CV (%)	30
BSA Ht Exp	0.725	Liver Volume Prediction Method	Default	Female Baseline 1	57	SCorneum Fat CV (%) : Male	30	Enterocyte Height in Colon CV (%)	11	Volume Pulmonary Capilliary Blood (L): Mean	0.089	Brain : EW (%)	9.2	AGP Mean : Female	0.715	Bone : Male (% of Qc)	5	Adipose Plasma osmotic pressure CV(%)	10.6	Bulk flow from ISF to CSF (% CSF production) CV (%)	8	Additional Organ : KpLPP	0.068	IgG CLcat (L/h)	0.0175	% of total lymph flow (Liver)	33	SC Site Fraction of Neutral Lipid Abdomen	0.79	Target1 Kshed CV (%)	30	Receptor 2 Name	Receptor 2	Tumour : CV (%)	30	Epithelium thickness CV (%)	40	local tissue volume CV(%)	30	Thickness of rectal epithelium layer mean (cm)	0.21
HT & WT option	Values	Liver Density	1080	Female Baseline CV (%)	20.4	SCorneum Fat (%) : Female	12.9	Enterocyte Height in Colon Min (µm)	20	Volume Pulmonary Capilliary Blood (L): CV (%)	20	Brain : NL (%)	5.1	AGP CV (%) : Female	24	Bone : Female (% of Qc)	5	Bone Jv,s	Predicted	CSF spinal absorption rate (%)	38	Additional Organ : membrane potential : (mV)	-41	IgG CLcat CV (%)	10	% of total lymph flow (Lung)	3	SC Site Fraction of Neutral Phospholipid Abdomen	0.002	Target1 Lambda (1/h)	1e-06	Receptor 2 Rmax (µM)	0	Tumour : Lymph Flow (mL/min/mL of tumour)	0	Stroma thickness (mm)	1.2	Lipid cell packing fraction	0.64	Thickness of rectal epithelium layer CV (%)	24
Male Body Weight C0	2.643	MPPGL : Baseline	1.407	Female Age Cut-Off 1	48	SCorneum Fat CV (%) : Female	30	Enterocyte Height in Colon Max (µm)	40	Volume Epithelial Lining Fluid (L): Mean	0.025	Brain : NP (%)	5.65	HSA C0 : Male	50.34	Brain : Male (% of Qc)	12	Bone ns:nl	200	CSF spinal absorption rate CV (%)	30	Additional Organ : subcell membrane potential (mV)	10	Ontogeny Profile	No Profile Used	% of total lymph flow (Muscle)	16	SC Site Kp, LPP Abdomen	0.068	Target1 MW (Da)	17000	Receptor 2 Rmax CV (%)	30	Tumour Tissue Type	Generic	Stroma thickness CV (%)	44	Lipid cell packing fraction CV(%)	15	Regional blood flow scalar to rectum mean	1
Male Body Weight C1	0.0099	MPPGL : C1	0.01579	Female Age Cut-Off Baseline 2	66.2	VEpidermis Thickness (µm) : Male	50.7	Total Length of Small Intestine (Male)	5.32	Volume Epithelial Lining Fluid(L): CV (%)	20	Gut : EW (%)	26.7	HSA C1 : Male	-0.0575	Brain : Female (% of Qc)	12	Bone Rpore,s(nm)	10	Bulk flow from spinal CSF to cranial CSF (% CSF spinal absorption rate)	90	Additional Organ : subcell pH	5	FcRn Concentration (µM)	86	% of total lymph flow (Pancreas)	0.3	SC Site Acidic Phospholipds Abdomen (mg/g)	0.4	Target2 Name	IgE	Receptor 2 Kdeg (1/h)	0	Tumour : EW (%)	32.47	Cervix thickness (mm)	30.2	Viscosity of interstitial fluid(cP)	3.5	Regional blood flow scalar to rectum CV (%)	0
Male Body Weight CV (%)	15	MPPGL : C2	-0.0003824	Female Age Cut-off 1 CV 1 (%)	26.5	VEpidermis Thickness CV (%) : Male	24	Total Length of Small Intestine (Male) CV	20.45	Surface Area Airway (m2): Mean	1.5	Gut : NL (%)	4.87	HSA C2 : Male	-0.0738	Pancreas : Male (% of Qc)	1	Bone Rpore,l(nm)	42	Bulk flow from spinal CSF to cranial CSF (% CSF spinal absorption rate) CV (%)	100	Additional Organ : IW pH	7	FcRn Coefficient	0.95	% of total lymph flow (Skin)	7.3	SC Site Intracellular pH (Local) Abdomen	7	Target2 Rmax (µM)	0.00273	Receptor 2 Kdeg CV (%)	30	Tumour : IW (%)	53.76	Cervix thickness CV (%)	21	Viscosity of interstitial fluid CV(%)	30	Surface area of rectum mean (cm2)	100
Male Height C0	175.32	MPPGL : C3	2.37e-06	Female Age Cut-off 1 CV 2 (%)	22.8	VEpidermis Thickness (µm) : Female	53.8	Total Length of Small Intestine (Female)	5.16	Surface Area Airway (m2): CV (%)	50	Gut : NP (%)	1.63	HSA CV (%) : Male	10	Pancreas : Female (% of Qc)	1	Bone deltaP (mmHg)	40	CSF (% Brain volume) : Male	10.5	Additional Organ Local pH : EW	7.4	σvs (SigmaVs)	Predicted	% of total lymph flow (Spleen)	1	SC Site Volume Arm (L/kg)	6.7033e-05	Target2 Rmax CV (%)	119	Receptor 2 MW (Da)	500000	Tumour : NL (%)	0.89	Luminal fluid volume (mL)	0.5	Surface tension of interstitial fluid(mN / m)	72	Surface area of rectum CV (%)	30
Male Height C1	0.1113	MPPGL : CV (%)	26.9	Female Age Cut-Off 2	78	VEpidermis Thickness CV (%) : Female	19	Total Length of Small Intestine (Female) CV	19.33	Surface Area Alveoli (m2): Mean	140	Heart : EW (%)	31.3	HSA C0 : Female	49.38	Stomach : Male (% of Qc)	1	Bone Plasma osmotic pressure (mmHg)	25.8	CSF (% Brain volume) : Female	9.2	Additional Organ Local pH : IW	7	σvL (SigmaVL)	Predicted	% of total lymph flow (Additional Organ)	0	SC Site Volume Arm CV (%)	22	Target2 Kdeg (1/h)	0.0126	Receptor 3 Name	Receptor 3	Tumour : NP (%)	0.96	Luminal fluid volume CV (%)	30	Surface tension of interstitial fluid CV(%)	30	Viscosity of rectal fluid (cP)	3
Male Height C2	-0.0025	CPPGL : Baseline	28.8945	Female Age Cut-Off Baseline 3	79.5	VEpidermis Fat (%) : Male	3	Total Length of Colon (Male)	1.37	Surface Area Alveoli (m2): CV (%)	30	Heart : NL (%)	1.15	HSA C1 : Female	-0.037	Stomach : Female (% of Qc)	1	Bone Plasma osmotic pressure CV(%)	10.6	Spinal (% CSF) : Male	20	Additional Organ : subcell fraction (%)	0	PSs (L/h)	Predicted	% of total lymph flow (Lymph Nodes)	0.1	SC Site Fraction of Extracellular Water Arm	0.141	Target2 Kdeg CV (%)	30	Receptor 3 Rmax (µM)	0	Tumour : AP (mg/g)	2.4	Luminal fluid pH	4.8	pH of interstitial fluid	7.4	Viscosity of rectal fluid CV (%)	30
Male Height CV (%)	3.9	CPPGL : Correlation Coefficient	1.31032	Female Age Cut-Off 2 CV 1 (%)	38.3	VEpidermis Fat CV (%) : Male	30	Total Length of Colon (Male) CV	28.37	MPPGLu (mg/g lung): Mean	10.51	Heart : NP (%)	1.66	HSA C2 : Female	-0.1286	SI : Male (% of Qc)	10	Brain Jv,s	Predicted	Spinal (% CSF) : Female	20	Additional Organ : Male (% of Qc)	0.65	PSL (L/h)	Predicted	Lymph flow rate (L/h/kg)	0.00385518	SC Site Kp, ALB Arm	0.037	Target2 Kshed (1/hr)	1e-06	Receptor 3 Rmax CV (%)	30	Tumour : KpALB	0.138	Luminal fluid pH CV (%)	18	pH of interstitial fluid CV(%)	15	Rectal fluid molar volume (mL/mol)	18
Female Body Weight C0	2.7383	CPPGL : CV (%)	21.467	Female Age Cut-Off 2 CV 2 (%)	31.6	VEpidermis Fat (%) : Female	3	Total Length of Colon (Female)	1.37	MPPGLu (mg/g lung): CV(%)	40	Kidney : EW (%)	28.3	HSA CV (%) : Female	10	SI : Female (% of Qc)	11	Brain ns:nl	3000000000	Intracranial blood volume (% Brain Volume) : Male	5	Additional Organ : Female (% of Qc)	0.65	Kup (1/h)	0.0298	Lymph volume (L/kg)	0.00386	SC Site Blood Flow Arm (% of Qc)	0.0089	Target2 Kshed CV (%)	30	Receptor 3 Kdeg (1/h)	0	Tumour : Other Protein (µM)	0	Regional blood flow scalar to vagina	1	Mechanistic Suspension Based Long-Acting Injectables		Rectal fluid molar volume CV (%)	30
Female Body Weight C1	0.0091	HPGL : Baseline	3.103	Prediction Method	Method 1	VEpidermis Fat CV (%) : Female	30	Total Length of Colon (Female) CV	28.37	Abundance : CYP1A1 EM Mean	7.36	Kidney : NL (%)	2.07	Other Mean : Male	0	Villi : Male (% of Qc)	6	Brain Rpore,s(nm)	1	Intracranial blood volume (% Brain Volume) : Female	5	Additional Organ % of Body Weight	1	Additional Clearance (L/h)	0.0017	Lymph volume CV (%)	30	SC Site Fraction of Intracellular Water Arm	0.039	Target2 Lambda (1/h)	1e-06	Receptor 3 Kdeg CV (%)	30	Tumour : CV (%)	30	Regional blood flow scalar to vagina CV (%)	0	Physiological injection site	Gluteal
Female Body Weight CV (%)	18.8	HPGL : Age Coefficient	-0.655	GFR Cap Minimum Defined Population Limit (ml/min/1.73m^2)	90			Diameter of the intestine (Duodenum)	0.022	Abundance : CYP1A1 EM CV (%)	35	Kidney : NP (%)	1.62	Other CV (%)(%) : Male	0	Villi : Female (% of Qc)	6	Brain Rpore,l(nm)	13	ICF (% Brain volume)	80	Additional Organ % of Body Weight CV (%)	30	Additional Clearance CV (%)	10	Lymph nodes : EW (%)	15	SC Site Fraction of Neutral Lipid Arm	0.79	Target2 MW (Da)	190000	Receptor 3 MW (Da)	500000	Tumour : EW pH	7.13	Regional blood flow scalar to cervix	1	Fraction of extracellular water	0.091
Female Height C0	161.66	HPGL : CV (%)	41.9	GFR Cap Maximum Defined Population Limit (ml/min/1.73m^2)	400	MechDermA - Upper Arm		Diameter of the intestine (Duodenum) CV	23.94	Abundance : CYP1A1 PM Mean	0	Liver : EW (%)	16.5	Other Mean : Female	0	LI : Male (% of Qc)	4	Brain deltaP (mmHg)	40	Brain Capillary Protein (mg brain capillary protein/g brain)	2.33	Additional Organ Density (g/L)	923	Lymphatic Clearance (L/h)	0	Lymph nodes : KpALB	0.4428	SC Site Fraction of Neutral Phospholipid Arm	0.002	Target3 Name	CD11a	Receptor 4 Name	Receptor 4	Tumour : IW pH	7.26	Regional blood flow scalar to cervix CV (%)	0	Local tissue volume fraction	0.897
Female Height C1	0.1319	P450/10e6 Cells : Baseline	3.034	Ref Value for Males 20~30	130	SCorneum Thickness (µm) : Male	11.9	Diameter of the intestine (Colon)	0.042	Abundance : CYP1A1 PM CV (%)	0	Liver : NL (%)	3.48	Other CV (%)(%) : Female	0	LI : Female (% of Qc)	5	Brain Plasma osmotic pressure (mmHg)	25.8	Brain Capillary Protein CV (%)	47	Additional Organ Capillary Bed (%)	5	Lymphatic Clearance CV (%)	10	Vv (% of Tissue volume) : Lymph nodes	1	SC Site Kp, LPP Arm	0.068	Target3 Rmax (µM)	0.01	Receptor 4 Rmax (µM)	0	Tumour : Vascular volume fraction	12			Vascular volume fraction	0.027
Female Height C2	-0.0027	P450/10e6 Cells : HPGL Coefficient	-0.506	Ref Value for Females 20~30	120	SCorneum Thickness CV (%) : Male	29	Diameter of the intestine (Colon) CV	42.14	Abundance : CYP1A1 UM Mean	0	Liver : NP (%)	2.52	User-defined Binding Type	User-defined	Heart : Male (% of Qc)	4	Brain Plasma osmotic pressure CV(%)	10.6	Brain Neural Parenchymal Protein (mg/g ICF Neural Tissue)	76.29	For neutral (phospho)lipid Partitioning	Using Olive oil-water Partitioning	Krc1 (1/h)	3.13	Ve (% of Tissue volume) : Lymph nodes	0.0125	SC Site Acidic Phospholipds Arm (mg/g)	0.4	Target3 Rmax CV (%)	10	Receptor 4 Rmax CV (%)	30	Tumour : Endosomal volume fraction	1.25			pH of interstitial fluid	7.4
Female Height CV (%)	3.9	Advanced Bile Model	No	Age Limit	140	SCorneum Thickness (µm) : Female	13.9	Fraction of total SI length (Duodenum)	0.05	Abundance : CYP1A1 UM CV (%)	0	Lung : EW (%)	34.8	Ontogeny Profile	No Profile Used	Heart : Female (% of Qc)	5	Gut Jv,s	Predicted	Brain Neural Parenchymal Protein CV (%)	43	Additional Organ : Endothelial Volume (%)	0.35625	Krc2 (1/h)	6.42			SC Site Intracellular pH (Local) Arm	7	Target3 Kdeg (1/h)	0.0185	Receptor 4 Kdeg (1/h)	0	Tumour Growth Inhibition Model Type	Simeoni Cell Distribution			pH of interstitial fluid CV(%)	15
Male Distribution	User Defined	% Hepatic Bile Entering Gallbladder Mean	70.3	Baseline	15.4	SCorneum Thickness CV (%) : Female	28	Fraction of total SI length (Jejunum)	0.35	Abundance : CYP1A1 IM1 Mean	0	Lung : NL (%)	0.3	Other molecular weight (Da)	0	Kidney : Male (% of Qc)	19	Gut ns:nl	1500	Brain Neuronal Protein (mg/g ICF Neural Tissue)	56.57			FR	0.715			SC Site Volume Back (L/kg)	6.7033e-05	Target3 Kdeg CV (%)	10	Receptor 4 Kdeg CV (%)	30	Tumour : Exponential Growth Rate (1/day)	1			Blood flow(% CO)	0.09
Frequency of population - 18-21 years	4.5	% Hepatic Bile Entering Gallbladder CV (%)	32.1	BW Coefficient	2.04	SCorneum Fat (%) : Male	12.9	Fraction of total SI length (Ileum)	0.6	Abundance : CYP1A1 IM1 CV (%)	0	Lung : NP (%)	0.9	Use Plasma ES Option	Yes	Kidney : Female (% of Qc)	17	Gut Rpore,s(nm)	4.7	Brain Neuronal Protein CV (%)	43			Full PBPK Krc1 (1/h)	16.7			SC Site Volume Back CV (%)	22	Target3 Kshed (1/hr)	1e-06	Receptor 4 MW (Da)	500000	Tumour : CV (%)	0			Physiological injection site	Vastus
Frequency of population - 21-26 years	39.1	IMMC Cycle Time Mean (h)	1.55	BH Coefficient	51.8	SCorneum Fat CV (%) : Male	47	Regional Diameter ratios (Jejunum/Duodenum)	0.94	Abundance : CYP1A1 IM2 Mean	0	Muscle : EW (%)	9.1	Abundance : Plasma ES EM Mean	1	Liver (Art) : Male (% of Qc)	6.5	Gut Rpore,l(nm)	25	Brain Glial Protein (mg/g ICF Neural Tissue)	19.72			Full PBPK Krc2 (1/h)	33.4			SC Site Fraction of Extracellular Water Back	0.141	Target3 Kshed CV (%)	30	Receptor 5 Name	Receptor 5	Tumour : Linear Growth Rate (g/day)	1			Fraction of extracellular water	0.091
Frequency of population - 26-31 years	24.72	IMMC Cycle Time CV (%)	55	Weight CV (%)	23.4	SCorneum Fat (%) : Female	12.9	Regional Diameter ratios (Ileum/Duodenum)	0.84	Abundance : CYP1A1 IM2 CV (%)	0	Muscle : NL (%)	2.38	Abundance : Plasma ES EM CV (%)	30	Liver (Art) : Female (% of Qc)	6.5	Gut deltaP (mmHg)	40	Brain Glial Protein CV (%)	43			Full PBPK Krc,1:1 (1/h)	24			SC Site Kp, ALB Back	0.037	Target3 Lambda (1/h)	1e-06	Receptor 5 Rmax (µM)	0	Tumour : CV (%)	0			Local tissue volume fraction	0.897
Frequency of population - 31-36 years	11.4	Fasted Gallbladder Emptied at % IMMC Cycle	30	Kidney Density	1050	SCorneum Fat CV (%) : Female	47	S9PPI : input type	Predicted	Lobe Distribution Percentage (%) MPPLu RL	16.67	Muscle : NP (%)	0.72	Abundance : Plasma ES PM Mean	0	Liver (Port) : Male (% of Qc)	19	Gut Plasma osmotic pressure (mmHg)	25.8	Absolute Abundance : ABCB1 (MDR1) (pmol/mg capillary protein)	3.25			Full PBPK Krc,2:1 (1/h)	28			SC Site Blood Flow Back (% of Qc)	0.0072	Target3 MW (Da)	180000	Receptor 5 Rmax CV (%)	30	Tumour : Shape Factor	20			Vascular volume fraction	0.027
Frequency of population - 36-41 years	8.63	Fasted Gallbladder Release Constant Mean (1/h)	0.18	PTCPGK Mean	99.4	VEpidermis Thickness (µm) : Male	37.1	S9PPI : Mean	5320	Lobe Distribution Percentage (%) MPPLu RM	16.67	Pancreas : EW (%)	12	Abundance : Plasma ES PM CV (%)	0	Liver (Port) : Female (% of Qc)	21.5	Gut Plasma osmotic pressure CV(%)	10.6	Abundance : ABCB1 (MDR1) ET Mean	1			IgG KD1 (7.4>pH>6.0)(µM)	72.8			SC Site Fraction of Intracellular Water Back	0.039	Target4 Name	PD-L1	Receptor 5 Kdeg (1/h)	0	Tumour : Transit Rate Cell Damage (1/day)	1			pH of interstitial fluid	7.4
Frequency of population - 41-46 years	5.25	Fasted Gallbladder Release Constant CV (%)	30	PTCPGK CV (%)	33	VEpidermis Thickness CV (%) : Male	51	MPPI : Mean	2978	Lobe Distribution Percentage (%) MPPLu RT	16.67	Pancreas : NL (%)	4.1	Abundance : Plasma ES UM Mean	0	Lung : Male (% of Qc)	100	Heart Jv,s	Predicted	Abundance : ABCB1 (MDR1) ET (CV%)	56			IgG KD1 (7.4>pH>6.0) CV(%)	10			SC Site Fraction of Neutral Lipid Back	0.79	Target4 Rmax (µM)	0.00166029	Receptor 5 Kdeg CV (%)	30	Tumour : CV (%)	0			pH of interstitial fluid CV(%)	15
Frequency of population - 46-51 years	3	Fed Gallbladder Release Constant Mean (1/h)	0.48	MPPGK Mean	12.8	VEpidermis Thickness (µm) : Female	45.7	MPPI : CV (%)	30	Lobe Distribution Percentage (%) MPPLu LL	16.67	Pancreas : NP (%)	0.93	Abundance : Plasma ES UM CV (%)	0	Lung : Female (% of Qc)	100	Heart ns:nl	500	Abundance : ABCB1 (MDR1) PT Mean	0			IgG KD2 (7.4>pH>6.0)(µM)	291.2			SC Site Fraction of Neutral Phospholipid Back	0.002	Target4 Rmax CV (%)	30	Receptor 5 MW (Da)	500000	Tumour : Number Transit Compartments	3			Blood flow(% CO)	0.119
Frequency of population - 51-56 years	1.7	Fed Gallbladder Release Constant CV (%)	19	MPPGK CV (%)	55	VEpidermis Thickness CV (%) : Female	62	CPPI : Mean	2342	Lobe Distribution Percentage (%) MPPLu LT	16.67	Skin : EW (%)	62.3	Abundance : Plasma ES IM Mean	0	Muscle : Male (% of Qc)	17	Heart Rpore,s(nm)	7	Abundance : ABCB1 (MDR1) PT (CV%)	0			IgG KD2 (7.4>pH>6.0) CV(%)	10			SC Site Kp, LPP Back	0.068	Target4 Kdeg (1/h)	0.04235	Receptor 6 Name	Receptor 6	ABCB1 (P-gp/MDR1) ET Mean	1			Physiological injection site	Deltoid
Frequency of population - 56-61 years	1.05	Fasted Gallbladder Residual Volume Mean (%)	79.4	CPPGK Mean	0	VEpidermis Fat (%) : Male	3	CPPI : CV (%)	31	Lobe Distribution Percentage (%) MPPLu LA	8.33	Skin : NL (%)	2.84	Abundance : Plasma ES IM CV (%)	0	Muscle : Female (% of Qc)	12	Heart Rpore,l(nm)	27	Abundance : ABCB1 (MDR1) IT Mean	0			Tau1 (h)	0.0167			SC Site Acidic Phospholipds Back (mg/g)	0.4	Target4 Kdeg CV (%)	30	Receptor 6 Rmax (µM)	0	ABCB1 (P-gp/MDR1) CV (%)	0			Fraction of extracellular water	0.091
Frequency of population - 61-65 years	0.65	Fasted Gallbladder Residual Volume CV (%)	13.1	CPPGK CV (%)	30	VEpidermis Fat CV (%) : Male	30	MPPC : Mean	923	Lobe Distribution Percentage (%) MPPLu UA	8.33	Skin : NP (%)	1.11			Skin : Male (% of Qc)	5	Heart deltaP (mmHg)	40	Abundance : ABCB1 (MDR1) IT (CV%)	0			Tau hat1 (h)	0.0167			SC Site Intracellular pH (Local) Back	7	Target4 Kshed (1/hr)	1e-06	Receptor 6 Rmax CV (%)	30	ABCB1 (P-gp/MDR1) PT Mean	1			Local tissue volume fraction	0.897
Female Distribution	User Defined	Fed Gallbladder Residual Volume Mean (%)	59.9	S9 Method	Predicted	VEpidermis Fat (%) : Female	3	MPPC : CV (%)	30	Lobe Distribution Percentage (%) Ventillation Rate RL	25.9	Spleen : EW (%)	20.8			Skin : Female (% of Qc)	5	Heart Plasma osmotic pressure (mmHg)	25.8	Abundance : ABCB1 (MDR1) UT Mean	0			Tau2 (h)	0.00167			SC Site Volume Thigh (L/kg)	6.7033e-05	Target4 Kshed CV (%)	30	Receptor 6 Kdeg (1/h)	0	ABCB1 (P-gp/MDR1) CV (%)	0			Vascular volume fraction	0.027
Frequency of population - 18-21 years	2.98	Fed Gallbladder Residual Volume CV (%)	39.6	S9PPGK Mean	12.8	VEpidermis Fat CV (%) : Female	30	TMePPI : Mean	6399	Lobe Distribution Percentage (%) Ventillation Rate RM	12.4	Spleen : NL (%)	2.01			Spleen : Male (% of Qc)	2	Heart Plasma osmotic pressure CV(%)	10.6	Abundance : ABCB1 (MDR1) UT (CV%)	0			FcRn Kdeg (1/h)	4.05e-05			SC Site Volume Thigh CV (%)	22	Target4 Lambda (1/h)	1e-06	Receptor 6 Kdeg CV (%)	30	ABCB1 (P-gp/MDR1) IT Mean	1			pH of interstitial fluid	7.4
Frequency of population - 21-26 years	44.67	Enzyme interCorr Switch	Off	UGT1A1 Population Scalar	0			TMePPI : CV (%)	0	Lobe Distribution Percentage (%) Ventillation Rate RT	14.8	Spleen : NP (%)	1.98			Spleen : Female (% of Qc)	3	Kidney Jv,s	Predicted	Absolute Abundance : ABCC4 (MRP4) (pmol/mg capillary protein)	0.24			Early endosome volume fraction	0.6			SC Site Fraction of Extracellular Water Thigh	0.141	Target4 MW (Da)	33275	Receptor 6 MW (Da)	500000	ABCB1 (P-gp/MDR1) CV (%)	0			pH of interstitial fluid CV(%)	15
Frequency of population - 26-31 years	23.57	Enzyme Corr Switch	On	UGT1A1 EM Mean	1	MechDermA - Lower Leg		TMePPC : Mean	184	Lobe Distribution Percentage (%) Ventillation Rate LL	32.1	Plasma : EW (%)	94.5			Lymph Nodes : Male (% of Qc)	3.89	Kidney ns:nl	2000	Abundance : ABCC4 (MRP4) ET Mean	1			Adipose σvs	Predicted			SC Site Kp, ALB Thigh	0.037	Target5 Name	HER2	Receptor 7 Name	Receptor 7	ABCB1 (P-gp/MDR1) UT Mean	1			Blood flow(% CO)	0.109
Frequency of population - 31-36 years	11.12	Enz Corr C0	62.775	UGT1A1 EM Mean CV (%)	0	SCorneum Thickness (µm) : Male	16.8	TMePPC : CV (%)	0	Lobe Distribution Percentage (%) Ventillation Rate LT	14.8	Plasma : NL (%)	0.35			Lymph Nodes : Female (% of Qc)	3.89	Kidney Rpore,s(nm)	6	Abundance : ABCC4 (MRP4) ET (CV%)	44			Bone σvs	1			SC Site Blood Flow Thigh (% of Qc)	0.0057	Target5 Rmax (µM)	0.0071	Receptor 7 Rmax (µM)	0	ABCB1 (P-gp/MDR1) CV (%)	0			Physiological injection site	Custom
Frequency of population - 36-41 years	6.61	Enz Corr C1	0.3934	UGT1A1 PM Mean	0	SCorneum Thickness CV (%) : Male	52	Use NEWE model for MBI and/or induction of gut CYPs	No	Lobe Distribution Percentage (%) Ventillation Rate LA	100	Plasma : NP (%)	0.23			Cervix : Female (% of Qc)	0.15	Kidney Rpore,l(nm)	27	Abundance : ABCC4 (MRP4) PT Mean	0			Brain σvs	Predicted			SC Site Fraction of Intracellular Water Thigh	0.039	Target5 Rmax CV (%)	30	Receptor 7 Rmax CV (%)	30	ABCG2 (BCRP) ET Mean	1			Fraction of extracellular water	0.623
Frequency of population - 41-46 years	5.07	Enz 2 Corr CV	24	UGT1A1 PM Mean CV (%)	0	SCorneum Thickness (µm) : Female	13.9	CYP2C9 EM Mean	12.5	Lobe Distribution Percentage (%) Ventillation Rate UA	100	RBC : EW (%)	0			Vagina : Female (% of Qc)	0.24	Kidney deltaP (mmHg)	40	Abundance : ABCC4 (MRP4) PT (CV%)	0			Gut σvs	Predicted			SC Site Fraction of Neutral Lipid Thigh	0.79	Target5 Kdeg (1/h)	0.09	Receptor 7 Kdeg (1/h)	0	ABCG2 (BCRP) CV (%)	0			Local tissue volume fraction	0.355
Frequency of population - 46-51 years	2.42	Abundance : CYP1A1 EM Mean	1.24	UGT1A1 UM Mean	0	SCorneum Thickness CV (%) : Female	43	CYP2C9 EM CV (%)	72	Lobe Distribution Percentage (%) Blood Flow Rate RL	31.1	RBC : NL (%)	0.17			Rectum : Male (% of Qc)	0.0185	Kidney Plasma osmotic pressure (mmHg)	25.8	Abundance : ABCC4 (MRP4) IT Mean	0			Heart σvs	Predicted			SC Site Fraction of Neutral Phospholipid Thigh	0.002	Target5 Kdeg CV (%)	30	Receptor 7 Kdeg CV (%)	30	ABCG2 (BCRP) PT Mean	1			Vascular volume fraction	0.05
Frequency of population - 51-56 years	1.8	Abundance : CYP1A1 EM CV (%)	118	UGT1A1 UM Mean CV (%)	0	SCorneum Fat (%) : Male	4.7	CYP2C9 PM Mean	5.8	Lobe Distribution Percentage (%) Blood Flow Rate RM	11.8	RBC : NP (%)	0.29			Rectum : Female (% of Qc)	0.0185	Kidney Plasma osmotic pressure CV(%)	10.6	Abundance : ABCC4 (MRP4) IT (CV%)	0			Kidney σvs	Predicted			SC Site Kp, LPP Thigh	0.068	Target5 Kshed (1/hr)	1e-06	Receptor 7 MW (Da)	500000	ABCG2 (BCRP) CV (%)	0			pH of interstitial fluid	7.4
Frequency of population - 56-61 years	1.05	Abundance : CYP1A1 PM Mean	0	UGT1A1 IM Mean	0	SCorneum Fat CV (%) : Male	62	CYP2C9 PM Mean CV (%)	72	Lobe Distribution Percentage (%) Blood Flow Rate RT	8.6	Adipose : IW (%)	3.9			Synovial Joint : Male (% of Qc)	0.0336	Liver Jv,s	Predicted	Abundance : ABCC4 (MRP4) UT Mean	0			Liver σvs	Predicted			SC Site Acidic Phospholipds Thigh (mg/g)	0.4	Target5 Kshed CV (%)	30	Receptor 8 Name	Receptor 8	ABCG2 (BCRP) IT Mean	1			pH of interstitial fluid CV(%)	15
Frequency of population - 61-65 years	0.71	Abundance : CYP1A1 PM CV (%)	0	UGT1A1 IM Mean CV (%)	0	SCorneum Fat (%) : Female	4.7	CYP2C9 UM Mean	0	Lobe Distribution Percentage (%) Blood Flow Rate LL	34.9	Adipose : AP (mg/g)	0.4			Synovial Joint : Female (% of Qc)	0.0336	Liver ns:nl	200	Abundance : ABCC4 (MRP4) UT (CV%)	0			Lung σvs	Predicted			SC Site Intracellular pH (Local) Thigh	7	Target5 Lambda (1/h)	1e-06	Receptor 8 Rmax (µM)	0	ABCG2 (BCRP) CV (%)	0			Blood flow(% CO)	0.035
Abundance : CYP1A1 PM Freq	0	Abundance : CYP1A1 UM Mean	0	UGT1A1 Absolute Abundance	0	SCorneum Fat CV (%) : Female	62	CYP2C9 UM Mean CV (%)	0	Lobe Distribution Percentage (%) Blood Flow Rate LT	8.6	Adipose : KpALB	0.037					Liver Rpore,s(nm)	10	Absolute Abundance : ABCG2 (BCRP) (pmol/mg capillary protein)	5.59			Muscle σvs	Predicted					Target5 MW (Da)	185000	Receptor 8 Rmax CV (%)	30	ABCG2 (BCRP) UT Mean	1
Abundance : CYP1A1 UM Freq	0	Abundance : CYP1A1 UM CV (%)	0	UGT1A1 Mean Turnover Rate	0.0578	VEpidermis Thickness (µm) : Male	63.4	CYP2C9 IM1 Mean	11	Lobe Distribution Percentage (%) Blood Flow Rate LA	5	Adipose : KpLPP	0.068					Liver Rpore,l(nm)	42	Abundance : ABCG2 (BCRP) ET Mean	1			Skin σvs	Predicted					Target6 Name	IL6R-Liver	Receptor 8 Kdeg (1/h)	0	ABCG2 (BCRP) CV (%)	0
Abundance : CYP1A1 IM1 Freq	0	Abundance : CYP1A1 IM1 Mean	0	UGT1A1 Mean Turnover Rate CV (%)	30	VEpidermis Thickness CV (%) : Male	32	CYP2C9 IM1 Mean CV (%)	72	Lobe Distribution Percentage (%) Blood Flow Rate UA	2.5	Bone : IW (%)	34.1					Liver deltaP (mmHg)	40	Abundance : ABCG2 (BCRP) ET (CV%)	65			Spleen σvs	Predicted					Target6 Rmax (µM)	0.0022	Receptor 8 Kdeg CV (%)	30	Efflux (Tumour) ET Mean	1
Abundance : CYP1A1 IM2 Freq	0	Abundance : CYP1A1 IM1 CV (%)	0	UGT1A3 Population Scalar	0	VEpidermis Thickness (µm) : Female	74.9	CYP2C9 IM2 Mean	0	Lobe Distribution Percentage (%) Alveoli Volume RL	26.3	Bone : AP (mg/g)	0.67					Liver Plasma osmotic pressure (mmHg)	25.8	Abundance : ABCG2 (BCRP) PT Mean	0			Pancreas σvs	Predicted					Target6 Rmax CV (%)	30	Receptor 8 MW (Da)	500000	Efflux (Tumour) CV (%)	0
Abundance : CYP1A2 PM Freq	0	Abundance : CYP1A1 IM2 Mean	0	UGT1A3 EM Mean	1	VEpidermis Thickness CV (%) : Female	19	CYP2C9 IM2 Mean CV (%)	0	Lobe Distribution Percentage (%) Alveoli Volume RM	10.5	Bone : KpALB	0.1					Liver Plasma osmotic pressure CV(%)	10.6	Abundance : ABCG2 (BCRP) PT (CV%)	0			Additional Organ σvs	1					Target6 Kdeg (1/h)	0.277	Receptor 9 Name	Receptor 9	Efflux (Tumour) PT Mean	1
Abundance : CYP1A2 UM Freq	0	Abundance : CYP1A1 IM2 CV (%)	0	UGT1A3 EM Mean CV (%)	0	VEpidermis Fat (%) : Male	3	CYP2C9 Mean Turnover Rate	0.03	Lobe Distribution Percentage (%) Alveoli Volume RT	15.8	Bone : KpLPP	0.05					Lung Jv,s	Predicted	Abundance : ABCG2 (BCRP) IT Mean	0			Lymph Nodes σvs	Predicted					Target6 Kdeg CV (%)	30	Receptor 9 Rmax (µM)	0	Efflux (Tumour) CV (%)	0
Abundance : CYP1A2 IM1 Freq	0	Turnover rate : CYP1A1 Mean	0.0183	UGT1A3 PM Mean	0	VEpidermis Fat CV (%) : Male	30	CYP2C9 Mean Turnover Rate CV (%)	20	Lobe Distribution Percentage (%) Alveoli Volume LL	26.3	Brain : IW (%)	67.8					Lung ns:nl	160	Abundance : ABCG2 (BCRP) IT (CV%)	0			Adipose σvL	Predicted					Target6 Kshed (1/hr)	1e-06	Receptor 9 Rmax CV (%)	30	Efflux (Tumour) IT Mean	1
Abundance : CYP1A2 IM2 Freq	0	Turnover rate : CYP1A1 CV (%)	56	UGT1A3 PM Mean CV (%)	0	VEpidermis Fat (%) : Female	3	Colon CYP2C9 EM Mean	0	Lobe Distribution Percentage (%) Alveoli Volume LT	21.1	Brain : AP (mg/g)	0.4					Lung Rpore,s(nm)	6.5	Abundance : ABCG2 (BCRP) UT Mean	0			Bone σvL	1					Target6 Kshed CV (%)	30	Receptor 9 Kdeg (1/h)	0	Efflux (Tumour) CV (%)	0
Abundance : CYP2A6 PM Freq	0.003	Abundance : CYP1A2 EM Mean	52	UGT1A3 UM Mean	0	VEpidermis Fat CV (%) : Female	30	Colon CYP2C9 EM CV (%)	0	Lobe Distribution Percentage (%) Alveoli Volume LA	50	Brain : KpALB	0.048					Lung Rpore,l(nm)	25	Abundance : ABCG2 (BCRP) UT (CV%)	0			Brain σvL	Predicted					Target6 Lambda (1/h)	1e-06	Receptor 9 Kdeg CV (%)	30	Efflux (Tumour) UT Mean	1
Abundance : CYP2A6 UM Freq	0	Abundance : CYP1A2 EM CV (%)	67	UGT1A3 UM Mean CV (%)	0			Colon CYP2C9 PM Mean	N/A	Lobe Distribution Percentage (%) Alveoli Volume UA	50	Brain : KpLPP	0.041					Lung deltaP (mmHg)	40	Absolute Abundance : ISF (BBB) Efflux (Brain) (pmol/mg capillary protein)	0			Gut σvL	Predicted					Target6 MW (Da)	80000	Receptor 9 MW (Da)	500000	Efflux (Tumour) CV (%)	0
Abundance : CYP2A6 IM1 Freq	0.222	Abundance : CYP1A2 PM Mean	0	UGT1A3 IM Mean	0	MechDermA - Thigh		Colon CYP2C9 PM Mean CV (%)	N/A	Lobe Distribution Percentage (%) Absorption Area RL	26.3	Gut : IW (%)	45.1					Lung Plasma osmotic pressure (mmHg)	25.8	Abundance : ISF (BBB) Efflux (Brain) ET Mean	1			Heart σvL	Predicted					Target7 Name	IL6R-Gut	Receptor 10 Name	Receptor 10	Uptake (Tumour) ET Mean	1
Abundance : CYP2A6 IM2 Freq	0.008	Abundance : CYP1A2 PM CV (%)	0	UGT1A3 IM Mean CV (%)	0	SCorneum Thickness (µm) : Male	11	Colon CYP2C9 UM Mean	N/A	Lobe Distribution Percentage (%) Absorption Area RM	10.5	Gut : AP (mg/g)	2.84					Lung Plasma osmotic pressure CV(%)	10.6	Abundance : ISF (BBB) Efflux (Brain) ET (CV%)	60			Kidney σvL	Predicted					Target7 Rmax (µM)	0.000277	Receptor 10 Rmax (µM)	0	Uptake (Tumour) CV (%)	0
Abundance : CYP2B6 PM Freq	0.103	Abundance : CYP1A2 UM Mean	0	UGT1A3 Absolute Abundance	0	SCorneum Thickness CV (%) : Male	32	Colon CYP2C9 UM Mean CV (%)	N/A	Lobe Distribution Percentage (%) Absorption Area RT	15.8	Gut : KpALB	0.158					Muscle Jv,s	Predicted	Abundance : ISF (BBB) Efflux (Brain) PT Mean	0			Liver σvL	Predicted					Target7 Rmax CV (%)	30	Receptor 10 Rmax CV (%)	30	Uptake (Tumour) PT Mean	1
Abundance : CYP2B6 UM Freq	0.027	Abundance : CYP1A2 UM CV (%)	0	UGT1A3 Mean Turnover Rate	1e-06	SCorneum Thickness (µm) : Female	11	Colon CYP2C9 IM1 Mean	N/A	Lobe Distribution Percentage (%) Absorption Area LL	26.3	Gut : KpLPP	0.141					Muscle ns:nl	3610	Abundance : ISF (BBB) Efflux (Brain) PT (CV%)	0			Lung σvL	Predicted					Target7 Kdeg (1/h)	0.277	Receptor 10 Kdeg (1/h)	0	Uptake (Tumour) CV (%)	0
Abundance : CYP2B6 IM1 Freq	0.466	Abundance : CYP1A2 IM1 Mean	0	UGT1A3 Mean Turnover Rate CV (%)	30	SCorneum Thickness CV (%) : Female	20	Colon CYP2C9 IM1 Mean CV (%)	N/A	Lobe Distribution Percentage (%) Absorption Area LT	21.1	Heart : IW (%)	44.5					Muscle Rpore,s(nm)	5	Abundance : ISF (BBB) Efflux (Brain) IT Mean	0			Muscle σvL	Predicted					Target7 Kdeg CV (%)	30	Receptor 10 Kdeg CV (%)	30	Uptake (Tumour) IT Mean	1
Abundance : CYP2B6 IM2 Freq	0	Abundance : CYP1A2 IM1 CV (%)	0	UGT1A4 Population Scalar	1	SCorneum Fat (%) : Male	23.7	Colon CYP2C9 IM2 Mean	N/A	Lobe Distribution Percentage (%) Absorption Area LA	50	Heart : AP (mg/g)	3.07					Muscle Rpore,l(nm)	22	Abundance : ISF (BBB) Efflux (Brain) IT (CV%)	0			Skin σvL	Predicted					Target7 Kshed (1/hr)	1e-06	Receptor 10 MW (Da)	500000	Uptake (Tumour) CV (%)	0
Abundance : CYP2C8 PM Freq	0	Abundance : CYP1A2 IM2 Mean	0	UGT1A4 EM Mean	1	SCorneum Fat CV (%) : Male	24	Colon CYP2C9 IM2 Mean CV (%)	N/A	Lobe Distribution Percentage (%) Absorption Area UA	50	Heart : KpALB	0.157					Muscle deltaP (mmHg)	40	Abundance : ISF (BBB) Efflux (Brain) UT Mean	0			Spleen σvL	Predicted					Target7 Kshed CV (%)	30	RISC Abundance Adipose (µM)	0.0327	Uptake (Tumour) UT Mean	1
Abundance : CYP2C8 UM Freq	0	Abundance : CYP1A2 IM2 CV (%)	0	UGT1A4 EM Mean CV (%)	50	SCorneum Fat (%) : Female	23.7	Colon CYP2C9 Mean Turnover Rate	N/A	Lobe Distribution Percentage (%) Pulmonary Capilliary Blood Volume RL	16.66	Heart : KpLPP	0.16					Muscle Plasma osmotic pressure (mmHg)	25.8	Abundance : ISF (BBB) Efflux (Brain) UT (CV%)	0			Pancreas σvL	Predicted					Target7 Lambda (1/h)	1e-06	RISC Abundance Adipose CV (µM)	13.7	Uptake (Tumour) CV (%)	0
Abundance : CYP2C8 IM1 Freq	0	Turnover rate : CYP1A2 Mean	0.0183	UGT1A4 PM Mean	0	SCorneum Fat CV (%) : Female	24	Colon CYP2C9 Mean Turnover Rate CV (%)	N/A	Lobe Distribution Percentage (%) Pulmonary Capilliary Blood Volume RM	16.67	Kidney : IW (%)	50					Muscle Plasma osmotic pressure CV(%)	10.6	Absolute Abundance : SLC2A1 (GLUT1) (pmol/mg capillary protein)	60.07			Additional Organ σvL	1					Target7 MW (Da)	80000	RISC Abundance Bone (µM)	0.0327	Tumour : Target Abundance (µM)	0
Abundance : CYP2C8 IM2 Freq	0	Turnover rate : CYP1A2 CV (%)	56	UGT1A4 PM Mean CV (%)	0	VEpidermis Thickness (µm) : Male	53.3	CYP2C19 EM Mean	2	Lobe Distribution Percentage (%) Pulmonary Capilliary Blood Volume RT	16.67	Kidney : AP (mg/g)	2.48					Pancreas Jv,s	Predicted	Abundance : SLC2A1 (GLUT1) ET Mean	1			Lymph Nodes σvL	Predicted					Target8 Name	Target 8	RISC Abundance Bone CV (µM)	13.7	Tumour : CV (%)	0
Abundance : CYP2C9 PM Freq	0.019	Abundance : CYP2A6 EM Mean	29.3	UGT1A4 UM Mean	0	VEpidermis Thickness CV (%) : Male	40	CYP2C19 EM CV (%)	52	Lobe Distribution Percentage (%) Pulmonary Capilliary Blood Volume LL	16.67	Kidney : KpALB	0.13					Pancreas ns:nl	2000	Abundance : SLC2A1 (GLUT1) ET (CV%)	70			Adipose σl	0					Target8 Rmax (µM)	0	RISC Abundance Brain (µM)	0.0327	Tumour : Target MW (Da)	150000
Abundance : CYP2C9 UM Freq	0	Abundance : CYP2A6 EM CV (%)	83	UGT1A4 UM Mean CV (%)	0	VEpidermis Thickness (µm) : Female	43.3	CYP2C19 PM Mean	0	Lobe Distribution Percentage (%) Pulmonary Capilliary Blood Volume LT	16.67	Kidney : KpLPP	0.137					Pancreas Rpore,s(nm)	6	Abundance : SLC2A1 (GLUT1) PT Mean	0			Bone σl	0					Target8 Rmax CV (%)	30	RISC Abundance Brain CV (µM)	13.7	Tumour : Tissue Radius (µm)	75
Abundance : CYP2C9 IM1 Freq	0.321	Abundance : CYP2A6 PM Mean	2.7	UGT1A4 IM Mean	0	VEpidermis Thickness CV (%) : Female	40	CYP2C19 PM Mean CV (%)	0	Lobe Distribution Percentage (%) Pulmonary Capilliary Blood Volume LA	8.33	Liver : IW (%)	58.6					Pancreas Rpore,l(nm)	27	Abundance : SLC2A1 (GLUT1) PT (CV%)	0			Brain σl	0					Target8 Kdeg (1/h)	0	RISC Abundance Gut (µM)	0.0327	Tumour : CV (%)	30
Abundance : CYP2C9 IM2 Freq	0	Abundance : CYP2A6 PM CV (%)	83	UGT1A4 IM Mean CV (%)	0	VEpidermis Fat (%) : Male	3	CYP2C19 UM Mean	4.65	Lobe Distribution Percentage (%) Pulmonary Capilliary Blood Volume UA	8.33	Liver : AP (mg/g)	5.09					Pancreas deltaP (mmHg)	40	Abundance : SLC2A1 (GLUT1) IT Mean	0			Gut σl	0					Target8 Kdeg CV (%)	30	RISC Abundance Gut CV (µM)	13.7	Tumour : Capillary Radius (µm)	8
Abundance : CYP2C18 PM Freq	0	Abundance : CYP2A6 UM Mean	0	UGT1A4 Absolute Abundance	8.7	VEpidermis Fat CV (%) : Male	30	CYP2C19 UM Mean CV (%)	79	Lobe Distribution Percentage (%) Pulmonary Mass Volume RL	16.66	Liver : KpALB	0.086					Pancreas Plasma osmotic pressure (mmHg)	25.8	Abundance : SLC2A1 (GLUT1) IT (CV%)	0			Heart σl	0					Target8 Kshed (1/hr)	1e-06	RISC Abundance Heart (µM)	0.0327	Tumour : CV (%)	10
Abundance : CYP2C18 UM Freq	0	Abundance : CYP2A6 UM CV (%)	0	UGT1A4 Mean Turnover Rate	1e-06	VEpidermis Fat (%) : Female	3	CYP2C19 IM1 Mean	1.29	Lobe Distribution Percentage (%) Pulmonary Mass Volume RM	16.67	Liver : KpLPP	0.161					Pancreas Plasma osmotic pressure CV(%)	10.6	Abundance : SLC2A1 (GLUT1) UT Mean	0			Kidney σl	0					Target8 Kshed CV (%)	30	RISC Abundance Heart CV (µM)	13.7	Tumour : Correction Factor	0.63
Abundance : CYP2C18 IM1 Freq	0	Abundance : CYP2A6 IM1 Mean	20.2	UGT1A4 Mean Turnover Rate CV (%)	30	VEpidermis Fat CV (%) : Female	30	CYP2C19 IM1 Mean CV (%)	52	Lobe Distribution Percentage (%) Pulmonary Mass Volume RT	16.67	Lung : IW (%)	46.3					Skin Jv,s	Predicted	Abundance : SLC2A1 (GLUT1) UT (CV%)	0			Liver σl	0					Target8 Lambda (1/h)	1e-06	RISC Abundance Kidney (µM)	0.0327	Tumour : CV (%)	0
Abundance : CYP2C18 IM2 Freq	0	Abundance : CYP2A6 IM1 CV (%)	83	UGT1A5 Population Scalar	1			CYP2C19 IM2 Mean	3.18	Lobe Distribution Percentage (%) Pulmonary Mass Volume LL	16.67	Lung : AP (mg/g)	0.5					Skin ns:nl	2500	Absolute Abundance : SLC29A1 (ENT1) (pmol/mg capillary protein)	0.62			Lung σl	0					Target8 MW (Da)	150000	RISC Abundance Kidney CV (µM)	13.7	Tumour : Hydrostatic Pressure Gradient ΔP (mmHg)	40
Abundance : CYP2C19 PM Freq	0.023	Abundance : CYP2A6 IM2 Mean	11.9	UGT1A5 EM Mean	1	MechDermA - Face		CYP2C19 IM2 Mean CV (%)	89	Lobe Distribution Percentage (%) Pulmonary Mass Volume LT	16.67	Lung : KpALB	0.212					Skin Rpore,s(nm)	9	Abundance : SLC29A1 (ENT1) ET Mean	1			Muscle σl	0					Target9 Name	Target 9	RISC Abundance Liver (µM)	0.0327	Tumour : Plasma osmotic pressure (mmHg)	25.8
Abundance : CYP2C19 UM Freq	0.047	Abundance : CYP2A6 IM2 CV (%)	83	UGT1A5 EM Mean CV (%)	50	SCorneum Thickness (µm) : Male	14.3	CYP2C19 Mean Turnover Rate	0.03	Lobe Distribution Percentage (%) Pulmonary Mass Volume LA	8.33	Lung : KpLPP	0.168					Skin Rpore,l(nm)	25	Abundance : SLC29A1 (ENT1) ET (CV%)	71			Skin σl	0					Target9 Rmax (µM)	0	RISC Abundance Liver CV (µM)	13.7	Tumour : Plasma osmotic pressure CV (%)	10.6
Abundance : CYP2C19 IM1 Freq	0.246	Turnover rate : CYP2A6 Mean	0.0267	UGT1A5 PM Mean	0	SCorneum Thickness CV (%) : Male	23	CYP2C19 Mean Turnover Rate CV (%)	20	Lobe Distribution Percentage (%) Pulmonary Mass Volume UA	8.33	Muscle : IW (%)	66.9					Skin deltaP (mmHg)	40	Abundance : SLC29A1 (ENT1) PT Mean	0			Spleen σl	0					Target9 Rmax CV (%)	30	RISC Abundance Lung (µM)	0.0327	Tumour : Capillary Small Pore Radius (nm)	4.5
Abundance : CYP2C19 IM2 Freq	0.26	Turnover rate : CYP2A6 CV (%)	56	UGT1A5 PM Mean CV (%)	0	SCorneum Thickness (µm) : Female	15.6	Colon CYP2C19 EM Mean	0	Lobe Distribution Percentage (%) Epithelial Lining Fluid Volume RL	16.66	Muscle : AP (mg/g)	2.49					Skin Plasma osmotic pressure (mmHg)	25.8	Abundance : SLC29A1 (ENT1) PT (CV%)	0			Pancreas σl	0					Target9 Kdeg (1/h)	0	RISC Abundance Lung CV (µM)	13.7	Tumour : Capillary Large Pore Radius (nm)	500
Abundance : CYP2D6 PM Freq	0.082	Abundance : CYP2B6 EM Mean	21.6	UGT1A5 UM Mean	0	SCorneum Thickness CV (%) : Female	21	Colon CYP2C19 EM CV (%)	0	Lobe Distribution Percentage (%) Epithelial Lining Fluid Volume RM	16.67	Muscle : KpALB	0.034					Skin Plasma osmotic pressure CV(%)	10.6	Abundance : SLC29A1 (ENT1) IT Mean	0			Additional σl	0					Target9 Kdeg CV (%)	30	RISC Abundance Muscle (µM)	0.0327	Tumour : Capillary Small Pore Membrane Thickness (1/cm)	17.6
Abundance : CYP2D6 UM Freq	0.025	Abundance : CYP2B6 EM CV (%)	68	UGT1A5 UM Mean CV (%)	0	SCorneum Fat (%) : Male	7.2	Colon CYP2C19 PM Mean	N/A	Lobe Distribution Percentage (%) Epithelial Lining Fluid Volume RT	16.67	Muscle : KpLPP	0.059					Spleen Jv,s	Predicted	Abundance : SLC29A1 (ENT1) IT (CV%)	0			Lymph Nodes σl	0					Target9 Kshed (1/hr)	1e-06	RISC Abundance Muscle CV (µM)	13.7	Tumour : Capillary Large Pore Membrane Thickness (1/cm)	0.65
Abundance : CYP2D6 IM1 Freq	0.325	Abundance : CYP2B6 PM Mean	4.6	UGT1A5 IM Mean	0	SCorneum Fat CV (%) : Male	12	Colon CYP2C19 PM Mean CV (%)	N/A	Lobe Distribution Percentage (%) Epithelial Lining Fluid Volume LL	16.67	Skin : IW (%)	9.47					Spleen ns:nl	200	Abundance : SLC29A1 (ENT1) UT Mean	0			Adipose FR	0					Target9 Kshed CV (%)	30	RISC Abundance Skin (µM)	0.0327	Tumour : Capillary Small Pore Hydrolic Conductance	0.01
Abundance : CYP2D6 IM2 Freq	0	Abundance : CYP2B6 PM CV (%)	85	UGT1A5 IM Mean CV (%)	0	SCorneum Fat (%) : Female	7.2	Colon CYP2C19 UM Mean	N/A	Lobe Distribution Percentage (%) Epithelial Lining Fluid Volume LT	16.67	Skin : AP (mg/g)	1.32					Spleen Rpore,s(nm)	10	Abundance : SLC29A1 (ENT1) UT (CV%)	0			Bone FR	1					Target9 Lambda (1/h)	1e-06	RISC Abundance Skin CV (µM)	13.7	Tumour : Interstitial Small Pore Radius (nm)	13.8
Abundance : CYP2E1 PM Freq	0	Abundance : CYP2B6 UM Mean	24.7	UGT1A5 Absolute Abundance	0	SCorneum Fat CV (%) : Female	12	Colon CYP2C19 UM Mean CV (%)	N/A	Lobe Distribution Percentage (%) Epithelial Lining Fluid Volume LA	8.33	Skin : KpALB	0.277					Spleen Rpore,l(nm)	42	Absolute Abundance : SLC16A1 (MCT1) (pmol/mg capillary protein)	4.75			Brain FR	1					Target9 MW (Da)	150000	RISC Abundance Spleen (µM)	0.0327	Tumour : Interstitial Large Pore Radius (nm)	1000
Abundance : CYP2E1 UM Freq	0	Abundance : CYP2B6 UM CV (%)	128	UGT1A5 Mean Turnover Rate	1e-06	VEpidermis Thickness (µm) : Male	38.9	Colon CYP2C19 IM1 Mean	N/A	Lobe Distribution Percentage (%) Epithelial Lining Fluid Volume UA	8.33	Skin : KpLPP	0.096					Spleen deltaP (mmHg)	40	Abundance : SLC16A1 (MCT1) ET Mean	1			Gut FR	1					Target10 Name	Target 10	RISC Abundance Spleen CV (µM)	13.7	Tumour : Interstitial Small Pore Fraction	0.9
Abundance : CYP2E1 IM1 Freq	0	Abundance : CYP2B6 IM1 Mean	16.1	UGT1A5 Mean Turnover Rate CV (%)	30	VEpidermis Thickness CV (%) : Male	50	Colon CYP2C19 IM1 Mean CV (%)	N/A	Use local pH by segment	No	Spleen : IW (%)	57.9					Spleen Plasma osmotic pressure (mmHg)	25.8	Abundance : SLC16A1 (MCT1) ET (CV%)	69			Heart FR	1					Target10 Rmax (µM)	0	RISC Abundance Pancreas (µM)	0.0327	Tumour : FcRn Abundance Scalar	1
Abundance : CYP2E1 IM2 Freq	0	Abundance : CYP2B6 IM1 CV (%)	105	UGT1A6 Population Scalar	1	VEpidermis Thickness (µm) : Female	37.4	Colon CYP2C19 IM2 Mean	N/A	Basal Influx 1 (Lung) Mean	1	Spleen : AP (mg/g)	2.81					Spleen Plasma osmotic pressure CV(%)	10.6	Abundance : SLC16A1 (MCT1) PT Mean	0			Kidney FR	1					Target10 Rmax CV (%)	30	RISC Abundance Pancreas CV (µM)	13.7
Abundance : CYP2J2 PM Freq	0	Abundance : CYP2B6 IM2 Mean	0	UGT1A6 EM Mean	1	VEpidermis Thickness CV (%) : Female	21	Colon CYP2C19 IM2 Mean CV (%)	N/A	Basal Influx 1 (Lung) CV (%)	0	Spleen : KpALB	0.097					AdditionalOrgan Jv,s	Predicted	Abundance : SLC16A1 (MCT1) PT (CV%)	0			Liver FR	1					Target10 Kdeg (1/h)	0	RISC Abundance Lymph Nodes (µM)	0.0327
Abundance : CYP2J2 UM Freq	0	Abundance : CYP2B6 IM2 CV (%)	0	UGT1A6 EM Mean CV (%)	50	VEpidermis Fat (%) : Male	3	Colon CYP2C19 Mean Turnover Rate	N/A	Basal Influx 2 (Lung) Mean	1	Spleen : KpLPP	0.207					AdditionalOrgan ns:nl	1	Abundance : SLC16A1 (MCT1) IT Mean	0			Lung FR	1					Target10 Kdeg CV (%)	30	RISC Abundance Lymph Nodes CV (µM)	13.7
Abundance : CYP2J2 IM1 Freq	0	Turnover rate : CYP2B6 Mean	0.0217	UGT1A6 PM Mean	0	VEpidermis Fat CV (%) : Male	30	Colon CYP2C19 Mean Turnover Rate CV (%)	N/A	Basal Influx 2 (Lung) CV (%)	0	Plasma : IW (%)	0					AdditionalOrgan Rpore,s(nm)	0.1	Abundance : SLC16A1 (MCT1) IT (CV%)	0			Muscle FR	0					Target10 Kshed (1/hr)	1e-06	RISC Abundance Additional Organ (µM)	0
Abundance : CYP2J2 IM2 Freq	0	Turnover rate : CYP2B6 CV (%)	56	UGT1A6 PM Mean CV (%)	0	VEpidermis Fat (%) : Female	3	CYP2D6 EM Mean	1.1	Basal Efflux 1 (Lung) Mean	1	Plasma : AP (mg/g)	0.04					AdditionalOrgan Rpore,l(nm)	0.1	Abundance : SLC16A1 (MCT1) UT Mean	0			Skin FR	0					Target10 Kshed CV (%)	30	RISC Abundance Additional Organ CV (µM)	13.7
Abundance : CYP3A4 PM Freq	0	Abundance : CYP2C8 EM Mean	24	UGT1A6 UM Mean	0	VEpidermis Fat CV (%) : Female	30	CYP2D6 EM CV (%)	47	Basal Efflux 1 (Lung) CV (%)	0	RBC : IW (%)	66.6					AdditionalOrgan deltaP (mmHg)	40	Abundance : SLC16A1 (MCT1) UT (CV%)	0			Spleen FR	1					Target10 Lambda (1/h)	1e-06	RISC Molecular Weight (g/mol)	300000
Abundance : CYP3A4 UM Freq	0	Abundance : CYP2C8 EM CV (%)	81	UGT1A6 UM Mean CV (%)	0			CYP2D6 PM Mean	0	Basal Efflux 2 (Lung) Mean	1	RBC : AP (mg/g)	0.44					AdditionalOrgan Plasma osmotic pressure (mmHg)	25.8	Absolute Abundance : SLCO1A2 (OATP1A2) (pmol/mg capillary protein)	0.54			Pancreas FR	1					Target10 MW (Da)	150000
Abundance : CYP3A4 IM1 Freq	0	Abundance : CYP2C8 PM Mean	0	UGT1A6 IM Mean	0	MPMLA - Forehead		CYP2D6 PM Mean CV (%)	0	Basal Efflux 2 (Lung) CV (%)	0	Pancreas : IW (%)	66.4					AdditionalOrgan Plasma osmotic pressure CV(%)	10.6	Abundance : SLCO1A2 (OATP1A2) ET Mean	1			Additional FR	1					Target11 Name	Target 11
Abundance : CYP3A4 IM2 Freq	0	Abundance : CYP2C8 PM CV (%)	0	UGT1A6 IM Mean CV (%)	0	Skin surface pH : Male	4.5	CYP2D6 UM Mean	2.13	Apical Influx 1 (Lung) Mean	1	Pancreas : AP (mg/g)	1.67					Lymph Jv,s	Predicted	Abundance : SLCO1A2 (OATP1A2) ET (CV%)	19			Lymph Nodes FR	0					Target11 Rmax (µM)	0
Abundance : CYP3A5 PM Freq	0.83	Abundance : CYP2C8 UM Mean	0	UGT1A6 Absolute Abundance	3.6	Skin surface pH CV (%) : Male	7.4	CYP2D6 UM Mean CV (%)	47	Apical Influx 1 (Lung) CV (%)	0	Pancreas : KpALB	0.06					Lymph ns:nl	2000	Abundance : SLCO1A2 (OATP1A2) PT Mean	0			Adipose FcRn	7.6					Target11 Rmax CV (%)	30
Abundance : CYP3A5 UM Freq	0	Abundance : CYP2C8 UM CV (%)	0	UGT1A6 Mean Turnover Rate	1e-06	Skin temperature °C : Male	32	CYP2D6 IM1 Mean	0.35	Apical Influx 2 (Lung) Mean	1	Pancreas : KpLPP	0.06					Lymph Rpore,s(nm)	5	Abundance : SLCO1A2 (OATP1A2) PT (CV%)	0			Bone FcRn	230.7					Target11 Kdeg (1/h)	0
Abundance : CYP3A5 IM1 Freq	0	Abundance : CYP2C8 IM1 Mean	0	UGT1A6 Mean Turnover Rate CV (%)	30	Skin temperature CV (%) : Male	0	CYP2D6 IM1 Mean CV (%)	47	Apical Influx 2 (Lung) CV (%)	0	Placenta : IW (%)	0					Lymph Rpore,l(nm)	25	Abundance : SLCO1A2 (OATP1A2) IT Mean	0			Brain FcRn	8.1					Target11 Kdeg CV (%)	30
Abundance : CYP3A5 IM2 Freq	0	Abundance : CYP2C8 IM1 CV (%)	0	UGT1A7 Population Scalar	1	Shape of corneocyte : Male	Cuboid (brick)	CYP2D6 IM2 Mean	0	Apical Efflux 1 (Lung) Mean	1	Placenta : AP (mg/g)	0					Lymph deltaP (mmHg)	40	Abundance : SLCO1A2 (OATP1A2) IT (CV%)	0			Gut FcRn	35.07					Target11 Kshed (1/hr)	1e-06
Abundance : CYP3A7 PM Freq	0.88	Abundance : CYP2C8 IM2 Mean	0	UGT1A7 EM Mean	1	Shape of corneocyte : Female	Cuboid (brick)	CYP2D6 IM2 Mean CV (%)	0	Apical Efflux 1 (Lung) CV (%)	0	Placenta : KpALB	0					Lymph Plasma osmotic pressure (mmHg)	25.8	Abundance : SLCO1A2 (OATP1A2) UT Mean	0			Heart FcRn	3.3					Target11 Kshed CV (%)	30
Abundance : CYP3A7 UM Freq	0	Abundance : CYP2C8 IM2 CV (%)	0	UGT1A7 EM Mean CV (%)	50	Number of SC layers : Male	12	CYP2D6 Mean Turnover Rate	0.03	Apical Efflux 2 (Lung) Mean	1	Placenta : KpLPP	0					Lymph Plasma osmotic pressure CV(%)	10.6	Abundance : SLCO1A2 (OATP1A2) UT (CV%)	0			Kidney FcRn	48.3					Target11 Lambda (1/h)	1e-06
Abundance : CYP3A7 IM1 Freq	0	Turnover rate : CYP2C8 Mean	0.0301	UGT1A7 PM Mean	0	Number of SC layers CV (%) : Male	8.4	CYP2D6 Mean Turnover Rate CV (%)	20	Apical Efflux 2 (Lung) CV (%)	0	Breast : IW (%)	0							Absolute Abundance : SLCO1B3 (OATP1B3) (pmol/mg capillary protein)	0.46			Liver FcRn	89.5					Target11 MW (Da)	150000
Abundance : CYP3A7 IM2 Freq	0	Turnover rate : CYP2C8 CV (%)	56	UGT1A7 PM Mean CV (%)	0	Water density gm/cm3 : Male	1	Colon CYP2D6 EM Mean	0			Breast : AP (mg/g)	0					Minimal PBPK Model Tissue Pore Sizes		Abundance : SLCO1B3 (OATP1B3) ET Mean	1			Lung FcRn	85.2					Target12 Name	Target 12
Abundance : CYP2C9 Allele 1 Genotype 1 Freq	0.66	Abundance : CYP2C9 EM Mean	77.7	UGT1A7 UM Mean	0	Water density CV (%) : Male	0	Colon CYP2D6 EM CV (%)	0	Initial bacteria number	20	Breast : KpALB	0					Tissue Jv,s	Predicted	Abundance : SLCO1B3 (OATP1B3) ET (CV%)	33			Muscle FcRn	6.5					Target12 Rmax (µM)	0
Abundance : CYP2C9 Allele 1 Genotype 2 Freq	0.193	Abundance : CYP2C9 EM CV (%)	64	UGT1A7 UM Mean CV (%)	0	SC lipids density gm/cm3 : Male	0.9	Colon CYP2D6 PM Mean	N/A			Breast : KpLPP	0					Tissue ns:nl	1155	Abundance : SLCO1B3 (OATP1B3) PT Mean	0			Skin FcRn	24.6					Target12 Rmax CV (%)	30
Abundance : CYP2C9 Allele 1 Genotype 3 Freq	0.115	Abundance : CYP2C9 PM Mean	35.9	UGT1A7 IM Mean	0	SC lipids density CV (%) : Male	0	Colon CYP2D6 PM Mean CV (%)	N/A	Granuloma growth period (days)	200	Milk : IW (%)	0					Tissue Rpore,s(nm)	6.9	Abundance : SLCO1B3 (OATP1B3) PT (CV%)	0			Spleen FcRn	230.7					Target12 Kdeg (1/h)	0
Abundance : CYP2C9 Allele 1 Genotype 4 Freq	0.013	Abundance : CYP2C9 PM CV (%)	88	UGT1A7 IM Mean CV (%)	0	SC proteins density gm/cm3 : Male	1.37	Colon CYP2D6 UM Mean	N/A			Milk : AP (mg/g)	0					Tissue Rpore,l(nm)	24.5	Abundance : SLCO1B3 (OATP1B3) IT Mean	0			Pancreas FcRn	35.07					Target12 Kdeg CV (%)	30
Abundance : CYP2C9 Allele 1 Genotype 5 Freq	0.016	Abundance : CYP2C9 UM Mean	0	UGT1A7 Absolute Abundance	13	SC proteins density CV (%) : Male	0	Colon CYP2D6 UM Mean CV (%)	N/A	Granuloma location Frequency: RLM	1	Milk : KpALB	0					Tissue deltaP (mmHg)	40	Abundance : SLCO1B3 (OATP1B3) IT (CV%)	0			Additional FcRn	6.5					Target12 Kshed (1/hr)	1e-06
Abundance : CYP2C9 Allele 1 Genotype 6 Freq	0.003	Abundance : CYP2C9 UM CV (%)	0	UGT1A7 Mean Turnover Rate	1e-06	Intercellular lipid thickness of SC µm : Male	0.091	Colon CYP2D6 IM1 Mean	N/A	Granuloma location Frequency: RMM	0	Milk : KpLPP	0					Tissue Plasma osmotic pressure (mmHg)	25.8	Abundance : SLCO1B3 (OATP1B3) UT Mean	0			Lymph Nodes FcRn	111.2					Target12 Kshed CV (%)	30
Abundance : CYP2B6 Allele 2 Genotype 1 Freq	0.523	Abundance : CYP2C9 IM1 Mean	68.1	UGT1A7 Mean Turnover Rate CV (%)	30	Intercellular lipid thickness of SC CV (%) : Male	0	Colon CYP2D6 IM1 Mean CV (%)	N/A	Granuloma location Frequency: RMM	0	Subcutis_Arm : IW (%)	0					Tissue Plasma osmotic pressure CV(%)	10.6	Abundance : SLCO1B3 (OATP1B3) UT (CV%)	0			Adipose PSs	Predicted					Target12 Lambda (1/h)	1e-06
Abundance : CYP2B6 Allele 2 Genotype 2 Freq	0.048	Abundance : CYP2C9 IM1 CV (%)	81	UGT1A8 Population Scalar	1	Tortuosity : Male	User Defined	Colon CYP2D6 IM2 Mean	N/A	Granuloma location Frequency: LLM	0	Subcutis_Arm : AP (mg/g)	0							Absolute Abundance : SLCO1C1 (OATP1C1) (pmol/mg capillary protein)	0.27			Bone PSs	0.1					Target12 MW (Da)	150000
Abundance : CYP2B6 Allele 2 Genotype 3 Freq	0.027	Abundance : CYP2C9 IM2 Mean	0	UGT1A8 EM Mean	1	Tortuosity of lipid diffusion pathway of SC : Male	12.7	Colon CYP2D6 IM2 Mean CV (%)	N/A	Granuloma location Frequency: LTM	0	Subcutis_Arm : KpALB	0					Subcutaneous Administration Site		Abundance : SLCO1C1 (OATP1C1) ET Mean	1			Brain PSs	Predicted					Target13 Name	Target 13
Abundance : CYP2B6 Allele 2 Genotype 4 Freq	0.104	Abundance : CYP2C9 IM2 CV (%)	0	UGT1A8 EM Mean CV (%)	50	Tortuosity of lipid diffusion pathway of SC CV (%) : Male	18	Colon CYP2D6 Mean Turnover Rate	N/A			Subcutis_Arm : KpLPP	0					Abdomen Jv,s	Predicted	Abundance : SLCO1C1 (OATP1C1) ET (CV%)	11			Gut PSs	Predicted					Target13 Rmax (µM)	0
Abundance : CYP2B6 Allele 2 Genotype 5 Freq	0.25	Turnover rate : CYP2C9 Mean	0.0067	UGT1A8 PM Mean	0	Hair follicle diameter µm : Male	65.4	Colon CYP2D6 Mean Turnover Rate CV (%)	N/A	Macrophage diameter (μm): Mean	21.2	Epicardial : IW (%)	0					Abdomen ns:nl	2500	Abundance : SLCO1C1 (OATP1C1) PT Mean	0			Heart PSs	Predicted					Target13 Rmax CV (%)	30
Abundance : CYP2B6 Allele 2 Genotype 6 Freq	0.048	Turnover rate : CYP2C9 CV (%)	56	UGT1A8 PM Mean CV (%)	0	Hair follicle diameter CV (%) : Male	83	CYP2J2 EM Mean	7.4	Macrophage fraction (%): Mean	50	Epicardial : AP (mg/g)	0					Abdomen Rpore,s(nm)	6.5	Abundance : SLCO1C1 (OATP1C1) PT (CV%)	0			Kidney PSs	Predicted					Target13 Kdeg (1/h)	0
Abundance : UGT1A1 PM Freq	0.11	Abundance : CYP2C18 EM Mean	0.4	UGT1A8 UM Mean	0	Hair follicle density N/cm2 : Male	292	CYP2J2 EM CV (%)	69	ISF fraction (%): Mean	10	Epicardial : KpALB	0					Abdomen Rpore,l(nm)	25	Abundance : SLCO1C1 (OATP1C1) IT Mean	0			Liver PSs	Predicted					Target13 Kdeg CV (%)	30
Abundance : UGT1A1 UM Freq	0.01	Abundance : CYP2C18 EM CV (%)	39	UGT1A8 UM Mean CV (%)	0	Hair follicle density CV (%) : Male	16	CYP2J2 PM Mean	0	ISF fraction: CV (%)	30	Epicardial : KpLPP	0					Abdomen deltaP (mmHg)	40	Abundance : SLCO1C1 (OATP1C1) IT (CV%)	0			Lung PSs	Predicted					Target13 Kshed (1/hr)	1e-06
Abundance : UGT1A1 IM Freq	0.44	Abundance : CYP2C18 PM Mean	0	UGT1A8 IM Mean	0	Hair follicle depth µm : Male	204.8	CYP2J2 PM Mean CV (%)	0	Outer-caseum fraction (%): Mean	20	Midmyocardial : IW (%)	0					Abdomen Plasma osmotic pressure (mmHg)	25.8	Abundance : SLCO1C1 (OATP1C1) UT Mean	0			Muscle PSs	Predicted					Target13 Kshed CV (%)	30
Abundance : UGT1A3 PM Freq	0	Abundance : CYP2C18 PM CV (%)	0	UGT1A8 IM Mean CV (%)	0	Hair follicle depth CV (%) : Male	0	CYP2J2 UM Mean	0	Outer-caseum fraction: CV (%)	30	Midmyocardial : AP (mg/g)	0					Abdomen Plasma osmotic pressure CV(%)	10.6	Abundance : SLCO1C1 (OATP1C1) UT (CV%)	0			Skin PSs	Predicted					Target13 Lambda (1/h)	1e-06
Abundance : UGT1A3 UM Freq	0.588	Abundance : CYP2C18 UM Mean	0	UGT1A8 Absolute Abundance	4.9	Hair shaft diameter µm : Male	15.9	CYP2J2 UM Mean CV (%)	0	Inner-caseum fraction (%): Mean	20	Midmyocardial : KpALB	0					Arm Jv,s	Predicted	Absolute Abundance : SLCO2B1 (OATP2B1) (pmol/mg capillary protein)	0.41			Spleen PSs	Predicted					Target13 MW (Da)	150000
Abundance : UGT1A3 IM Freq	0.035	Abundance : CYP2C18 UM CV (%)	0	UGT1A8 Mean Turnover Rate	1e-06	Hair shaft diameter CV (%) : Male	57	CYP2J2 IM1 Mean	0	Inner-caseum fraction: CV (%)	30	Midmyocardial : KpLPP	0					Arm ns:nl	2500	Abundance : SLCO2B1 (OATP2B1) ET Mean	1			Pancreas PSs	Predicted					Target14 Name	Target 14
Abundance : UGT1A4 PM Freq	0	Abundance : CYP2C18 IM1 Mean	0	UGT1A8 Mean Turnover Rate CV (%)	30	Sebum viscosity centipose : Male	40	CYP2J2 IM1 Mean CV (%)	0			Endocardial : IW (%)	0					Arm Rpore,s(nm)	6.5	Abundance : SLCO2B1 (OATP2B1) ET (CV%)	58			Additional Organ PSs	0.01					Target14 Rmax (µM)	0
Abundance : UGT1A4 UM Freq	0	Abundance : CYP2C18 IM1 CV (%)	0	UGT1A9 Population Scalar	1	Sebum viscosity CV (%) : Male	0	CYP2J2 IM2 Mean	0	Local pH: macrophage	5	Endocardial : AP (mg/g)	0					Arm Rpore,l(nm)	25	Abundance : SLCO2B1 (OATP2B1) PT Mean	0			Lymph Nodes PSs	Predicted					Target14 Rmax CV (%)	30
Abundance : UGT1A4 IM Freq	0	Abundance : CYP2C18 IM2 Mean	0	UGT1A9 EM Mean	1	Corneocyte pH [top] : Male	6.8	CYP2J2 IM2 Mean CV (%)	0	Local pH: ISF	6.7	Endocardial : KpALB	0					Arm deltaP (mmHg)	40	Abundance : SLCO2B1 (OATP2B1) PT (CV%)	0			Adipose PSL	Predicted					Target14 Kdeg (1/h)	0
Abundance : UGT1A5 PM Freq	0	Abundance : CYP2C18 IM2 CV (%)	0	UGT1A9 EM Mean CV (%)	50	Corneocyte pH [top] CV (%) : Male	6.8	CYP2J2 Mean Turnover Rate	0.03	Local pH: caseum	7.4	Endocardial : KpLPP	0					Arm Plasma osmotic pressure (mmHg)	25.8	Abundance : SLCO2B1 (OATP2B1) IT Mean	0			Bone PSL	0.1					Target14 Kdeg CV (%)	30
Abundance : UGT1A5 UM Freq	0	Turnover rate : CYP2C18 Mean	0.0267	UGT1A9 PM Mean	1	Corneocyte thickness [top] µm : Male	0.71	CYP2J2 Mean Turnover Rate CV (%)	20			Lymph Nodes : IW (%)	0					Arm Plasma osmotic pressure CV(%)	10.6	Abundance : SLCO2B1 (OATP2B1) IT (CV%)	0			Brain PSL	Predicted					Target14 Kshed (1/hr)	1e-06
Abundance : UGT1A5 IM Freq	0	Turnover rate : CYP2C18 CV (%)	56	UGT1A9 PM Mean CV (%)	50	Corneocyte thickness [top] CV (%) : Male	36	Colon CYP2J2 EM Mean	0	Uptake (macrophage): Mean	1	Lymph Nodes : AP (mg/g)	0					Back Jv,s	Predicted	Abundance : SLCO2B1 (OATP2B1) UT Mean	0			Gut PSL	Predicted					Target14 Kshed CV (%)	30
Abundance : UGT1A6 PM Freq	0	Abundance : CYP2C19 EM Mean	4.4	UGT1A9 UM Mean	0	Corneocyte width [top] µm : Male	27.7	Colon CYP2J2 EM CV (%)	0	Uptake (macrophage): CV (%)	1	Lymph Nodes : KpALB	0					Back ns:nl	2500	Abundance : SLCO2B1 (OATP2B1) UT (CV%)	0			Heart PSL	Predicted					Target14 Lambda (1/h)	1e-06
Abundance : UGT1A6 UM Freq	0	Abundance : CYP2C19 EM CV (%)	52	UGT1A9 UM Mean CV (%)	0	Corneocyte width [top] CV (%) : Male	9.2	Colon CYP2J2 PM Mean	N/A	Efflux (macrophage): Mean	1	Lymph Nodes : KpLPP	0					Back Rpore,s(nm)	6.5	Absolute Abundance : SLC22A1 (OCT1) (pmol/mg capillary protein)	0.56			Kidney PSL	Predicted					Target14 MW (Da)	150000
Abundance : UGT1A6 IM Freq	0	Abundance : CYP2C19 PM Mean	0	UGT1A9 IM Mean	1	Corneocyte length [top] µm : Male	34.2	Colon CYP2J2 PM Mean CV (%)	N/A	Efflux (macrophage): CV (%)	0	Synovial Joint : IW (%)	0					Back Rpore,l(nm)	25	Abundance : SLC22A1 (OCT1) ET Mean	1			Liver PSL	Predicted					Target15 Name	Target 15
Abundance : UGT1A7 PM Freq	0	Abundance : CYP2C19 PM CV (%)	0	UGT1A9 IM Mean CV (%)	50	Corneocyte length [top] CV (%) : Male	4.1	Colon CYP2J2 UM Mean	N/A	BN pre-treatment number: Mean	80	Synovial Joint : AP (mg/g)	0					Back deltaP (mmHg)	40	Abundance : SLC22A1 (OCT1) ET (CV%)	16			Lung PSL	Predicted					Target15 Rmax (µM)	0
Abundance : UGT1A7 UM Freq	0	Abundance : CYP2C19 UM Mean	10.23	UGT1A9 Absolute Abundance	79	Hydration level (% water volume) [top] : Male	35.5	Colon CYP2J2 UM Mean CV (%)	N/A	BN pre-treatment number: CV (%)	30	Synovial Joint : KpALB	0					Back Plasma osmotic pressure (mmHg)	25.8	Abundance : SLC22A1 (OCT1) PT Mean	0			Muscle PSL	Predicted					Target15 Rmax CV (%)	30
Abundance : UGT1A7 IM Freq	0	Abundance : CYP2C19 UM CV (%)	79	UGT1A9 Mean Turnover Rate	1e-06	Hydration level (% water volume) [top] CV (%) : Male	17	Colon CYP2J2 IM1 Mean	N/A			Synovial Joint : KpLPP	0					Back Plasma osmotic pressure CV(%)	10.6	Abundance : SLC22A1 (OCT1) PT (CV%)	0			Skin PSL	Predicted					Target15 Kdeg (1/h)	0
Abundance : UGT1A8 PM Freq	0	Abundance : CYP2C19 IM1 Mean	2.85	UGT1A9 Mean Turnover Rate CV (%)	30	SC lipid viscosity [top] centipose : Male	75	Colon CYP2J2 IM1 Mean CV (%)	N/A			Subcutis_Abdomen : IW (%)	0					Thigh Jv,s	Predicted	Abundance : SLC22A1 (OCT1) IT Mean	0			Spleen PSL	Predicted					Target15 Kdeg CV (%)	30
Abundance : UGT1A8 UM Freq	0	Abundance : CYP2C19 IM1 CV (%)	52	UGT1A10 Population Scalar	1	SC lipid viscosity [top] CV (%) : Male	0	Colon CYP2J2 IM2 Mean	N/A			Subcutis_Abdomen : AP (mg/g)	0					Thigh ns:nl	2500	Abundance : SLC22A1 (OCT1) IT (CV%)	0			Pancreas PSL	Predicted					Target15 Kshed (1/hr)	1e-06
Abundance : UGT1A8 IM Freq	0	Abundance : CYP2C19 IM2 Mean	7.01	UGT1A10 EM Mean	1	Corneocyte pH [upper mid] : Male	6.8	Colon CYP2J2 IM2 Mean CV (%)	N/A			Subcutis_Abdomen : KpALB	0					Thigh Rpore,s(nm)	6.5	Abundance : SLC22A1 (OCT1) UT Mean	0			Additional Organ PSL	0.1					Target15 Kshed CV (%)	30
Abundance : UGT1A9 PM Freq	0.043	Abundance : CYP2C19 IM2 CV (%)	89	UGT1A10 EM Mean CV (%)	50	Corneocyte pH [upper mid] CV (%) : Male	6.8	Colon CYP2J2 Mean Turnover Rate	N/A			Subcutis_Abdomen : KpLPP	0					Thigh Rpore,l(nm)	25	Abundance : SLC22A1 (OCT1) UT (CV%)	0			Lymph Nodes PSL	Predicted					Target15 Lambda (1/h)	1e-06
Abundance : UGT1A9 UM Freq	0	Turnover rate : CYP2C19 Mean	0.0267	UGT1A10 PM Mean	0	Corneocyte thickness [upper mid] µm : Male	0.81	Colon CYP2J2 Mean Turnover Rate CV (%)	N/A			Subcutis_Back : IW (%)	0					Thigh deltaP (mmHg)	40	Absolute Abundance : SLC22A3 (OCT3) (pmol/mg capillary protein)	0.62			Adipose fcat	0.025					Target15 MW (Da)	150000
Abundance : UGT1A9 IM Freq	0.004	Turnover rate : CYP2C19 CV (%)	56	UGT1A10 PM Mean CV (%)	0	Corneocyte thickness [upper mid] CV (%) : Male	36	CYP3A4 EM Mean	65.4			Subcutis_Back : AP (mg/g)	0					Thigh Plasma osmotic pressure (mmHg)	25.8	Abundance : SLC22A3 (OCT3) ET Mean	1			Bone fcat	0.075					Target16 Name	Target 16
Abundance : UGT1A10 PM Freq	0	Abundance : CYP2D6 EM Mean	9.4	UGT1A10 UM Mean	0	Corneocyte width [upper mid] µm : Male	27.7	CYP3A4 EM CV (%)	52			Subcutis_Back : KpALB	0					Thigh Plasma osmotic pressure CV(%)	10.6	Abundance : SLC22A3 (OCT3) ET (CV%)	13			Brain fcat	0.0009					Target16 Rmax (µM)	0
Abundance : UGT1A10 UM Freq	0	Abundance : CYP2D6 EM CV (%)	65	UGT1A10 UM Mean CV (%)	0	Corneocyte width [upper mid] CV (%) : Male	9.2	CYP3A4 PM Mean	0			Subcutis_Back : KpLPP	0							Abundance : SLC22A3 (OCT3) PT Mean	0			Gut fcat	0.055					Target16 Rmax CV (%)	30
Abundance : UGT1A10 IM Freq	0	Abundance : CYP2D6 PM Mean	0	UGT1A10 IM Mean	0	Corneocyte length [upper mid] µm : Male	34.2	CYP3A4 PM Mean CV (%)	0			Subcutis_Thigh : IW (%)	0					Intramuscular Administration Site		Abundance : SLC22A3 (OCT3) PT (CV%)	0			Heart fcat	0.0454					Target16 Kdeg (1/h)	0
Abundance : UGT2B4 PM Freq	0	Abundance : CYP2D6 PM CV (%)	0	UGT1A10 IM Mean CV (%)	0	Corneocyte length [upper mid] CV (%) : Male	4.1	CYP3A4 UM Mean	0			Subcutis_Thigh : AP (mg/g)	0					Deltoid Jv,s	Predicted	Abundance : SLC22A3 (OCT3) IT Mean	0			Kidney fcat	0.041					Target16 Kdeg CV (%)	30
Abundance : UGT2B4 UM Freq	0	Abundance : CYP2D6 UM Mean	18.18	UGT1A10 Absolute Abundance	17	Hydration level (% water volume) [upper mid] : Male	46.1	CYP3A4 UM Mean CV (%)	0			Subcutis_Thigh : KpALB	0					Deltoid ns:nl	3610	Abundance : SLC22A3 (OCT3) IT (CV%)	0			Liver fcat	0.33					Target16 Kshed (1/hr)	1e-06
Abundance : UGT2B4 IM Freq	0	Abundance : CYP2D6 UM CV (%)	65	UGT1A10 Mean Turnover Rate	1e-06	Hydration level (% water volume) [upper mid] CV (%) : Male	11	CYP3A4 IM1 Mean	0			Subcutis_Thigh : KpLPP	0					Deltoid Rpore,s(nm)	5	Abundance : SLC22A3 (OCT3) UT Mean	0			Lung fcat	0.0057					Target16 Kshed CV (%)	30
Abundance : UGT2B7 PM Freq	0	Abundance : CYP2D6 IM1 Mean	2.95	UGT1A10 Mean Turnover Rate CV (%)	30	SC lipid viscosity [upper mid] centipose : Male	75	CYP3A4 IM1 Mean CV (%)	0			Intramuscular Deltoid : IW (%)	0					Deltoid Rpore,l(nm)	22	Abundance : SLC22A3 (OCT3) UT (CV%)	0			Muscle fcat	0.1					Target16 Lambda (1/h)	1e-06
Abundance : UGT2B7 UM Freq	0	Abundance : CYP2D6 IM1 CV (%)	65	UGT2B4 Population Scalar	1	SC lipid viscosity [upper mid] CV (%) : Male	0	CYP3A4 IM2 Mean	0			Intramuscular Deltoid : AP (mg/g)	0					Deltoid deltaP (mmHg)	40	Absolute Abundance : SLC22A6 (OAT1) (pmol/mg capillary protein)	0.48			Skin fcat	0.27					Target16 MW (Da)	150000
Abundance : UGT2B7 IM Freq	0	Abundance : CYP2D6 IM2 Mean	0	UGT2B4 EM Mean	1	Corneocyte pH [lower mid] : Male	6.8	CYP3A4 IM2 Mean CV (%)	0			Intramuscular Deltoid : KpALB	0					Deltoid Plasma osmotic pressure (mmHg)	25.8	Abundance : SLC22A6 (OAT1) ET Mean	1			Spleen fcat	0.018					Target17 Name	Target 17
Abundance : UGT2B10 PM Freq	0	Abundance : CYP2D6 IM2 CV (%)	0	UGT2B4 EM Mean CV (%)	50	Corneocyte pH [lower mid] CV (%) : Male	6.8	CYP3A4 Mean Turnover Rate	0.03			Intramuscular Deltoid : KpLPP	0					Deltoid Plasma osmotic pressure CV(%)	10.6	Abundance : SLC22A6 (OAT1) ET (CV%)	23			Pancreas fcat	0.015					Target17 Rmax (µM)	0
Abundance : UGT2B10 UM Freq	0	Turnover rate : CYP2D6 Mean	0.0099	UGT2B4 PM Mean	0	Corneocyte thickness [lower mid] µm : Male	0.91	CYP3A4 Mean Turnover Rate CV (%)	20			Intramuscular Gluteal : IW (%)	0					Gluteal Jv,s	Predicted	Abundance : SLC22A6 (OAT1) PT Mean	0			Additional fcat	0.01					Target17 Rmax CV (%)	30
Abundance : UGT2B10 IM Freq	0	Turnover rate : CYP2D6 CV (%)	56	UGT2B4 PM Mean CV (%)	0	Corneocyte thickness [lower mid] CV (%) : Male	36	Colon CYP3A4 EM Mean	2.95			Intramuscular Gluteal : AP (mg/g)	0					Gluteal ns:nl	3610	Abundance : SLC22A6 (OAT1) PT (CV%)	0			Lymph Nodes fcat	0.005					Target17 Kdeg (1/h)	0
Abundance : UGT2B11 PM Freq	0	Abundance : CYP2E1 EM Mean	61	UGT2B4 UM Mean	0	Corneocyte width [lower mid] µm : Male	27.7	Colon CYP3A4 EM CV (%)	30			Intramuscular Gluteal : KpALB	0					Gluteal Rpore,s(nm)	5	Abundance : SLC22A6 (OAT1) IT Mean	0			Adipose Kup	0.00298					Target17 Kdeg CV (%)	30
Abundance : UGT2B11 UM Freq	0	Abundance : CYP2E1 EM CV (%)	61	UGT2B4 UM Mean CV (%)	0	Corneocyte width [lower mid] CV (%) : Male	9.2	Colon CYP3A4 PM Mean	N/A			Intramuscular Gluteal : KpLPP	0					Gluteal Rpore,l(nm)	22	Abundance : SLC22A6 (OAT1) IT (CV%)	0			Bone Kup	0.0298					Target17 Kshed (1/hr)	1e-06
Abundance : UGT2B11 IM Freq	0	Abundance : CYP2E1 PM Mean	0	UGT2B4 IM Mean	0	Corneocyte length [lower mid] µm : Male	34.2	Colon CYP3A4 PM Mean CV (%)	N/A			Intramuscular Vastus : IW (%)	0					Gluteal deltaP (mmHg)	40	Abundance : SLC22A6 (OAT1) UT Mean	0			Brain Kup	0.00596					Target17 Kshed CV (%)	30
Abundance : UGT2B15 PM Freq	0.28	Abundance : CYP2E1 PM CV (%)	0	UGT2B4 IM Mean CV (%)	0	Corneocyte length [lower mid] CV (%) : Male	4.1	Colon CYP3A4 UM Mean	N/A			Intramuscular Vastus : AP (mg/g)	0					Gluteal Plasma osmotic pressure (mmHg)	25.8	Abundance : SLC22A6 (OAT1) UT (CV%)	0			Gut Kup	0.0298					Target17 Lambda (1/h)	1e-06
Abundance : UGT2B15 UM Freq	0	Abundance : CYP2E1 UM Mean	0	UGT2B4 Absolute Abundance	0.3	Hydration level (% water volume) [lower mid] : Male	56.75	Colon CYP3A4 UM Mean CV (%)	N/A			Intramuscular Vastus : KpALB	0					Gluteal Plasma osmotic pressure CV(%)	10.6	Absolute Abundance : SLC22A7 (OAT2) (pmol/mg capillary protein)	7.9			Heart Kup	0.0298					Target17 MW (Da)	150000
Abundance : UGT2B15 IM Freq	0.51	Abundance : CYP2E1 UM CV (%)	0	UGT2B4 Mean Turnover Rate	1e-06	Hydration level (% water volume) [lower mid] CV (%) : Male	7	Colon CYP3A4 IM1 Mean	N/A			Intramuscular Vastus : KpLPP	0					Vastus Jv,s	Predicted	Abundance : SLC22A7 (OAT2) ET Mean	1			Kidney Kup	0.0298					Target18 Name	Target 18
Abundance : UGT2B17 PM Freq	0.09	Abundance : CYP2E1 IM1 Mean	0	UGT2B4 Mean Turnover Rate CV (%)	30	SC lipid viscosity [lower mid] centipose : Male	75	Colon CYP3A4 IM1 Mean CV (%)	N/A			Adipose Volume Scalar	1					Vastus ns:nl	3610	Abundance : SLC22A7 (OAT2) ET (CV%)	48			Liver Kup	0.0298					Target18 Rmax (µM)	0
Abundance : UGT2B17 UM Freq	0	Abundance : CYP2E1 IM1 CV (%)	0	UGT2B7 Population Scalar	1	SC lipid viscosity [lower mid] CV (%) : Male	0	Colon CYP3A4 IM2 Mean	N/A			Bone Volume Scalar	1					Vastus Rpore,s(nm)	5	Abundance : SLC22A7 (OAT2) PT Mean	0			Lung Kup	0.0298					Target18 Rmax CV (%)	30
Abundance : UGT2B17 IM Freq	0.36	Abundance : CYP2E1 IM2 Mean	0	UGT2B7 EM Mean	1	Corneocyte pH [bottom] : Male	6.8	Colon CYP3A4 IM2 Mean CV (%)	N/A			Brain Volume Scalar	1					Vastus Rpore,l(nm)	22	Abundance : SLC22A7 (OAT2) PT (CV%)	0			Muscle Kup	0.0298					Target18 Kdeg (1/h)	0
Abundance : UGT2B28 PM Freq	0	Abundance : CYP2E1 IM2 CV (%)	0	UGT2B7 EM Mean CV (%)	50	Corneocyte pH [bottom] CV (%) : Male	6.8	Colon CYP3A4 Mean Turnover Rate	N/A			Gut Volume Scalar	1					Vastus deltaP (mmHg)	40	Abundance : SLC22A7 (OAT2) IT Mean	0			Skin Kup	0.0298					Target18 Kdeg CV (%)	30
Abundance : UGT2B28 UM Freq	0	Turnover rate : CYP2E1 Mean	0.0176	UGT2B7 PM Mean	0	Corneocyte thickness [bottom] µm : Male	1.03	Colon CYP3A4 Mean Turnover Rate CV (%)	N/A			Heart Volume Scalar	1					Vastus Plasma osmotic pressure (mmHg)	25.8	Abundance : SLC22A7 (OAT2) IT (CV%)	0			Spleen Kup	0.0298					Target18 Kshed (1/hr)	1e-06
Abundance : UGT2B28 IM Freq	0	Turnover rate : CYP2E1 CV (%)	63	UGT2B7 PM Mean CV (%)	0	Corneocyte thickness [bottom] CV (%) : Male	36	CYP3A5 EM Mean	23.3			Kidney Volume Scalar	1					Vastus Plasma osmotic pressure CV(%)	10.6	Abundance : SLC22A7 (OAT2) UT Mean	0			Pancreas Kup	0.0298					Target18 Kshed CV (%)	30
Abundance : User UGT1 PM Freq	0	Abundance : CYP2J2 EM Mean	1.2	UGT2B7 UM Mean	0	Corneocyte width [bottom] µm : Male	27.7	CYP3A5 EM CV (%)	32			Liver Volume Scalar	1							Abundance : SLC22A7 (OAT2) UT (CV%)	0			Additional Kup	0.0298					Target18 Lambda (1/h)	1e-06
Abundance : User UGT1 UM Freq	0	Abundance : CYP2J2 EM CV (%)	129	UGT2B7 UM Mean CV (%)	0	Corneocyte width [bottom] CV (%) : Male	9.2	CYP3A5 PM Mean	0			Lung Volume Scalar	1							Absolute Abundance : SLC22A8 (OAT3) (pmol/mg capillary protein)	0.27			Lymph Nodes Kup	0.0298					Target18 MW (Da)	150000
Abundance : User UGT1 IM Freq	0	Abundance : CYP2J2 PM Mean	0	UGT2B7 IM Mean	0	Corneocyte length [bottom] µm : Male	34.2	CYP3A5 PM Mean CV (%)	0			Muscle Volume Scalar	1							Abundance : SLC22A8 (OAT3) ET Mean	1									Target19 Name	Target 19
Abundance : User Cyt1 PM Freq	0	Abundance : CYP2J2 PM CV (%)	0	UGT2B7 IM Mean CV (%)	0	Corneocyte length [bottom] CV (%) : Male	4.1	CYP3A5 UM Mean	0			Skin Volume Scalar	1							Abundance : SLC22A8 (OAT3) ET (CV%)	11			Subcutaneous Administration Site						Target19 Rmax (µM)	0
Abundance : User Cyt1 UM Freq	0	Abundance : CYP2J2 UM Mean	0	UGT2B7 Absolute Abundance	48	Hydration level (% water volume) [bottom] : Male	67.4	CYP3A5 UM Mean CV (%)	0			Spleen Volume Scalar	1							Abundance : SLC22A8 (OAT3) PT Mean	0			Abdomen σvs	Predicted					Target19 Rmax CV (%)	30
Abundance : User Cyt1 IM Freq	0	Abundance : CYP2J2 UM CV (%)	0	UGT2B7 Mean Turnover Rate	1e-06	Hydration level (% water volume) [bottom] CV (%) : Male	4	CYP3A5 IM1 Mean	0			Plasma Volume Scalar	1							Abundance : SLC22A8 (OAT3) PT (CV%)	0			Abdomen σvL	Predicted					Target19 Kdeg (1/h)	0
Abundance : User Cyt2 PM Freq	0	Abundance : CYP2J2 IM1 Mean	0	UGT2B7 Mean Turnover Rate CV (%)	30	SC lipid viscosity [bottom] centipose : Male	75	CYP3A5 IM1 Mean CV (%)	0			Placenta Volume Scalar	0							Abundance : SLC22A8 (OAT3) IT Mean	0			Abdomen σl	0					Target19 Kdeg CV (%)	30
Abundance : User Cyt2 UM Freq	0	Abundance : CYP2J2 IM1 CV (%)	0	UGT2B10 Population Scalar	1	SC lipid viscosity [bottom] CV (%) : Male	0	CYP3A5 IM2 Mean	0			Breast Volume Scalar	0							Abundance : SLC22A8 (OAT3) IT (CV%)	0			Abdomen FR	0					Target19 Kshed (1/hr)	1e-06
Abundance : User Cyt2 IM Freq	0	Abundance : CYP2J2 IM2 Mean	0	UGT2B10 EM Mean	1	Viable Epidermis thickness µm : Male	50.05	CYP3A5 IM2 Mean CV (%)	0			Milk Volume Scalar	0							Abundance : SLC22A8 (OAT3) UT Mean	0			Abdomen FcRn	24.2					Target19 Kshed CV (%)	30
Abundance : User Cyt3 PM Freq	0	Abundance : CYP2J2 IM2 CV (%)	0	UGT2B10 EM Mean CV (%)	50	Viable Epidermis thickness CV (%) : Male	7	CYP3A5 Mean Turnover Rate	0.03			Subcutis_Arm Volume Scalar	0							Abundance : SLC22A8 (OAT3) UT (CV%)	0			Abdomen PSs	Predicted					Target19 Lambda (1/h)	1e-06
Abundance : User Cyt3 UM Freq	0	Turnover rate : CYP2J2 Mean	0.0194	UGT2B10 PM Mean	0	Dermis thickness µm : Male	1250	CYP3A5 Mean Turnover Rate CV (%)	20			Epicardial Volume Scalar	0							Absolute Abundance : SLC22A9 (OAT7) (pmol/mg capillary protein)	0.51			Abdomen PSL	Predicted					Target19 MW (Da)	150000
Abundance : User Cyt3 IM Freq	0	Turnover rate : CYP2J2 CV (%)	56	UGT2B10 PM Mean CV (%)	0	Dermis thickness CV (%) : Male	45	Colon CYP3A5 EM Mean	1.1			Midmyocardial Volume Scalar	0							Abundance : SLC22A9 (OAT7) ET Mean	1			Abdomen fcat	0.00063					Target20 Name	Target 20
Abundance : User Cyt4 PM Freq	0	Abundance : CYP3A4 EM Mean	137	UGT2B10 UM Mean	0	Subcutis thickness mm : Male	1.91	Colon CYP3A5 EM CV (%)	30			Endocardial Volume Scalar	0							Abundance : SLC22A9 (OAT7) ET (CV%)	20			Abdomen Kup	0.00298					Target20 Rmax (µM)	0
Abundance : User Cyt4 UM Freq	0	Abundance : CYP3A4 EM CV (%)	41	UGT2B10 UM Mean CV (%)	0	Subcutis thickness CV (%) : Male	55.7	Colon CYP3A5 PM Mean	N/A			Lymph Nodes Volume Scalar	0							Abundance : SLC22A9 (OAT7) PT Mean	0			Arm σvs	Predicted					Target20 Rmax CV (%)	30
Abundance : User Cyt4 IM Freq	0	Abundance : CYP3A4 PM Mean	0	UGT2B10 IM Mean	0	Muscle thickness mm : Male	1.46	Colon CYP3A5 PM Mean CV (%)	N/A			Synovial Joint Volume Scalar	0							Abundance : SLC22A9 (OAT7) PT (CV%)	0			Arm σvL	Predicted					Target20 Kdeg (1/h)	0
Abundance : CES1 PM Freq	0.001	Abundance : CYP3A4 PM CV (%)	0	UGT2B10 IM Mean CV (%)	0	Muscle thickness CV (%) : Male	2.74	Colon CYP3A5 UM Mean	N/A			Subcutis_Abdomen Volume Scalar	0							Abundance : SLC22A9 (OAT7) IT Mean	0			Arm σl	0					Target20 Kdeg CV (%)	30
Abundance : CES1 UM Freq	0	Abundance : CYP3A4 UM Mean	0	UGT2B10 Absolute Abundance	0	Dermis regional blood flow scalar : Male	2.13	Colon CYP3A5 UM Mean CV (%)	N/A			Subcutis_Back Volume Scalar	0							Abundance : SLC22A9 (OAT7) IT (CV%)	0			Arm FR	0					Target20 Kshed (1/hr)	1e-06
Abundance : CES1 IM Freq	0	Abundance : CYP3A4 UM CV (%)	0	UGT2B10 Mean Turnover Rate	1e-06	Dermis regional blood flow scalar CV (%) : Male	0	Colon CYP3A5 IM1 Mean	N/A			Subcutis_Thigh Volume Scalar	0							Abundance : SLC22A9 (OAT7) UT Mean	0			Arm FcRn	24.2					Target20 Kshed CV (%)	30
Abundance : CES2 PM Freq	0	Abundance : CYP3A4 IM1 Mean	0	UGT2B10 Mean Turnover Rate CV (%)	30	Subcutis regional blood flow scalar : Male	1	Colon CYP3A5 IM1 Mean CV (%)	N/A			Intramuscular Deltoid Volume Scalar	0							Abundance : SLC22A9 (OAT7) UT (CV%)	0			Arm PSs	Predicted					Target20 Lambda (1/h)	1e-06
Abundance : CES2 UM Freq	0	Abundance : CYP3A4 IM1 CV (%)	0	UGT2B11 Population Scalar	1	Subcutis regional blood flow scalar CV (%) : Male	0	Colon CYP3A5 IM2 Mean	N/A			Intramuscular Gluteal Volume Scalar	0							Absolute Abundance : ISF (BBB) Uptake (Brain) (pmol/mg capillary protein)	0			Arm PSL	Predicted					Target20 MW (Da)	150000
Abundance : CES2 IM Freq	0	Abundance : CYP3A4 IM2 Mean	0	UGT2B11 EM Mean	1	Muscle regional blood flow scalar : Male	1	Colon CYP3A5 IM2 Mean CV (%)	N/A			Intramuscular Vastus Volume Scalar	0							Abundance : ISF (BBB) Uptake (Brain) ET Mean	1			Arm fcat	0.00049					Shed Soluble Target Rmax_plasma (µM)	1e-06
Abundance : User ES PM Freq	0	Abundance : CYP3A4 IM2 CV (%)	0	UGT2B11 EM Mean CV (%)	50	Muscle regional blood flow scalar CV (%) : Male	0	Colon CYP3A5 Mean Turnover Rate	N/A			Membrane potential : Adipose (mV)	-41							Abundance : ISF (BBB) Uptake (Brain) ET (CV%)	60			Arm Kup	0.00298					Shed Soluble Target Rmax_plasma CV (%)	30
Abundance : User ES UM Freq	0	Turnover rate : CYP3A4 Mean	0.0193	UGT2B11 PM Mean	0			Colon CYP3A5 Mean Turnover Rate CV (%)	N/A			Membrane potential : Bone (mV)	-41							Abundance : ISF (BBB) Uptake (Brain) PT Mean	0			Back σvs	Predicted					Shed Soluble Target Ksyn_plasma (µM/h)	0
Abundance : User ES IM Freq	0	Turnover rate : CYP3A4 CV (%)	68	UGT2B11 PM Mean CV (%)	0	MPMLA - Forearm Inner (volar)		UGT1A1 Population Scalar	1			Membrane potential : Brain (mV)	-41							Abundance : ISF (BBB) Uptake (Brain) PT (CV%)	0			Back σvL	Predicted					Shed Soluble Target Ksyn_plasma CV (%)	30
Abundance : PM Freq	0	Abundance : CYP3A5 EM Mean	103	UGT2B11 UM Mean	0	Skin surface pH : Male	4.5	UGT1A1 EM Mean	1			Membrane potential : Gut (mV)	-41							Abundance : ISF (BBB) Uptake (Brain) IT Mean	0			Back σl	0					Shed Soluble Target Ksyn_tissue (µM/h)	0
Abundance : UM Freq	0	Abundance : CYP3A5 EM CV (%)	65	UGT2B11 UM Mean CV (%)	0	Skin surface pH CV (%) : Male	8.2	UGT1A1 EM Mean CV (%)	46			Membrane potential : Heart (mV)	-41							Abundance : ISF (BBB) Uptake (Brain) IT (CV%)	0			Back FR	0					Shed Soluble Target Ksyn_tissue CV (%)	30
Abundance : IM Freq	0	Abundance : CYP3A5 PM Mean	0	UGT2B11 IM Mean	0	Skin temperature °C : Male	32	UGT1A1 PM Mean	0.42			Membrane potential : Kidney (mV)	-70							Abundance : ISF (BBB) Uptake (Brain) UT Mean	0			Back FcRn	24.2					Shed Soluble Target Kdeg_tissue (1/h)	0
Abundance : PM Freq	0	Abundance : CYP3A5 PM CV (%)	0	UGT2B11 IM Mean CV (%)	0	Skin temperature CV (%) : Male	0	UGT1A1 PM Mean CV (%)	46			Membrane potential : Liver (mV)	-41							Abundance : ISF (BBB) Uptake (Brain) UT (CV%)	0			Back PSs	Predicted					Shed Soluble Target Kdeg_tissue CV (%)	30
Abundance : UM Freq	0	Abundance : CYP3A5 UM Mean	0	UGT2B11 Absolute Abundance	0	Shape of corneocyte : Male	Cuboid (brick)	UGT1A1 UM Mean	1.46			Membrane potential : Lung (mV)	-41							Absolute Abundance : cCSF (BCSFB) Efflux (Brain) (pmol/mg capillary protein)	0			Back PSL	Predicted					Shed Soluble Target molecular weight (Da)	150000
Abundance : IM Freq	0	Abundance : CYP3A5 UM CV (%)	0	UGT2B11 Mean Turnover Rate	1e-06	Shape of corneocyte : Female	Cuboid (brick)	UGT1A1 UM Mean CV (%)	46			Membrane potential : Muscle (mV)	-41							Abundance : cCSF (BCSFB) Efflux (Brain) ET Mean	1			Back fcat	0.00074
Abundance : Plasma ES PM Freq	0	Abundance : CYP3A5 IM1 Mean	0	UGT2B11 Mean Turnover Rate CV (%)	30	Number of SC layers : Male	22	UGT1A1 IM Mean	0.72			Membrane potential : Skin (mV)	-41							Abundance : cCSF (BCSFB) Efflux (Brain) ET (CV%)	30			Back Kup	0.00298
Abundance : Plasma ES UM Freq	0	Abundance : CYP3A5 IM1 CV (%)	0	UGT2B15 Population Scalar	1	Number of SC layers CV (%) : Male	14	UGT1A1 IM Mean CV (%)	46			Membrane potential : Spleen (mV)	-41							Abundance : cCSF (BCSFB) Efflux (Brain) PT Mean	0			Thigh σvs	Predicted
Abundance : Plasma ES IM Freq	0	Abundance : CYP3A5 IM2 Mean	0	UGT2B15 EM Mean	1	Water density gm/cm3 : Male	1	UGT1A1 Absolute Abundance	24			Membrane potential : RBC (mV)	-10							Abundance : cCSF (BCSFB) Efflux (Brain) PT (CV%)	0			Thigh σvL	Predicted
Abundance : FMO1 PM Freq	0	Abundance : CYP3A5 IM2 CV (%)	0	UGT2B15 EM Mean CV (%)	50	Water density CV (%) : Male	0	UGT1A3 Population Scalar	1			Membrane potential : Pancreas (mV)	-41							Abundance : cCSF (BCSFB) Efflux (Brain) IT Mean	0			Thigh σl	0
Abundance : FMO1 UM Freq	0	Turnover rate : CYP3A5 Mean	0.0193	UGT2B15 PM Mean	0.07	SC lipids density gm/cm3 : Male	0.9	UGT1A3 EM Mean	1			Membrane potential : Placenta (mV)	0							Abundance : cCSF (BCSFB) Efflux (Brain) IT (CV%)	0			Thigh FR	0
Abundance : FMO1 IM Freq	0	Turnover rate : CYP3A5 CV (%)	68	UGT2B15 PM Mean CV (%)	50	SC lipids density CV (%) : Male	0	UGT1A3 EM Mean CV (%)	49			Membrane potential : Breast (mV)	0							Abundance : cCSF (BCSFB) Efflux (Brain) UT Mean	0			Thigh FcRn	24.2
Abundance : FMO3 PM Freq	0	Abundance : CYP3A7 EM Mean	35.4	UGT2B15 UM Mean	0	SC proteins density gm/cm3 : Male	1.37	UGT1A3 PM Mean	0			Membrane potential : Milk (mV)	0							Abundance : cCSF (BCSFB) Efflux (Brain) UT (CV%)	0			Thigh PSs	Predicted
Abundance : FMO3 UM Freq	0	Abundance : CYP3A7 EM CV (%)	61	UGT2B15 UM Mean CV (%)	0	SC proteins density CV (%) : Male	0	UGT1A3 PM Mean CV (%)	0			Membrane potential : Subcutis_Arm (mV)	0							Absolute Abundance : cCSF (BCSFB) Uptake (Brain) (pmol/mg capillary protein)	0			Thigh PSL	Predicted
Abundance : FMO3 IM Freq	0	Abundance : CYP3A7 PM Mean	0	UGT2B15 IM Mean	0.47	Intercellular lipid thickness of SC µm : Male	0.091	UGT1A3 UM Mean	5.3			Membrane potential : Epicardial (mV)	0							Abundance : cCSF (BCSFB) Uptake (Brain) ET Mean	1			Thigh fcat	0.00063
Abundance : FMO5 PM Freq	0	Abundance : CYP3A7 PM CV (%)	0	UGT2B15 IM Mean CV (%)	50	Intercellular lipid thickness of SC CV (%) : Male	0	UGT1A3 UM Mean CV (%)	49			Membrane potential : Midmyocardial (mV)	0							Abundance : cCSF (BCSFB) Uptake (Brain) ET (CV%)	30			Thigh Kup	0.00298
Abundance : FMO5 UM Freq	0	Abundance : CYP3A7 UM Mean	0	UGT2B15 Absolute Abundance	0.2	Tortuosity : Male	User Defined	UGT1A3 IM Mean	0.5			Membrane potential : Endocardial (mV)	0							Abundance : cCSF (BCSFB) Uptake (Brain) PT Mean	0
Abundance : FMO5 IM Freq	0	Abundance : CYP3A7 UM CV (%)	0	UGT2B15 Mean Turnover Rate	1e-06	Tortuosity of lipid diffusion pathway of SC : Male	12.7	UGT1A3 IM Mean CV (%)	49			Membrane potential : Lymph Nodes (mV)	0							Abundance : cCSF (BCSFB) Uptake (Brain) PT (CV%)	0			Intramuscular Administration Site
Abundance : FMOUser PM Freq	0	Abundance : CYP3A7 IM1 Mean	0	UGT2B15 Mean Turnover Rate CV (%)	30	Tortuosity of lipid diffusion pathway of SC CV (%) : Male	18	UGT1A3 Absolute Abundance	0.53			Membrane potential : Synovial Joint (mV)	0							Abundance : cCSF (BCSFB) Uptake (Brain) IT Mean	0			Deltoid σvs	Predicted
Abundance : FMOUser UM Freq	0	Abundance : CYP3A7 IM1 CV (%)	0	UGT2B17 Population Scalar	1	Hair follicle diameter µm : Male	77.7	UGT1A4 Population Scalar	1			Membrane potential : Subcutis_Abdomen (mV)	0							Abundance : cCSF (BCSFB) Uptake (Brain) IT (CV%)	0			Deltoid σvL	Predicted
Abundance : FMOUser IM Freq	0	Abundance : CYP3A7 IM2 Mean	0	UGT2B17 EM Mean	1	Hair follicle diameter CV (%) : Male	32	UGT1A4 EM Mean	1			Membrane potential : Subcutis_Back (mV)	0							Abundance : cCSF (BCSFB) Uptake (Brain) UT Mean	0			Deltoid σl	0
Abundance : ABCB1 (P-gp/MDR1) PT Freq	0	Abundance : CYP3A7 IM2 CV (%)	0	UGT2B17 EM Mean CV (%)	50	Hair follicle density N/cm2 : Male	18	UGT1A4 EM Mean CV (%)	60			Membrane potential : Subcutis_Thigh (mV)	0							Abundance : cCSF (BCSFB) Uptake (Brain) UT (CV%)	0			Deltoid FR	0
Abundance : ABCB1 (P-gp/MDR1) IT Freq	0	Turnover rate : CYP3A7 Mean	0.0193	UGT2B17 PM Mean	0.08	Hair follicle density CV (%) : Male	39	UGT1A4 PM Mean	0			Membrane potential : Intramuscular Deltoid (mV)	0							Absolute Abundance : ICF Efflux (Brain) (pmol/mg of neural (system) protein)	0			Deltoid FcRn	6.5
Abundance : ABCB1 (P-gp/MDR1) UT Freq	0	Turnover rate : CYP3A7 CV (%)	68	UGT2B17 PM Mean CV (%)	50	Hair follicle depth µm : Male	109.5	UGT1A4 PM Mean CV (%)	0			Membrane potential : Intramuscular Gluteal (mV)	0							Abundance : ICF Efflux (Brain) ET Mean	1			Deltoid PSs	Predicted
Abundance : ABCB11 (BSEP) PT Freq	0	3A4 M / F difference	Same	UGT2B17 UM Mean	0	Hair follicle depth CV (%) : Male	0	UGT1A4 UM Mean	0			Membrane potential : Intramuscular Vastus (mV)	0							Abundance : ICF Efflux (Brain) ET (CV%)	30			Deltoid PSL	Predicted
Abundance : ABCB11 (BSEP) IT Freq	0	Abundance : 3A4 Mean : Male	137	UGT2B17 UM Mean CV (%)	0	Hair shaft diameter µm : Male	18	UGT1A4 UM Mean CV (%)	0			Ve (% of Tissue volume) : Lung	0.232							Abundance : ICF Efflux (Brain) PT Mean	0			Deltoid fcat	0.00018
Abundance : ABCB11 (BSEP) UT Freq	0	Abundance : 3A4 CV (%) : Male	41	UGT2B17 IM Mean	0.16	Hair shaft diameter CV (%) : Male	34	UGT1A4 IM Mean	0			Ve (% of Tissue volume) : Heart	0.053							Abundance : ICF Efflux (Brain) PT (CV%)	0			Deltoid Kup	0.00298
Abundance : ABCC1 (MRP1) PT Freq	0	Abundance : 3A4 Mean : Female	137	UGT2B17 IM Mean CV (%)	50	Sebum viscosity centipose : Male	40	UGT1A4 IM Mean CV (%)	0			Ve (% of Tissue volume) : Brain	0.063							Abundance : ICF Efflux (Brain) IT Mean	0			Gluteal σvs	Predicted
Abundance : ABCC1 (MRP1) IT Freq	0	Abundance : 3A4 CV (%) : Female	41	UGT2B17 Absolute Abundance	0	Sebum viscosity CV (%) : Male	0	UGT1A4 Absolute Abundance	1.9			Ve (% of Tissue volume) : Muscle	0.034							Abundance : ICF Efflux (Brain) IT (CV%)	0			Gluteal σvL	Predicted
Abundance : ABCC1 (MRP1) UT Freq	0	Abundance : CYP2C9 Allele 1 Genotype 1 Mean	77.7	UGT2B17 Mean Turnover Rate	1e-06	Corneocyte pH [top] : Male	6.8	UGT1A5 Population Scalar	1			Ve (% of Tissue volume) : Skin	0.063							Abundance : ICF Efflux (Brain) UT Mean	0			Gluteal σl	0
Abundance : ABCC2 (MRP2) PT Freq	0	Abundance : CYP2C9 Allele 1 Genotype 1 CV (%)	64	UGT2B17 Mean Turnover Rate CV (%)	30	Corneocyte pH [top] CV (%) : Male	6.8	UGT1A5 EM Mean	1			Ve (% of Tissue volume) : Adipose	0.039							Abundance : ICF Efflux (Brain) UT (CV%)	0			Gluteal FR	0
Abundance : ABCC2 (MRP2) IT Freq	0	Turnover rate : CYP2C9 Allele 1 Genotype 1 Mean	0.0067	UGT2B28 Population Scalar	1	Corneocyte thickness [top] µm : Male	0.59	UGT1A5 EM Mean CV (%)	60			Ve (% of Tissue volume) : Bone	0.063							Absolute Abundance : ICF Uptake (Brain) (pmol/mg of neural (system) protein)	0			Gluteal FcRn	6.5
Abundance : ABCC2 (MRP2) UT Freq	0	Turnover rate : CYP2C9 Allele 1 Genotype 1 CV (%)	56	UGT2B28 EM Mean	1	Corneocyte thickness [top] CV (%) : Male	22	UGT1A5 PM Mean	0			Ve (% of Tissue volume) : Kidney	0.088							Abundance : ICF Uptake (Brain) ET Mean	1			Gluteal PSs	Predicted
Abundance : ABCC3 (MRP3) PT Freq	0	Abundance : CYP2C9 Allele 1 Genotype 2 Mean	75.7	UGT2B28 EM Mean CV (%)	50	Corneocyte width [top] µm : Male	29.6	UGT1A5 PM Mean CV (%)	0			Ve (% of Tissue volume) : Gut	0.063							Abundance : ICF Uptake (Brain) ET (CV%)	30			Gluteal PSL	Predicted
Abundance : ABCC3 (MRP3) IT Freq	0	Abundance : CYP2C9 Allele 1 Genotype 2 CV (%)	70	UGT2B28 PM Mean	0	Corneocyte width [top] CV (%) : Male	5.9	UGT1A5 UM Mean	0			Ve (% of Tissue volume) : Spleen	0.063							Abundance : ICF Uptake (Brain) PT Mean	0			Gluteal fcat	0.00018
Abundance : ABCC3 (MRP3) UT Freq	0	Turnover rate : CYP2C9 Allele 1 Genotype 2 Mean	0.0067	UGT2B28 PM Mean CV (%)	0	Corneocyte length [top] µm : Male	36.4	UGT1A5 UM Mean CV (%)	0			Ve (% of Tissue volume) : Pancreas	0.063							Abundance : ICF Uptake (Brain) PT (CV%)	0			Gluteal Kup	0.00298
Abundance : ABCC4 (MRP4) PT Freq	0	Turnover rate : CYP2C9 Allele 1 Genotype 2 CV (%)	56	UGT2B28 UM Mean	0	Corneocyte length [top] CV (%) : Male	5.7	UGT1A5 IM Mean	0			Ve (% of Tissue volume) : Liver	0.063							Abundance : ICF Uptake (Brain) IT Mean	0			Vastus σvs	Predicted
Abundance : ABCC4 (MRP4) IT Freq	0	Abundance : CYP2C9 Allele 1 Genotype 3 Mean	63.6	UGT2B28 UM Mean CV (%)	0	Hydration level (% water volume) [top] : Male	33.9	UGT1A5 IM Mean CV (%)	0			Vv (% of Tissue volume) : Lung	18.54							Abundance : ICF Uptake (Brain) IT (CV%)	0			Vastus σvL	Predicted
Abundance : ABCC4 (MRP4) UT Freq	0	Abundance : CYP2C9 Allele 1 Genotype 3 CV (%)	93	UGT2B28 IM Mean	0	Hydration level (% water volume) [top] CV (%) : Male	9	UGT1A5 Absolute Abundance	0.3			Vv (% of Tissue volume) : Heart	4.2							Abundance : ICF Uptake (Brain) UT Mean	0			Vastus σl	0
Abundance : ABCC6 (MRP6) PT Freq	0	Turnover rate : CYP2C9 Allele 1 Genotype 3 Mean	0.0067	UGT2B28 IM Mean CV (%)	0	SC lipid viscosity [top] centipose : Male	75	UGT1A6 Population Scalar	1			Vv (% of Tissue volume) : Brain	5							Abundance : ICF Uptake (Brain) UT (CV%)	0			Vastus FR	0
Abundance : ABCC6 (MRP6) IT Freq	0	Turnover rate : CYP2C9 Allele 1 Genotype 3 CV (%)	56	UGT2B28 Absolute Abundance	0	SC lipid viscosity [top] CV (%) : Male	0	UGT1A6 EM Mean	1			Vv (% of Tissue volume) : Muscle	2.7							Transferrin receptor Rmax (µM)	3.3			Vastus FcRn	6.5
Abundance : ABCC6 (MRP6) UT Freq	0	Abundance : CYP2C9 Allele 1 Genotype 4 Mean	53.7	UGT2B28 Mean Turnover Rate	1e-06	Corneocyte pH [upper mid] : Male	6.8	UGT1A6 EM Mean CV (%)	60			Vv (% of Tissue volume) : Skin	5							Transferrin receptor Rmax CV (%)	30			Vastus PSs	Predicted
Abundance : ABCG2 (BCRP) PT Freq	0.02	Abundance : CYP2C9 Allele 1 Genotype 4 CV (%)	71	UGT2B28 Mean Turnover Rate CV (%)	30	Corneocyte pH [upper mid] CV (%) : Male	6.8	UGT1A6 PM Mean	0			Vv (% of Tissue volume) : Adipose	3.1							Transferrin receptor Kdeg (1/h)	0.0625			Vastus PSL	Predicted
Abundance : ABCG2 (BCRP) IT Freq	0.17	Turnover rate : CYP2C9 Allele 1 Genotype 4 Mean	0.0067	Use User UGT Option	Yes	Corneocyte thickness [upper mid] µm : Male	0.67	UGT1A6 PM Mean CV (%)	0			Vv (% of Tissue volume) : Bone	5							Transferrin receptor Kdeg CV (%)	30			Vastus fcat	0.00018
Abundance : ABCG2 (BCRP) UT Freq	0	Turnover rate : CYP2C9 Allele 1 Genotype 4 CV (%)	56	UGT User	1	Corneocyte thickness [upper mid] CV (%) : Male	22	UGT1A6 UM Mean	0			Vv (% of Tissue volume) : Kidney	7							Transferrin receptor molecular weight (Da)	95000			Vastus Kup	0.00298
Abundance : SLC2A1 (GLUT1) PT Freq	0	Abundance : CYP2C9 Allele 1 Genotype 5 Mean	39.5	User UGT1 Population Scalar	1	Corneocyte width [upper mid] µm : Male	29.6	UGT1A6 UM Mean CV (%)	0			Vv (% of Tissue volume) : Gut	5
Abundance : SLC2A1 (GLUT1) IT Freq	0	Abundance : CYP2C9 Allele 1 Genotype 5 CV (%)	80	User UGT1 EM Mean	1	Corneocyte width [upper mid] CV (%) : Male	5.9	UGT1A6 IM Mean	0			Vv (% of Tissue volume) : Spleen	5
Abundance : SLC2A1 (GLUT1) UT Freq	0	Turnover rate : CYP2C9 Allele 1 Genotype 5 Mean	0.0067	User UGT1 EM Mean CV (%)	50	Corneocyte length [upper mid] µm : Male	36.4	UGT1A6 IM Mean CV (%)	0			Vv (% of Tissue volume) : Pancreas	5
Abundance : SLC2A2 (GLUT2) PT Freq	0	Turnover rate : CYP2C9 Allele 1 Genotype 5 CV (%)	56	User UGT1 PM Mean	0	Corneocyte length [upper mid] CV (%) : Male	5.7	UGT1A6 Absolute Abundance	1.3			Vv (% of Tissue volume) : Liver	5
Abundance : SLC2A2 (GLUT2) IT Freq	0	Abundance : CYP2C9 Allele 1 Genotype 6 Mean	25.2	User UGT1 PM Mean CV (%)	0	Hydration level (% water volume) [upper mid] : Male	44.6987	UGT1A7 Population Scalar	1			Subcell Membrane potential : Adipose (mV)	10
Abundance : SLC2A2 (GLUT2) UT Freq	0	Abundance : CYP2C9 Allele 1 Genotype 6 CV (%)	79	User UGT1 UM Mean	0	Hydration level (% water volume) [upper mid] CV (%) : Male	6	UGT1A7 EM Mean	1			Subcell Membrane potential : Bone (mV)	10
Abundance : SLC10A1 (NTCP) PT Freq	0	Turnover rate : CYP2C9 Allele 1 Genotype 6 Mean	0.0067	User UGT1 UM Mean CV (%)	0	SC lipid viscosity [upper mid] centipose : Male	75	UGT1A7 EM Mean CV (%)	60			Subcell Membrane potential : Brain (mV)	10
Abundance : SLC10A1 (NTCP) IT Freq	0	Turnover rate : CYP2C9 Allele 1 Genotype 6 CV (%)	56	User UGT1 IM Mean	0	SC lipid viscosity [upper mid] CV (%) : Male	0	UGT1A7 PM Mean	0			Subcell Membrane potential : Gut (mV)	10
Abundance : SLC10A1 (NTCP) UT Freq	0	Abundance : CYP2B6 Allele 2 Genotype 1 Mean	21.6	User UGT1 IM Mean CV (%)	0	Corneocyte pH [lower mid] : Male	6.8	UGT1A7 PM Mean CV (%)	0			Subcell Membrane potential : Heart (mV)	10
Abundance : SLC10A2 (ASBT/IBAT) PT Freq	0	Abundance : CYP2B6 Allele 2 Genotype 1 CV (%)	68	User UGT1 Absolute Abundance	0	Corneocyte pH [lower mid] CV (%) : Male	6.8	UGT1A7 UM Mean	0			Subcell Membrane potential : Kidney (mV)	10
Abundance : SLC10A2 (ASBT/IBAT) IT Freq	0	Turnover rate : CYP2B6 Allele 2 Genotype 1 Mean	0.0217	User UGT1 Mean Turnover Rate	1e-06	Corneocyte thickness [lower mid] µm : Male	0.76	UGT1A7 UM Mean CV (%)	0			Subcell Membrane potential : Liver (mV)	10
Abundance : SLC10A2 (ASBT/IBAT) UT Freq	0	Turnover rate : CYP2B6 Allele 2 Genotype 1 CV (%)	56	User UGT1 Mean Turnover Rate CV (%)	30	Corneocyte thickness [lower mid] CV (%) : Male	22	UGT1A7 IM Mean	0			Subcell Membrane potential : Lung (mV)	10
Abundance : SLC15A1 (PEPT1) PT Freq	0	Abundance : CYP2B6 Allele 2 Genotype 2 Mean	14.1	Use User Cytosolic Enzyme Option	Yes	Corneocyte width [lower mid] µm : Male	29.6	UGT1A7 IM Mean CV (%)	0			Subcell Membrane potential : Muscle (mV)	10
Abundance : SLC15A1 (PEPT1) IT Freq	0	Abundance : CYP2B6 Allele 2 Genotype 2 CV (%)	82	User Cyt	1	Corneocyte width [lower mid] CV (%) : Male	5.9	UGT1A7 Absolute Abundance	7.1			Subcell Membrane potential : Skin (mV)	10
Abundance : SLC15A1 (PEPT1) UT Freq	0	Turnover rate : CYP2B6 Allele 2 Genotype 2 Mean	0.0217	User Cyt1 Population Scalar	1	Corneocyte length [lower mid] µm : Male	36.4	UGT1A8 Population Scalar	1			Subcell Membrane potential : Spleen (mV)	10
Abundance : SLC16A1 (MCT1) PT Freq	0	Turnover rate : CYP2B6 Allele 2 Genotype 2 CV (%)	56	User Cyt1 EM Mean	1	Corneocyte length [lower mid] CV (%) : Male	5.7	UGT1A8 EM Mean	1			Subcell Membrane potential : RBC (mV)	10
Abundance : SLC16A1 (MCT1) IT Freq	0	Abundance : CYP2B6 Allele 2 Genotype 3 Mean	24.7	User Cyt1 EM Mean CV (%)	30	Hydration level (% water volume) [lower mid] : Male	55.5388	UGT1A8 EM Mean CV (%)	60			Subcell Membrane potential : Pancreas (mV)	10
Abundance : SLC16A1 (MCT1) UT Freq	0	Abundance : CYP2B6 Allele 2 Genotype 3 CV (%)	128	User Cyt1 PM Mean	0	Hydration level (% water volume) [lower mid] CV (%) : Male	5	UGT1A8 PM Mean	0			Subcell Membrane potential : Placenta (mV)	0
Abundance : SLC19A2 (THTR1) PT Freq	0	Turnover rate : CYP2B6 Allele 2 Genotype 3 Mean	0.0217	User Cyt1 PM Mean CV (%)	0	SC lipid viscosity [lower mid] centipose : Male	75	UGT1A8 PM Mean CV (%)	0			Subcell Membrane potential : Breast (mV)	0
Abundance : SLC19A2 (THTR1) IT Freq	0	Turnover rate : CYP2B6 Allele 2 Genotype 3 CV (%)	56	User Cyt1 UM Mean	0	SC lipid viscosity [lower mid] CV (%) : Male	0	UGT1A8 UM Mean	0			Subcell Membrane potential : Milk (mV)	0
Abundance : SLC19A2 (THTR1) UT Freq	0	Abundance : CYP2B6 Allele 2 Genotype 4 Mean	17.2	User Cyt1 UM Mean CV (%)	0	Corneocyte pH [bottom] : Male	6.8	UGT1A8 UM Mean CV (%)	0			Subcell Membrane potential : Subcutis_Arm (mV)	0
Abundance : SLC19A3 (THTR2) PT Freq	0	Abundance : CYP2B6 Allele 2 Genotype 4 CV (%)	111	User Cyt1 IM Mean	0	Corneocyte pH [bottom] CV (%) : Male	6.8	UGT1A8 IM Mean	0			Subcell Membrane potential : Epicardial (mV)	0
Abundance : SLC19A3 (THTR2) IT Freq	0	Turnover rate : CYP2B6 Allele 2 Genotype 4 Mean	0.0217	User Cyt1 IM Mean CV (%)	0	Corneocyte thickness [bottom] µm : Male	0.86	UGT1A8 IM Mean CV (%)	0			Subcell Membrane potential : Midmyocardial (mV)	0
Abundance : SLC19A3 (THTR2) UT Freq	0	Turnover rate : CYP2B6 Allele 2 Genotype 4 CV (%)	56	Use User Cytosolic Enzyme Option	Yes	Corneocyte thickness [bottom] CV (%) : Male	22	UGT1A8 Absolute Abundance	5.6			Subcell Membrane potential : Endocardial (mV)	0
Abundance : SLCO1A2 (OATP1A2) PT Freq	0	Abundance : CYP2B6 Allele 2 Genotype 5 Mean	16.8	User Cyt	2	Corneocyte width [bottom] µm : Male	29.6	UGT1A9 Population Scalar	1			Subcell Membrane potential : Lymph Nodes (mV)	0
Abundance : SLCO1A2 (OATP1A2) IT Freq	0	Abundance : CYP2B6 Allele 2 Genotype 5 CV (%)	106	User Cyt2 Population Scalar	1	Corneocyte width [bottom] CV (%) : Male	5.9	UGT1A9 EM Mean	1			Subcell Membrane potential : Synovial Joint (mV)	0
Abundance : SLCO1A2 (OATP1A2) UT Freq	0	Turnover rate : CYP2B6 Allele 2 Genotype 5 Mean	0.0217	User Cyt2 EM Mean	1	Corneocyte length [bottom] µm : Male	36.4	UGT1A9 EM Mean CV (%)	60			Subcell Membrane potential : Subcutis_Abdomen (mV)	0
Abundance : SLCO1B1 (OATP1B1) PT Freq	0.03	Turnover rate : CYP2B6 Allele 2 Genotype 5 CV (%)	56	User Cyt2 EM Mean CV (%)	30	Corneocyte length [bottom] CV (%) : Male	5.7	UGT1A9 PM Mean	1			Subcell Membrane potential : Subcutis_Back (mV)	0
Abundance : SLCO1B1 (OATP1B1) IT Freq	0.27	Abundance : CYP2B6 Allele 2 Genotype 6 Mean	5.4	User Cyt2 PM Mean	0	Hydration level (% water volume) [bottom] : Male	66.4	UGT1A9 PM Mean CV (%)	60			Subcell Membrane potential : Subcutis_Thigh (mV)	0
Abundance : SLCO1B1 (OATP1B1) UT Freq	0.07	Abundance : CYP2B6 Allele 2 Genotype 6 CV (%)	76	User Cyt2 PM Mean CV (%)	0	Hydration level (% water volume) [bottom] CV (%) : Male	4	UGT1A9 UM Mean	0			Subcell Membrane potential : Intramuscular Deltoid (mV)	0
Abundance : SLCO1B3 (OATP1B3) PT Freq	0	Turnover rate : CYP2B6 Allele 2 Genotype 6 Mean	0.0217	User Cyt2 UM Mean	0	SC lipid viscosity [bottom] centipose : Male	75	UGT1A9 UM Mean CV (%)	0			Subcell Membrane potential : Intramuscular Gluteal (mV)	0
Abundance : SLCO1B3 (OATP1B3) IT Freq	0	Turnover rate : CYP2B6 Allele 2 Genotype 6 CV (%)	56	User Cyt2 UM Mean CV (%)	0	SC lipid viscosity [bottom] CV (%) : Male	0	UGT1A9 IM Mean	1			Subcell Membrane potential : Intramuscular Vastus (mV)	0
Abundance : SLCO1B3 (OATP1B3) UT Freq	0	Abundance : UGT1A1 Population Scalar	1	User Cyt2 IM Mean	0	Viable Epidermis thickness µm : Male	41.9655	UGT1A9 IM Mean CV (%)	60			Local pH (IW) : Adipose	7
Abundance : SLCO1C1 (OATP1C1) PT Freq	0	Abundance : UGT1A1 EM Mean	1	User Cyt2 IM Mean CV (%)	0	Viable Epidermis thickness CV (%) : Male	19	UGT1A9 Absolute Abundance	5.9			Local pH (IW) : Bone	7
Abundance : SLCO1C1 (OATP1C1) IT Freq	0	Abundance : UGT1A1 EM CV (%)	24	Use User Cytosolic Enzyme Option	Yes	Dermis thickness µm : Male	1240	UGT1A10 Population Scalar	1			Local pH (IW) : Brain	7.12
Abundance : SLCO1C1 (OATP1C1) UT Freq	0	Abundance : UGT1A1 PM Mean	0.42	User Cyt	3	Dermis thickness CV (%) : Male	20	UGT1A10 EM Mean	1			Local pH (IW) : Gut	7
Abundance : SLCO2B1 (OATP2B1) PT Freq	0	Abundance : UGT1A1 PM CV (%)	50.8	User Cyt3 Population Scalar	1	Subcutis thickness mm : Male	1.91	UGT1A10 EM Mean CV (%)	60			Local pH (IW) : Heart	7
Abundance : SLCO2B1 (OATP2B1) IT Freq	0	Abundance : UGT1A1 UM Mean	1.46	User Cyt3 EM Mean	1	Subcutis thickness CV (%) : Male	55.7	UGT1A10 PM Mean	0			Local pH (IW) : Kidney	7.2
Abundance : SLCO2B1 (OATP2B1) UT Freq	0	Abundance : UGT1A1 UM CV (%)	30	User Cyt3 EM Mean CV (%)	30	Muscle thickness mm : Male	29.88	UGT1A10 PM Mean CV (%)	0			Local pH (IW) : Liver	7
Abundance : SLCO4C1 (OATP4C1) PT Freq	0	Abundance : UGT1A1 IM Mean	0.72	User Cyt3 PM Mean	0	Muscle thickness CV (%) : Male	61.44	UGT1A10 UM Mean	0			Local pH (IW) : Lung	6.7
Abundance : SLCO4C1 (OATP4C1) IT Freq	0	Abundance : UGT1A1 IM CV (%)	39.9	User Cyt3 PM Mean CV (%)	0	Dermis regional blood flow scalar : Male	0.909226	UGT1A10 UM Mean CV (%)	0			Local pH (IW) : Muscle	7
Abundance : SLCO4C1 (OATP4C1) UT Freq	0	Absolute Abundance : UGT1A1	43	User Cyt3 UM Mean	0	Dermis regional blood flow scalar CV (%) : Male	0	UGT1A10 IM Mean	0			Local pH (IW) : Skin	7
Abundance : SLC22A1 (OCT1) PT Freq	0.0549	Turnover rate : UGT1A1 Mean	0.0578	User Cyt3 UM Mean CV (%)	0	Subcutis regional blood flow scalar : Male	1	UGT1A10 IM Mean CV (%)	0			Local pH (IW) : Spleen	7
Abundance : SLC22A1 (OCT1) IT Freq	0.4043	Turnover rate : UGT1A1 CV (%)	30	User Cyt3 IM Mean	0	Subcutis regional blood flow scalar CV (%) : Male	0	UGT1A10 Absolute Abundance	4.3			Local pH (IW) : RBC	7.22
Abundance : SLC22A1 (OCT1) UT Freq	0.0004	Abundance : UGT1A3 Population Scalar	1	User Cyt3 IM Mean CV (%)	0	Muscle regional blood flow scalar : Male	1	UGT2B4 Population Scalar	1			Local pH (IW) : Pancreas	7
Abundance : SLC22A2 (OCT2) PT Freq	0	Abundance : UGT1A3 EM Mean	1	Use User Cytosolic Enzyme Option	Yes	Muscle regional blood flow scalar CV (%) : Male	0	UGT2B4 EM Mean	1			Local pH (IW) : Placenta	0
Abundance : SLC22A2 (OCT2) IT Freq	0	Abundance : UGT1A3 EM CV (%)	72	User Cyt	4			UGT2B4 EM Mean CV (%)	60			Local pH (IW) : Breast	0
Abundance : SLC22A2 (OCT2) UT Freq	0	Abundance : UGT1A3 PM Mean	0	User Cyt4 Population Scalar	1	MPMLA - Forearm Outer (dorsal)		UGT2B4 PM Mean	0			Local pH (IW) : Milk	0
Abundance : SLC22A3 (OCT3) PT Freq	0	Abundance : UGT1A3 PM CV (%)	0	User Cyt4 EM Mean	1	Skin surface pH : Male	4.5	UGT2B4 PM Mean CV (%)	0			Local pH (IW) : Subcutis_Arm	0
Abundance : SLC22A3 (OCT3) IT Freq	0	Abundance : UGT1A3 UM Mean	5.3	User Cyt4 EM Mean CV (%)	30	Skin surface pH CV (%) : Male	8.2	UGT2B4 UM Mean	0			Local pH (IW) : Epicardial	0
Abundance : SLC22A3 (OCT3) UT Freq	0	Abundance : UGT1A3 UM CV (%)	72	User Cyt4 PM Mean	0	Skin temperature °C : Male	32	UGT2B4 UM Mean CV (%)	0			Local pH (IW) : Midmyocardial	0
Abundance : SLC22A4 (OCTN1) PT Freq	0	Abundance : UGT1A3 IM Mean	0.5	User Cyt4 PM Mean CV (%)	0	Skin temperature CV (%) : Male	0	UGT2B4 IM Mean	0			Local pH (IW) : Endocardial	0
Abundance : SLC22A4 (OCTN1) IT Freq	0	Abundance : UGT1A3 IM CV (%)	72	User Cyt4 UM Mean	0	Shape of corneocyte : Male	Cuboid (brick)	UGT2B4 IM Mean CV (%)	0			Local pH (IW) : Lymph Nodes	0
Abundance : SLC22A4 (OCTN1) UT Freq	0	Absolute Abundance : UGT1A3	2.75	User Cyt4 UM Mean CV (%)	0	Shape of corneocyte : Female	Cuboid (brick)	UGT2B4 Absolute Abundance	0			Local pH (IW) : Synovial Joint	0
Abundance : SLC22A5 (OCTN2) PT Freq	0	Turnover rate : UGT1A3 Mean	1e-06	User Cyt4 IM Mean	0	Number of SC layers : Male	22	UGT2B7 Population Scalar	1			Local pH (IW) : Subcutis_Abdomen	0
Abundance : SLC22A5 (OCTN2) IT Freq	0	Turnover rate : UGT1A3 CV (%)	30	User Cyt4 IM Mean CV (%)	0	Number of SC layers CV (%) : Male	14	UGT2B7 EM Mean	1			Local pH (IW) : Subcutis_Back	0
Abundance : SLC22A5 (OCTN2) UT Freq	0	Abundance : UGT1A4 Population Scalar	1	CES1 Population Scalar	1	Water density gm/cm3 : Male	1	UGT2B7 EM Mean CV (%)	60			Local pH (IW) : Subcutis_Thigh	0
Abundance : SLC22A6 (OAT1) PT Freq	0	Abundance : UGT1A4 EM Mean	1	CES1 EM Mean	1	Water density CV (%) : Male	0	UGT2B7 PM Mean	0			Local pH (IW) : Intramuscular Deltoid	0
Abundance : SLC22A6 (OAT1) IT Freq	0	Abundance : UGT1A4 EM CV (%)	26	CES1 EM CV (%)	30	SC lipids density gm/cm3 : Male	0.9	UGT2B7 PM Mean CV (%)	0			Local pH (IW) : Intramuscular Gluteal	0
Abundance : SLC22A6 (OAT1) UT Freq	0	Abundance : UGT1A4 PM Mean	0	CES1 PM Mean	0.11	SC lipids density CV (%) : Male	0	UGT2B7 UM Mean	0			Local pH (IW) : Intramuscular Vastus	0
Abundance : SLC22A7 (OAT2) PT Freq	0	Abundance : UGT1A4 PM CV (%)	0	CES1 PM CV (%)	30	SC proteins density gm/cm3 : Male	1.37	UGT2B7 UM Mean CV (%)	0			Subcell pH : Adipose	4.74
Abundance : SLC22A7 (OAT2) IT Freq	0	Abundance : UGT1A4 UM Mean	0	CES1 UM Mean	0	SC proteins density CV (%) : Male	0	UGT2B7 IM Mean	0			Subcell pH : Bone	4.74
Abundance : SLC22A7 (OAT2) UT Freq	0	Abundance : UGT1A4 UM CV (%)	0	CES1 UM CV (%)	0	Intercellular lipid thickness of SC µm : Male	0.091	UGT2B7 IM Mean CV (%)	0			Subcell pH : Brain	4.74
Abundance : SLC22A8 (OAT3) PT Freq	0	Abundance : UGT1A4 IM Mean	0	CES1 IM Mean	0	Intercellular lipid thickness of SC CV (%) : Male	0	UGT2B7 Absolute Abundance	4.5			Subcell pH : Gut	4.74
Abundance : SLC22A8 (OAT3) IT Freq	0	Abundance : UGT1A4 IM CV (%)	0	CES1 IM CV (%)	0	Tortuosity : Male	User Defined	UGT2B10 Population Scalar	1			Subcell pH : Heart	4.74
Abundance : SLC22A8 (OAT3) UT Freq	0	Absolute Abundance : UGT1A4	52	CES2 Population Scalar	1	Tortuosity of lipid diffusion pathway of SC : Male	12.7	UGT2B10 EM Mean	1			Subcell pH : Kidney	4.74
Abundance : SLC22A9 (OAT7) PT Freq	0	Turnover rate : UGT1A4 Mean	1e-06	CES2 EM Mean	1	Tortuosity of lipid diffusion pathway of SC CV (%) : Male	18	UGT2B10 EM Mean CV (%)	60			Subcell pH : Liver	4.74
Abundance : SLC22A9 (OAT7) IT Freq	0	Turnover rate : UGT1A4 CV (%)	30	CES2 EM CV (%)	30	Hair follicle diameter µm : Male	77.7	UGT2B10 PM Mean	0			Subcell pH : Lung	4.74
Abundance : SLC22A9 (OAT7) UT Freq	0	Abundance : UGT1A5 Population Scalar	1	CES2 PM Mean	0	Hair follicle diameter CV (%) : Male	32	UGT2B10 PM Mean CV (%)	0			Subcell pH : Muscle	4.74
Abundance : SLC22A11 (OAT4) PT Freq	0	Abundance : UGT1A5 EM Mean	1	CES2 PM CV (%)	0	Hair follicle density N/cm2 : Male	18	UGT2B10 UM Mean	0			Subcell pH : Skin	4.74
Abundance : SLC22A11 (OAT4) IT Freq	0	Abundance : UGT1A5 EM CV (%)	30	CES2 UM Mean	0	Hair follicle density CV (%) : Male	39	UGT2B10 UM Mean CV (%)	0			Subcell pH : Spleen	4.74
Abundance : SLC22A11 (OAT4) UT Freq	0	Abundance : UGT1A5 PM Mean	0	CES2 UM CV (%)	0	Hair follicle depth µm : Male	109.5	UGT2B10 IM Mean	0			Subcell pH : RBC	5
Abundance : SLC22A12 (URAT1) PT Freq	0	Abundance : UGT1A5 PM CV (%)	0	CES2 IM Mean	0	Hair follicle depth CV (%) : Male	0	UGT2B10 IM Mean CV (%)	0			Subcell pH : Pancreas	4.74
Abundance : SLC22A12 (URAT1) IT Freq	0	Abundance : UGT1A5 UM Mean	0	CES2 IM CV (%)	0	Hair shaft diameter µm : Male	18	UGT2B10 Absolute Abundance	0.1			Subcell pH : Placenta	0
Abundance : SLC22A12 (URAT1) UT Freq	0	Abundance : UGT1A5 UM CV (%)	0	Use User ES Option	Yes	Hair shaft diameter CV (%) : Male	34	UGT2B11 Population Scalar	1			Subcell pH : Breast	0
Abundance : SLC29A1 (ENT1) PT Freq	0	Abundance : UGT1A5 IM Mean	0	User ES Population Scalar	1	Sebum viscosity centipose : Male	40	UGT2B11 EM Mean	1			Subcell pH : Milk	0
Abundance : SLC29A1 (ENT1) IT Freq	0	Abundance : UGT1A5 IM CV (%)	0	User ES EM Mean	1	Sebum viscosity CV (%) : Male	0	UGT2B11 EM Mean CV (%)	60			Subcell pH : Subcutis_Arm	0
Abundance : SLC29A1 (ENT1) UT Freq	0	Absolute Abundance : UGT1A5	0	User ES EM CV (%)	30	Corneocyte pH [top] : Male	6.8	UGT2B11 PM Mean	0			Subcell pH : Epicardial	0
Abundance : SLC29A2 (ENT2) PT Freq	0	Turnover rate : UGT1A5 Mean	1e-06	User ES PM Mean	0	Corneocyte pH [top] CV (%) : Male	6.8	UGT2B11 PM Mean CV (%)	0			Subcell pH : Midmyocardial	0
Abundance : SLC29A2 (ENT2) IT Freq	0	Turnover rate : UGT1A5 CV (%)	30	User ES PM CV (%)	0	Corneocyte thickness [top] µm : Male	0.69	UGT2B11 UM Mean	0			Subcell pH : Endocardial	0
Abundance : SLC29A2 (ENT2) UT Freq	0	Abundance : UGT1A6 Population Scalar	1	User ES UM Mean	0	Corneocyte thickness [top] CV (%) : Male	22	UGT2B11 UM Mean CV (%)	0			Subcell pH : Lymph Nodes	0
Abundance : SLC47A1 (MATE1) PT Freq	0	Abundance : UGT1A6 EM Mean	1	User ES UM CV (%)	0	Corneocyte width [top] µm : Male	29.6	UGT2B11 IM Mean	0			Subcell pH : Synovial Joint	0
Abundance : SLC47A1 (MATE1) IT Freq	0	Abundance : UGT1A6 EM CV (%)	30	User ES IM Mean	0	Corneocyte width [top] CV (%) : Male	5.9	UGT2B11 IM Mean CV (%)	0			Subcell pH : Subcutis_Abdomen	0
Abundance : SLC47A1 (MATE1) UT Freq	0	Abundance : UGT1A6 PM Mean	0	User ES IM CV (%)	0	Corneocyte length [top] µm : Male	36.4	UGT2B11 Absolute Abundance	0			Subcell pH : Subcutis_Back	0
Abundance : SLC47A2 (MATE2-K) PT Freq	0	Abundance : UGT1A6 PM CV (%)	0	FMO1 Absolute Abundance	5	Corneocyte length [top] CV (%) : Male	5.7	UGT2B15 Population Scalar	1			Subcell pH : Subcutis_Thigh	0
Abundance : SLC47A2 (MATE2-K) IT Freq	0	Abundance : UGT1A6 UM Mean	0	Abundance : FMO1 Population Scalar	1	Hydration level (% water volume) [top] : Male	33.9	UGT2B15 EM Mean	1			Subcell pH : Intramuscular Deltoid	0
Abundance : SLC47A2 (MATE2-K) UT Freq	0	Abundance : UGT1A6 UM CV (%)	0	FMO1 EM Mean	1	Hydration level (% water volume) [top] CV (%) : Male	9	UGT2B15 EM Mean CV (%)	60			Subcell pH : Intramuscular Gluteal	0
Abundance : SLC51A/B (OST-α/β) PT Freq	0	Abundance : UGT1A6 IM Mean	0	FMO1 EM CV (%)	35	SC lipid viscosity [top] centipose : Male	75	UGT2B15 PM Mean	0.07			Subcell pH : Intramuscular Vastus	0
Abundance : SLC51A/B (OST-α/β) IT Freq	0	Abundance : UGT1A6 IM CV (%)	0	FMO1 PM Mean	0	SC lipid viscosity [top] CV (%) : Male	0	UGT2B15 PM Mean CV (%)	60			Local pH : Plasma	7.4
Abundance : SLC51A/B (OST-α/β) UT Freq	0	Absolute Abundance : UGT1A6	20	FMO1 PM CV (%)	0	Corneocyte pH [upper mid] : Male	6.8	UGT2B15 UM Mean	0			Local pH : EW	7.4
Abundance : Apical Influx (Intestine) PT Freq	0	Turnover rate : UGT1A6 Mean	1e-06	FMO1 UM Mean	0	Corneocyte pH [upper mid] CV (%) : Male	6.8	UGT2B15 UM Mean CV (%)	0			Local pH : Generic IW	7
Abundance : Apical Influx (Intestine) IT Freq	0	Turnover rate : UGT1A6 CV (%)	30	FMO1 UM CV (%)	0	Corneocyte thickness [upper mid] µm : Male	0.79	UGT2B15 IM Mean	0.47			Local pH : Gut ISF	7.23
Abundance : Apical Influx (Intestine) UT Freq	0	Abundance : UGT1A7 Population Scalar	1	FMO1 IM Mean	0	Corneocyte thickness [upper mid] CV (%) : Male	22	UGT2B15 IM Mean CV (%)	60			Local pH : Brain ICF	7.01
Abundance : Apical Efflux (Intestine) PT Freq	0	Abundance : UGT1A7 EM Mean	1	FMO1 IM CV (%)	0	Corneocyte width [upper mid] µm : Male	29.6	UGT2B15 Absolute Abundance	0.1			Local pH : Brain ISF	7.31
Abundance : Apical Efflux (Intestine) IT Freq	0	Abundance : UGT1A7 EM CV (%)	30	FMO3 Absolute Abundance	0.47	Corneocyte width [upper mid] CV (%) : Male	5.9	UGT2B17 Population Scalar	1			Local pH : CSF	7.31
Abundance : Apical Efflux (Intestine) UT Freq	0	Abundance : UGT1A7 PM Mean	0	Abundance : FMO3 Population Scalar	1	Corneocyte length [upper mid] µm : Male	36.4	UGT2B17 EM Mean	1			Local pH : Pulmonary Fluid	6.6
Abundance : Sinusoidal Uptake (Liver) PT Freq	0	Abundance : UGT1A7 PM CV (%)	0	FMO3 EM Mean	1	Corneocyte length [upper mid] CV (%) : Male	5.7	UGT2B17 EM Mean CV (%)	60			Subcell fraction : Adipose(%)	0
Abundance : Sinusoidal Uptake (Liver) IT Freq	0	Abundance : UGT1A7 UM Mean	0	FMO3 EM CV (%)	79	Hydration level (% water volume) [upper mid] : Male	44.6987	UGT2B17 PM Mean	0.08			Subcell fraction : Bone(%)	0
Abundance : Sinusoidal Uptake (Liver) UT Freq	0	Abundance : UGT1A7 UM CV (%)	0	FMO3 PM Mean	0	Hydration level (% water volume) [upper mid] CV (%) : Male	6	UGT2B17 PM Mean CV (%)	60			Subcell fraction : Brain(%)	0
Abundance : Sinusoidal Efflux (Liver) PT Freq	0	Abundance : UGT1A7 IM Mean	0	FMO3 PM CV (%)	0	SC lipid viscosity [upper mid] centipose : Male	75	UGT2B17 UM Mean	0			Subcell fraction : Gut(%)	1
Abundance : Sinusoidal Efflux (Liver) IT Freq	0	Abundance : UGT1A7 IM CV (%)	0	FMO3 UM Mean	0	SC lipid viscosity [upper mid] CV (%) : Male	0	UGT2B17 UM Mean CV (%)	0			Subcell fraction : Heart(%)	0
Abundance : Sinusoidal Efflux (Liver) UT Freq	0	Absolute Abundance : UGT1A7	0	FMO3 UM CV (%)	0	Corneocyte pH [lower mid] : Male	6.8	UGT2B17 IM Mean	0.16			Subcell fraction : Kidney(%)	1
Abundance : Canalicular Efflux (Liver) PT Freq	0	Turnover rate : UGT1A7 Mean	1e-06	FMO3 IM Mean	0	Corneocyte pH [lower mid] CV (%) : Male	6.8	UGT2B17 IM Mean CV (%)	60			Subcell fraction : Liver(%)	1
Abundance : Canalicular Efflux (Liver) IT Freq	0	Turnover rate : UGT1A7 CV (%)	30	FMO3 IM CV (%)	0	Corneocyte thickness [lower mid] µm : Male	0.89	UGT2B17 Absolute Abundance	11			Subcell fraction : Lung(%)	1
Abundance : Canalicular Efflux (Liver) UT Freq	0	Abundance : UGT1A8 Population Scalar	1	FMO5 Absolute Abundance	2.6	Corneocyte thickness [lower mid] CV (%) : Male	22	UGT2B28 Population Scalar	1			Subcell fraction : Muscle(%)	0
Abundance : Apical Uptake (Kidney) PT Freq	0	Abundance : UGT1A8 EM Mean	1	Abundance : FMO5 Population Scalar	1	Corneocyte width [lower mid] µm : Male	29.6	UGT2B28 EM Mean	1			Subcell fraction : Skin(%)	0
Abundance : Apical Uptake (Kidney) IT Freq	0	Abundance : UGT1A8 EM CV (%)	30	FMO5 EM Mean	1	Corneocyte width [lower mid] CV (%) : Male	5.9	UGT2B28 EM Mean CV (%)	60			Subcell fraction : Spleen(%)	0
Abundance : Apical Uptake (Kidney) UT Freq	0	Abundance : UGT1A8 PM Mean	0	FMO5 EM CV (%)	57	Corneocyte length [lower mid] µm : Male	36.4	UGT2B28 PM Mean	0			Subcell fraction : Pancreas(%)	0
Abundance : Apical Efflux (Kidney) PT Freq	0	Abundance : UGT1A8 PM CV (%)	0	FMO5 PM Mean	0	Corneocyte length [lower mid] CV (%) : Male	5.7	UGT2B28 PM Mean CV (%)	0			Subcell fraction : Placenta(%)	0
Abundance : Apical Efflux (Kidney) IT Freq	0	Abundance : UGT1A8 UM Mean	0	FMO5 PM CV (%)	0	Hydration level (% water volume) [lower mid] : Male	55.5388	UGT2B28 UM Mean	0			Subcell fraction : Breast(%)	0
Abundance : Apical Efflux (Kidney) UT Freq	0	Abundance : UGT1A8 UM CV (%)	0	FMO5 UM Mean	0	Hydration level (% water volume) [lower mid] CV (%) : Male	5	UGT2B28 UM Mean CV (%)	0			Subcell fraction : Milk(%)	0
Abundance : Basal Uptake (Kidney) PT Freq	0	Abundance : UGT1A8 IM Mean	0	FMO5 UM CV (%)	0	SC lipid viscosity [lower mid] centipose : Male	75	UGT2B28 IM Mean	0			Subcell fraction : Subcutis_Arm(%)	0
Abundance : Basal Uptake (Kidney) IT Freq	0	Abundance : UGT1A8 IM CV (%)	0	FMO5 IM Mean	0	SC lipid viscosity [lower mid] CV (%) : Male	0	UGT2B28 IM Mean CV (%)	0			Subcell fraction : Epicardial(%)	0
Abundance : Basal Uptake (Kidney) UT Freq	0	Absolute Abundance : UGT1A8	0	FMO5 IM CV (%)	0	Corneocyte pH [bottom] : Male	6.8	UGT2B28 Absolute Abundance	0			Subcell fraction : Midmyocardial(%)	0
Abundance : Basal Efflux (Kidney) PT Freq	0	Turnover rate : UGT1A8 Mean	1e-06	FMOUser Absolute Abundance	0	Corneocyte pH [bottom] CV (%) : Male	6.8	Use User UGT Option	Yes			Subcell fraction : Endocardial(%)	0
Abundance : Basal Efflux (Kidney) IT Freq	0	Turnover rate : UGT1A8 CV (%)	30	Abundance : FMOUser Population Scalar	1	Corneocyte thickness [bottom] µm : Male	1	UGT User	1			Subcell fraction : Lymph Nodes(%)	0
Abundance : Basal Efflux (Kidney) UT Freq	0	Abundance : UGT1A9 Population Scalar	1	FMOUser EM Mean	1	Corneocyte thickness [bottom] CV (%) : Male	22	User UGT1 Population Scalar	1			Subcell fraction : Synovial Joint(%)	0
Abundance : Basolateral Influx (Intestine) PT Freq	0	Abundance : UGT1A9 EM Mean	1	FMOUser EM CV (%)	30	Corneocyte width [bottom] µm : Male	29.6	User UGT1 EM Mean	1			Subcell fraction : Subcutis_Abdomen(%)	0
Abundance : Basolateral Influx (Intestine) IT Freq	0	Abundance : UGT1A9 EM CV (%)	30	FMOUser PM Mean	0	Corneocyte width [bottom] CV (%) : Male	5.9	User UGT1 EM Mean CV (%)	60			Subcell fraction : Subcutis_Back(%)	0
Abundance : Basolateral Influx (Intestine) UT Freq	0	Abundance : UGT1A9 PM Mean	1	FMOUser PM CV (%)	0	Corneocyte length [bottom] µm : Male	36.4	User UGT1 PM Mean	0			Subcell fraction : Subcutis_Thigh(%)	0
Abundance : Basolateral Efflux (Intestine) PT Freq	0	Abundance : UGT1A9 PM CV (%)	30	FMOUser UM Mean	0	Corneocyte length [bottom] CV (%) : Male	5.7	User UGT1 PM Mean CV (%)	0			Subcell fraction : Intramuscular Deltoid(%)	0
Abundance : Basolateral Efflux (Intestine) IT Freq	0	Abundance : UGT1A9 UM Mean	0	FMOUser UM CV (%)	0	Hydration level (% water volume) [bottom] : Male	66.4	User UGT1 UM Mean	0			Subcell fraction : Intramuscular Gluteal(%)	0
Abundance : Basolateral Efflux (Intestine) UT Freq	0	Abundance : UGT1A9 UM CV (%)	0	FMOUser IM Mean	0	Hydration level (% water volume) [bottom] CV (%) : Male	4	User UGT1 UM Mean CV (%)	0			Subcell fraction : Intramuscular Vastus(%)	0
Abundance : ISF (BBB) Efflux (Brain) PT Freq	0	Abundance : UGT1A9 IM Mean	1	FMOUser IM CV (%)	0	SC lipid viscosity [bottom] centipose : Male	75	User UGT1 IM Mean	0			Fat Free Mass	Scripted
Abundance : ISF (BBB) Efflux (Brain) IT Freq	0	Abundance : UGT1A9 IM CV (%)	30	Cortex/Medulla Ratio	2.56	SC lipid viscosity [bottom] CV (%) : Male	0	User UGT1 IM Mean CV (%)	0			Fat Free Mass Male CV(%)	15
Abundance : ISF (BBB) Efflux (Brain) UT Freq	0	Absolute Abundance : UGT1A9	31	Peritubular Capillary (% Kidney volume)	7	Viable Epidermis thickness µm : Male	53.5684	User UGT1 Absolute Abundance	0			Fat Free Mass Female CV(%)	15
Abundance : ISF (BBB) Uptake (Brain) PT Freq	0	Turnover rate : UGT1A9 Mean	1e-06	Million Nephrons per Subject Baseline	0.22693	Viable Epidermis thickness CV (%) : Male	21	Use User Cytosolic Enzyme Option	Yes			Liver model	PerMCL
Abundance : ISF (BBB) Uptake (Brain) IT Freq	0	Turnover rate : UGT1A9 CV (%)	30	Kidney Weight Coefficient	0.003948	Dermis thickness µm : Male	1240	User Cyt	1			Liver : 1 VS (%)	5
Abundance : ISF (BBB) Uptake (Brain) UT Freq	0	Abundance : UGT1A10 Population Scalar	1	Proximal Tubule Length (mm)	18	Dermis thickness CV (%) : Male	20	User Cyt1 Population Scalar	1			Liver : 1 EW (%)	16.5
Abundance : cCSF (BCSFB) Efflux (Brain) PT Freq	0	Abundance : UGT1A10 EM Mean	1	Henle's Loop Length (mm)	7	Subcutis thickness mm : Male	1.91	User Cyt1 EM Mean	1			Liver : 1 NL (%)	3.48
Abundance : cCSF (BCSFB) Efflux (Brain) IT Freq	0	Abundance : UGT1A10 EM CV (%)	30	Distal Tubule Length (mm)	5.5	Subcutis thickness CV (%) : Male	55.7	User Cyt1 EM Mean CV (%)	60			Liver : 1 NP (%)	2.52
Abundance : cCSF (BCSFB) Efflux (Brain) UT Freq	0	Abundance : UGT1A10 PM Mean	0	Collecting Duct Length (mm)	22	Muscle thickness mm : Male	29.88	User Cyt1 PM Mean	0			Liver : 1 IW (%)	58.6
Abundance : cCSF (BCSFB) Uptake (Brain) PT Freq	0	Abundance : UGT1A10 PM CV (%)	0	Proximal Tubule Diameter (mm)	0.06	Muscle thickness CV (%) : Male	61.44	User Cyt1 PM Mean CV (%)	0			Liver : 1 AP (mg/g)	5.09
Abundance : cCSF (BCSFB) Uptake (Brain) IT Freq	0	Abundance : UGT1A10 UM Mean	0	Henle's Loop Diameter (mm)	0.018	Dermis regional blood flow scalar : Male	0.5875	User Cyt1 UM Mean	0			Liver : 1 KpALB	0.086
Abundance : cCSF (BCSFB) Uptake (Brain) UT Freq	0	Abundance : UGT1A10 UM CV (%)	0	Distal Tubule Diameter (mm)	0.05	Dermis regional blood flow scalar CV (%) : Male	0	User Cyt1 UM Mean CV (%)	0			Liver : 1 KpLPP	0.161
Abundance : ICF Efflux (Brain) PT Freq	0	Abundance : UGT1A10 IM Mean	0	Collecting Duct Diameter (mm)	0.2	Subcutis regional blood flow scalar : Male	1	User Cyt1 IM Mean	0			Liver : 1 Local pH (IW)	7
Abundance : ICF Efflux (Brain) IT Freq	0	Abundance : UGT1A10 IM CV (%)	0	Proximal Tubule pH in Lumen	Predicted	Subcutis regional blood flow scalar CV (%) : Male	0	User Cyt1 IM Mean CV (%)	0			Liver : 1 Local pH (EW)	7.4
Abundance : ICF Efflux (Brain) UT Freq	0	Absolute Abundance : UGT1A10	0.02	Henle's Loop pH in Lumen	Predicted	Muscle regional blood flow scalar : Male	1	Use User Cytosolic Enzyme Option	Yes			Liver : 2 VS (%)	5
Abundance : ICF Uptake (Brain) PT Freq	0	Turnover rate : UGT1A10 Mean	1e-06	Distal Tubule pH in Lumen	Predicted	Muscle regional blood flow scalar CV (%) : Male	0	User Cyt	2			Liver : 2 EW (%)	16.5
Abundance : ICF Uptake (Brain) IT Freq	0	Turnover rate : UGT1A10 CV (%)	30	Collecting Duct pH in Lumen	Predicted			User Cyt2 Population Scalar	1			Liver : 2 NL (%)	3.48
Abundance : ICF Uptake (Brain) UT Freq	0	Abundance : UGT2B4 Population Scalar	1	Bladder urine pH (%)	5.99	MPMLA - Upper Arm		User Cyt2 EM Mean	1			Liver : 2 NP (%)	2.52
		Abundance : UGT2B4 EM Mean	1	Bladder urine pH CV (%)	8	Skin surface pH : Male	5.5	User Cyt2 EM Mean CV (%)	60			Liver : 2 IW (%)	58.6
		Abundance : UGT2B4 EM CV (%)	28	GFR Male Input Type	Predicted	Skin surface pH CV (%) : Male	11.1	User Cyt2 PM Mean	0			Liver : 2 AP (mg/g)	5.09
		Abundance : UGT2B4 PM Mean	0	Male - Proximal Tubule Urine Flow Rate - GFR (mL/min)	130	Skin temperature °C : Male	32	User Cyt2 PM Mean CV (%)	0			Liver : 2 KpALB	0.086
		Abundance : UGT2B4 PM CV (%)	0	Male - Henle's Loop Urine Flow Rate (mL/min)	46.77	Skin temperature CV (%) : Male	0	User Cyt2 UM Mean	0			Liver : 2 KpLPP	0.161
		Abundance : UGT2B4 UM Mean	0	Male - Distal Tubule Urine Flow Rate (mL/min)	25.97	Shape of corneocyte : Male	Cuboid (brick)	User Cyt2 UM Mean CV (%)	0			Liver : 2 Local pH (IW)	7
		Abundance : UGT2B4 UM CV (%)	0	Male - Collecting Duct Urine Flow Rate (mL/min)	12.44	Shape of corneocyte : Female	Cuboid (brick)	User Cyt2 IM Mean	0			Liver : 2 Local pH (EW)	7.4
		Abundance : UGT2B4 IM Mean	0	Male - Urine Flow Rate into Bladder (mL/min)	1	Number of SC layers : Male	18	User Cyt2 IM Mean CV (%)	0			Liver : 3 VS (%)	5
		Abundance : UGT2B4 IM CV (%)	0	GFR Female Input Type	Predicted	Number of SC layers CV (%) : Male	21.6	Use User Cytosolic Enzyme Option	Yes			Liver : 3 EW (%)	16.5
		Absolute Abundance : UGT2B4	54	Female - Proximal Tubule Urine Flow Rate - GFR (mL/min)	120	Water density gm/cm3 : Male	1	User Cyt	3			Liver : 3 NL (%)	3.48
		Turnover rate : UGT2B4 Mean	1e-06	Female - Henle's Loop Urine Flow Rate (mL/min)	43.23	Water density CV (%) : Male	0	User Cyt3 Population Scalar	1			Liver : 3 NP (%)	2.52
		Turnover rate : UGT2B4 CV (%)	30	Female - Distal Tubule Urine Flow Rate (mL/min)	24.03	SC lipids density gm/cm3 : Male	0.9	User Cyt3 EM Mean	1			Liver : 3 IW (%)	58.6
		Abundance : UGT2B7 Population Scalar	1	Female - Collecting Duct Urine Flow Rate (mL/min)	11.56	SC lipids density CV (%) : Male	0	User Cyt3 EM Mean CV (%)	60			Liver : 3 AP (mg/g)	5.09
		Abundance : UGT2B7 EM Mean	1	Female - Urine Flow Rate into Bladder (mL/min)	1	SC proteins density gm/cm3 : Male	1.37	User Cyt3 PM Mean	0			Liver : 3 KpALB	0.086
		Abundance : UGT2B7 EM CV (%)	30.4	Bypass 1 before Glomerulus (%)	10	SC proteins density CV (%) : Male	0	User Cyt3 PM Mean CV (%)	0			Liver : 3 KpLPP	0.161
		Abundance : UGT2B7 PM Mean	0	Bypass 1 before Glomerulus CV (%)	30	Intercellular lipid thickness of SC µm : Male	0.091	User Cyt3 UM Mean	0			Liver : 3 Local pH (IW)	7
		Abundance : UGT2B7 PM CV (%)	0	Bypass 2 to Henle's Loop & Medu-CD (%)	20	Intercellular lipid thickness of SC CV (%) : Male	0	User Cyt3 UM Mean CV (%)	0			Liver : 3 Local pH (EW)	7.4
		Abundance : UGT2B7 UM Mean	0	Bypass 2 to Henle's Loop & Medu-CD CV (%)	30	Tortuosity : Male	User Defined	User Cyt3 IM Mean	0			Liver : 4 VS (%)	5
		Abundance : UGT2B7 UM CV (%)	0	PT-S1 ABCB1 (MDR1/P-gp) / 106 PTC (Relative Values)	1	Tortuosity of lipid diffusion pathway of SC : Male	12.7	User Cyt3 IM Mean CV (%)	0			Liver : 4 EW (%)	16.5
		Abundance : UGT2B7 IM Mean	0	PT-S1 ABCC2 (MRP2) / 106 PTC (Relative Values)	1	Tortuosity of lipid diffusion pathway of SC CV (%) : Male	18	Use User Cytosolic Enzyme Option	Yes			Liver : 4 NL (%)	3.48
		Abundance : UGT2B7 IM CV (%)	0	PT-S1 ABCC4 (MRP4) / 106 PTC (Relative Values)	1	Hair follicle diameter µm : Male	88.8	User Cyt	4			Liver : 4 NP (%)	2.52
		Absolute Abundance : UGT2B7	71	PT-S1 ABCG2 (BCRP) / 106 PTC (Relative Values)	1	Hair follicle diameter CV (%) : Male	33	User Cyt4 Population Scalar	1			Liver : 4 IW (%)	58.6
		Turnover rate : UGT2B7 Mean	1e-06	PT-S1 SLC10A2 (ASBT/IBAT) / 106 PTC (Relative Values)	1	Hair follicle density N/cm2 : Male	32	User Cyt4 EM Mean	1			Liver : 4 AP (mg/g)	5.09
		Turnover rate : UGT2B7 CV (%)	30	PT-S1 SLC16A1 (MCT1) / 106 PTC (Relative Values)	1	Hair follicle density CV (%) : Male	28	User Cyt4 EM Mean CV (%)	60			Liver : 4 KpALB	0.086
		Abundance : UGT2B10 Population Scalar	1	PT-S1 SLC19A2 (THTR1) / 106 PTC (Relative Values)	1	Hair follicle depth µm : Male	256.7	User Cyt4 PM Mean	0			Liver : 4 KpLPP	0.161
		Abundance : UGT2B10 EM Mean	1	PT-S1 SLC19A3 (THTR2) / 106 PTC (Relative Values)	1	Hair follicle depth CV (%) : Male	0	User Cyt4 PM Mean CV (%)	0			Liver : 4 Local pH (IW)	7
		Abundance : UGT2B10 EM CV (%)	30	PT-S1 SLCO4C1 (OATP4C1) / 106 PTC (Relative Values)	1	Hair shaft diameter µm : Male	16.8	User Cyt4 UM Mean	0			Liver : 4 Local pH (EW)	7.4
		Abundance : UGT2B10 PM Mean	0	PT-S1 SLC22A2 (OCT2) / 106 PTC (Relative Values)	1	Hair shaft diameter CV (%) : Male	37	User Cyt4 UM Mean CV (%)	0			Liver : 5 VS (%)	5
		Abundance : UGT2B10 PM CV (%)	0	PT-S1 SLC22A4 (OCTN1) / 106 PTC (Relative Values)	1	Sebum viscosity centipose : Male	40	User Cyt4 IM Mean	0			Liver : 5 EW (%)	16.5
		Abundance : UGT2B10 UM Mean	0	PT-S1 SLC22A5 (OCTN2) / 106 PTC (Relative Values)	1	Sebum viscosity CV (%) : Male	0	User Cyt4 IM Mean CV (%)	0			Liver : 5 NL (%)	3.48
		Abundance : UGT2B10 UM CV (%)	0	PT-S1 SLC22A6 (OAT1) / 106 PTC (Relative Values)	1	Corneocyte pH [top] : Male	6.8	CES1 Population Scalar	1			Liver : 5 NP (%)	2.52
		Abundance : UGT2B10 IM Mean	0	PT-S1 SLC22A7 (OAT2) / 106 PTC (Relative Values)	1	Corneocyte pH [top] CV (%) : Male	6.8	CES1 EM Mean	1			Liver : 5 IW (%)	58.6
		Abundance : UGT2B10 IM CV (%)	0	PT-S1 SLC22A8 (OAT3) / 106 PTC (Relative Values)	1	Corneocyte thickness [top] µm : Male	0.71	CES1 EM CV (%)	30			Liver : 5 AP (mg/g)	5.09
		Absolute Abundance : UGT2B10	6.5	PT-S1 SLC22A11 (OAT4) / 106 PTC (Relative Values)	1	Corneocyte thickness [top] CV (%) : Male	11	CES1 PM Mean	0.11			Liver : 5 KpALB	0.086
		Turnover rate : UGT2B10 Mean	1e-06	PT-S1 SLC22A12 (URAT1) / 106 PTC (Relative Values)	1	Corneocyte width [top] µm : Male	33.2	CES1 PM CV (%)	30			Liver : 5 KpLPP	0.161
		Turnover rate : UGT2B10 CV (%)	30	PT-S1 SLC47A1 (MATE1) / 106 PTC (Relative Values)	1	Corneocyte width [top] CV (%) : Male	10.4	CES1 UM Mean	0			Liver : 5 Local pH (IW)	7
		Abundance : UGT2B11 Population Scalar	1	PT-S1 SLC47A2 (MATE2-K) / 106 PTC (Relative Values)	1	Corneocyte length [top] µm : Male	40.4	CES1 UM CV (%)	0			Liver : 5 Local pH (EW)	7.4
		Abundance : UGT2B11 EM Mean	1	PT-S1 SLC51A/B (OST-α/β) / 106 PTC (Relative Values)	1	Corneocyte length [top] CV (%) : Male	6.8	CES1 IM Mean	0			Liver : 6 VS (%)	5
		Abundance : UGT2B11 EM CV (%)	30	PT-S1 Apical Uptake (Kidney) / 106 PTC (Relative Values)	1	Hydration level (% water volume) [top] : Male	33.6	CES1 IM CV (%)	0			Liver : 6 EW (%)	16.5
		Abundance : UGT2B11 PM Mean	0	PT-S1 Apical Efflux (Kidney) / 106 PTC (Relative Values)	1	Hydration level (% water volume) [top] CV (%) : Male	11	CES2 Population Scalar	1			Liver : 6 NL (%)	3.48
		Abundance : UGT2B11 PM CV (%)	0	PT-S1 Basal Uptake (Kidney) / 106 PTC (Relative Values)	1	SC lipid viscosity [top] centipose : Male	75	CES2 EM Mean	1			Liver : 6 NP (%)	2.52
		Abundance : UGT2B11 UM Mean	0	PT-S1 Basal Efflux (Kidney) / 106 PTC (Relative Values)	1	SC lipid viscosity [top] CV (%) : Male	0	CES2 EM CV (%)	30			Liver : 6 IW (%)	58.6
		Abundance : UGT2B11 UM CV (%)	0	PT-S2 ABCB1 (MDR1/P-gp) / 106 PTC (Relative Values)	1	Corneocyte pH [upper mid] : Male	6.8	CES2 PM Mean	0			Liver : 6 AP (mg/g)	5.09
		Abundance : UGT2B11 IM Mean	0	PT-S2 ABCC2 (MRP2) / 106 PTC (Relative Values)	1	Corneocyte pH [upper mid] CV (%) : Male	6.8	CES2 PM CV (%)	0			Liver : 6 KpALB	0.086
		Abundance : UGT2B11 IM CV (%)	0	PT-S2 ABCC4 (MRP4) / 106 PTC (Relative Values)	1	Corneocyte thickness [upper mid] µm : Male	0.81	CES2 UM Mean	0			Liver : 6 KpLPP	0.161
		Absolute Abundance : UGT2B11	0	PT-S2 ABCG2 (BCRP) / 106 PTC (Relative Values)	1	Corneocyte thickness [upper mid] CV (%) : Male	11	CES2 UM CV (%)	0			Liver : 6 Local pH (IW)	7
		Turnover rate : UGT2B11 Mean	1e-06	PT-S2 SLC10A2 (ASBT/IBAT) / 106 PTC (Relative Values)	1	Corneocyte width [upper mid] µm : Male	33.2	CES2 IM Mean	0			Liver : 6 Local pH (EW)	7.4
		Turnover rate : UGT2B11 CV (%)	30	PT-S2 SLC16A1 (MCT1) / 106 PTC (Relative Values)	1	Corneocyte width [upper mid] CV (%) : Male	10.4	CES2 IM CV (%)	0
		Abundance : UGT2B15 Population Scalar	1	PT-S2 SLC19A2 (THTR1) / 106 PTC (Relative Values)	1	Corneocyte length [upper mid] µm : Male	40.4	Use User ES Option	Yes
		Abundance : UGT2B15 EM Mean	1	PT-S2 SLC19A3 (THTR2) / 106 PTC (Relative Values)	1	Corneocyte length [upper mid] CV (%) : Male	6.8	User ES Population Scalar	1
		Abundance : UGT2B15 EM CV (%)	34	PT-S2 SLCO4C1 (OATP4C1) / 106 PTC (Relative Values)	1	Hydration level (% water volume) [upper mid] : Male	44.858	User ES EM Mean	1
		Abundance : UGT2B15 PM Mean	0.07	PT-S2 SLC22A2 (OCT2) / 106 PTC (Relative Values)	1	Hydration level (% water volume) [upper mid] CV (%) : Male	7	User ES EM CV (%)	30
		Abundance : UGT2B15 PM CV (%)	33	PT-S2 SLC22A4 (OCTN1) / 106 PTC (Relative Values)	1	SC lipid viscosity [upper mid] centipose : Male	75	User ES PM Mean	0
		Abundance : UGT2B15 UM Mean	0	PT-S2 SLC22A5 (OCTN2) / 106 PTC (Relative Values)	1	SC lipid viscosity [upper mid] CV (%) : Male	0	User ES PM CV (%)	0
		Abundance : UGT2B15 UM CV (%)	0	PT-S2 SLC22A6 (OAT1) / 106 PTC (Relative Values)	1	Corneocyte pH [lower mid] : Male	6.8	User ES UM Mean	0
		Abundance : UGT2B15 IM Mean	0.47	PT-S2 SLC22A7 (OAT2) / 106 PTC (Relative Values)	1	Corneocyte pH [lower mid] CV (%) : Male	6.8	User ES UM CV (%)	0
		Abundance : UGT2B15 IM CV (%)	37	PT-S2 SLC22A8 (OAT3) / 106 PTC (Relative Values)	1	Corneocyte thickness [lower mid] µm : Male	0.93	User ES IM Mean	0
		Absolute Abundance : UGT2B15	39	PT-S2 SLC22A11 (OAT4) / 106 PTC (Relative Values)	1	Corneocyte thickness [lower mid] CV (%) : Male	11	User ES IM CV (%)	0
		Turnover rate : UGT2B15 Mean	1e-06	PT-S2 SLC22A12 (URAT1) / 106 PTC (Relative Values)	1	Corneocyte width [lower mid] µm : Male	33.2	FMO1 Absolute Abundance	0
		Turnover rate : UGT2B15 CV (%)	30	PT-S2 SLC47A1 (MATE1) / 106 PTC (Relative Values)	1	Corneocyte width [lower mid] CV (%) : Male	10.4	Abundance : FMO1 Population Scalar	1
		Abundance : UGT2B17 Population Scalar	1	PT-S2 SLC47A2 (MATE2-K) / 106 PTC (Relative Values)	1	Corneocyte length [lower mid] µm : Male	40.4	FMO1 EM Mean	1
		Abundance : UGT2B17 EM Mean	1	PT-S2 SLC51A/B (OST-α/β) / 106 PTC (Relative Values)	1	Corneocyte length [lower mid] CV (%) : Male	6.8	FMO1 EM CV (%)	30
		Abundance : UGT2B17 EM CV (%)	28	PT-S2 Apical Uptake (Kidney) / 106 PTC (Relative Values)	1	Hydration level (% water volume) [lower mid] : Male	56.0703	FMO1 PM Mean	0
		Abundance : UGT2B17 PM Mean	0.08	PT-S2 Apical Efflux (Kidney) / 106 PTC (Relative Values)	1	Hydration level (% water volume) [lower mid] CV (%) : Male	5	FMO1 PM CV (%)	0
		Abundance : UGT2B17 PM CV (%)	40	PT-S2 Basal Uptake (Kidney) / 106 PTC (Relative Values)	1	SC lipid viscosity [lower mid] centipose : Male	75	FMO1 UM Mean	0
		Abundance : UGT2B17 UM Mean	0	PT-S2 Basal Efflux (Kidney) / 106 PTC (Relative Values)	1	SC lipid viscosity [lower mid] CV (%) : Male	0	FMO1 UM CV (%)	0
		Abundance : UGT2B17 UM CV (%)	0	PT-S3 ABCB1 (MDR1/P-gp) / 106 PTC (Relative Values)	1	Corneocyte pH [bottom] : Male	6.8	FMO1 IM Mean	0
		Abundance : UGT2B17 IM Mean	0.16	PT-S3 ABCC2 (MRP2) / 106 PTC (Relative Values)	1	Corneocyte pH [bottom] CV (%) : Male	6.8	FMO1 IM CV (%)	0
		Abundance : UGT2B17 IM CV (%)	30	PT-S3 ABCC4 (MRP4) / 106 PTC (Relative Values)	1	Corneocyte thickness [bottom] µm : Male	1.04	FMO3 Absolute Abundance	0
		Absolute Abundance : UGT2B17	5.9	PT-S3 ABCG2 (BCRP) / 106 PTC (Relative Values)	1	Corneocyte thickness [bottom] CV (%) : Male	11	Abundance : FMO3 Population Scalar	1
		Turnover rate : UGT2B17 Mean	1e-06	PT-S3 SLC10A2 (ASBT/IBAT) / 106 PTC (Relative Values)	1	Corneocyte width [bottom] µm : Male	33.2	FMO3 EM Mean	1
		Turnover rate : UGT2B17 CV (%)	30	PT-S3 SLC16A1 (MCT1) / 106 PTC (Relative Values)	1	Corneocyte width [bottom] CV (%) : Male	10.4	FMO3 EM CV (%)	30
		Abundance : UGT2B28 Population Scalar	1	PT-S3 SLC19A2 (THTR1) / 106 PTC (Relative Values)	1	Corneocyte length [bottom] µm : Male	40.4	FMO3 PM Mean	0
		Abundance : UGT2B28 EM Mean	1	PT-S3 SLC19A3 (THTR2) / 106 PTC (Relative Values)	1	Corneocyte length [bottom] CV (%) : Male	6.8	FMO3 PM CV (%)	0
		Abundance : UGT2B28 EM CV (%)	30	PT-S3 SLCO4C1 (OATP4C1) / 106 PTC (Relative Values)	1	Hydration level (% water volume) [bottom] : Male	67.3	FMO3 UM Mean	0
		Abundance : UGT2B28 PM Mean	0	PT-S3 SLC22A2 (OCT2) / 106 PTC (Relative Values)	1	Hydration level (% water volume) [bottom] CV (%) : Male	4	FMO3 UM CV (%)	0
		Abundance : UGT2B28 PM CV (%)	0	PT-S3 SLC22A4 (OCTN1) / 106 PTC (Relative Values)	1	SC lipid viscosity [bottom] centipose : Male	75	FMO3 IM Mean	0
		Abundance : UGT2B28 UM Mean	0	PT-S3 SLC22A5 (OCTN2) / 106 PTC (Relative Values)	1	SC lipid viscosity [bottom] CV (%) : Male	0	FMO3 IM CV (%)	0
		Abundance : UGT2B28 UM CV (%)	0	PT-S3 SLC22A6 (OAT1) / 106 PTC (Relative Values)	1	Viable Epidermis thickness µm : Male	51.8	FMO5 Absolute Abundance	0
		Abundance : UGT2B28 IM Mean	0	PT-S3 SLC22A7 (OAT2) / 106 PTC (Relative Values)	1	Viable Epidermis thickness CV (%) : Male	15	Abundance : FMO5 Population Scalar	1
		Abundance : UGT2B28 IM CV (%)	0	PT-S3 SLC22A8 (OAT3) / 106 PTC (Relative Values)	1	Dermis thickness µm : Male	1540	FMO5 EM Mean	1
		Absolute Abundance : UGT2B28	0	PT-S3 SLC22A11 (OAT4) / 106 PTC (Relative Values)	1	Dermis thickness CV (%) : Male	29	FMO5 EM CV (%)	30
		Turnover rate : UGT2B28 Mean	1e-06	PT-S3 SLC22A12 (URAT1) / 106 PTC (Relative Values)	1	Subcutis thickness mm : Male	8.41	FMO5 PM Mean	0
		Turnover rate : UGT2B28 CV (%)	30	PT-S3 SLC47A1 (MATE1) / 106 PTC (Relative Values)	1	Subcutis thickness CV (%) : Male	39.6	FMO5 PM CV (%)	0
		Use User UGT Option	Yes	PT-S3 SLC47A2 (MATE2-K) / 106 PTC (Relative Values)	1	Muscle thickness mm : Male	28.92	FMO5 UM Mean	0
		UGT User	1	PT-S3 SLC51A/B (OST-α/β) / 106 PTC (Relative Values)	1	Muscle thickness CV (%) : Male	15.09	FMO5 UM CV (%)	0
		Abundance : User UGT1 Population Scalar	1	PT-S3 Apical Uptake (Kidney) / 106 PTC (Relative Values)	1	Dermis regional blood flow scalar : Male	1.2869	FMO5 IM Mean	0
		Abundance : User UGT1 EM Mean	1	PT-S3 Apical Efflux (Kidney) / 106 PTC (Relative Values)	1	Dermis regional blood flow scalar CV (%) : Male	0	FMO5 IM CV (%)	0
		Abundance : User UGT1 EM CV (%)	30	PT-S3 Basal Uptake (Kidney) / 106 PTC (Relative Values)	1	Subcutis regional blood flow scalar : Male	1	FMOUser Absolute Abundance	0
		Abundance : User UGT1 PM Mean	0	PT-S3 Basal Efflux (Kidney) / 106 PTC (Relative Values)	1	Subcutis regional blood flow scalar CV (%) : Male	0	Abundance : FMOUser Population Scalar	1
		Abundance : User UGT1 PM CV (%)	0	Absolute Abundance : ABCB1 (P-gp/MDR1) (pmol/106 PTC)	0.82	Muscle regional blood flow scalar : Male	1	FMOUser EM Mean	1
		Abundance : User UGT1 UM Mean	0	ABCB1 (P-gp/MDR1) ET Mean	1	Muscle regional blood flow scalar CV (%) : Male	0	FMOUser EM CV (%)	30
		Abundance : User UGT1 UM CV (%)	0	ABCB1 (P-gp/MDR1) ET CV (%)	74			FMOUser PM Mean	0
		Abundance : User UGT1 IM Mean	0	ABCB1 (P-gp/MDR1) PT Mean	0	MPMLA - Face (cheek)		FMOUser PM CV (%)	0
		Abundance : User UGT1 IM CV (%)	0	ABCB1 (P-gp/MDR1) PT CV (%)	0	Skin surface pH : Male	4.7	FMOUser UM Mean	0
		Absolute Abundance : User UGT1	0	ABCB1 (P-gp/MDR1) IT Mean	0	Skin surface pH CV (%) : Male	7.2	FMOUser UM CV (%)	0
		Turnover rate : User UGT1 Mean	1e-06	ABCB1 (P-gp/MDR1) IT CV (%)	0	Skin temperature °C : Male	32	FMOUser IM Mean	0
		Turnover rate : User UGT1 CV (%)	30	ABCB1 (P-gp/MDR1) UT Mean	0	Skin temperature CV (%) : Male	0	FMOUser IM CV (%)	0
		Use User Cytosolic Enzyme Option	Yes	ABCB1 (P-gp/MDR1) UT CV (%)	0	Shape of corneocyte : Male	Cuboid (brick)	Achlorhydric Coefficient	0
		User Cyt	1	Absolute Abundance : ABCC2 (MRP2) (pmol/106 PTC)	0.33	Shape of corneocyte : Female	Cuboid (brick)	Achlorhydric Age Power	0
		Abundance : User Cyt1 Population Scalar	1	ABCC2 (MRP2) ET Mean	1	Number of SC layers : Male	13	Achlorhydric Maximum (%)	0
		Abundance : User Cyt1 EM Mean	1	ABCC2 (MRP2) ET CV (%)	62	Number of SC layers CV (%) : Male	22.6	Intestine pH Model	Static
		Abundance : User Cyt1 EM CV (%)	30	ABCC2 (MRP2) PT Mean	0	Water density gm/cm3 : Male	1	Transit Times Locked	No
		Abundance : User Cyt1 PM Mean	0	ABCC2 (MRP2) PT CV (%)	0	Water density CV (%) : Male	0	Stomach H+ model Active	No
		Abundance : User Cyt1 PM CV (%)	0	ABCC2 (MRP2) IT Mean	0	SC lipids density gm/cm3 : Male	0.9	Stomach pH Fasted	1.5
		Abundance : User Cyt1 UM Mean	0	ABCC2 (MRP2) IT CV (%)	0	SC lipids density CV (%) : Male	0	Stomach CV pH Fasted (%)	38
		Abundance : User Cyt1 UM CV (%)	0	ABCC2 (MRP2) UT Mean	0	SC proteins density gm/cm3 : Male	1.37	Stomach pH High Fat Fed initial	4.39
		Abundance : User Cyt1 IM Mean	0	ABCC2 (MRP2) UT CV (%)	0	SC proteins density CV (%) : Male	0	Stomach CV pH High Fat Fed initial (%)	24
		Abundance : User Cyt1 IM CV (%)	0	Absolute Abundance : ABCC4 (MRP4) (pmol/106 PTC)	0.27	Intercellular lipid thickness of SC µm : Male	0.091	k	0.467
		Use User Cytosolic Enzyme Option	Yes	ABCC4 (MRP4) ET Mean	1	Intercellular lipid thickness of SC CV (%) : Male	0	k CV (%)	97.8
		User Cyt	2	ABCC4 (MRP4) ET CV (%)	80	Tortuosity : Male	User Defined	Stomach pH Fed initial	5
		Abundance : User Cyt2 Population Scalar	1	ABCC4 (MRP4) PT Mean	0	Tortuosity of lipid diffusion pathway of SC : Male	12.7	Stomach CV pH Fed initial (%)	25
		Abundance : User Cyt2 EM Mean	1	ABCC4 (MRP4) PT CV (%)	0	Tortuosity of lipid diffusion pathway of SC CV (%) : Male	18	Age < 65 Fed Tff (h)	1.8
		Abundance : User Cyt2 EM CV (%)	30	ABCC4 (MRP4) IT Mean	0	Hair follicle diameter µm : Male	65.4	Age < 65 Fed Tff CV (%)	65
		Abundance : User Cyt2 PM Mean	0	ABCC4 (MRP4) IT CV (%)	0	Hair follicle diameter CV (%) : Male	83	Age ≥ 65 Fed Tff (h)	3
		Abundance : User Cyt2 PM CV (%)	0	ABCC4 (MRP4) UT Mean	0	Hair follicle density N/cm2 : Male	292	Age ≥ 65 Fed Tff CV (%)	80
		Abundance : User Cyt2 UM Mean	0	ABCC4 (MRP4) UT CV (%)	0	Hair follicle density CV (%) : Male	16	Stomach pH Low Fat Fed initial	3.11
		Abundance : User Cyt2 UM CV (%)	0	Absolute Abundance : ABCG2 (BCRP) (pmol/106 PTC)	0.12	Hair follicle depth µm : Male	204.8	Stomach CV pH Low Fat Fed initial (%)	44
		Abundance : User Cyt2 IM Mean	0	ABCG2 (BCRP) ET Mean	1	Hair follicle depth CV (%) : Male	0	Low Fat Fed pH nadir	1.14
		Abundance : User Cyt2 IM CV (%)	0	ABCG2 (BCRP) ET CV (%)	59	Hair shaft diameter µm : Male	15.9	Low Fat Fed pH nadir CV (%)	56
		Use User Cytosolic Enzyme Option	Yes	ABCG2 (BCRP) PT Mean	0.37	Hair shaft diameter CV (%) : Male	57	Low Fat Fed Tff (h)	2.15
		User Cyt	3	ABCG2 (BCRP) PT CV (%)	59	Sebum viscosity centipose : Male	40	Low Fat Fed Tff CV (%)	11
		Abundance : User Cyt3 Population Scalar	1	ABCG2 (BCRP) IT Mean	0.67	Sebum viscosity CV (%) : Male	0	Force fasted pH < Initial fed pH	On
		Abundance : User Cyt3 EM Mean	1	ABCG2 (BCRP) IT CV (%)	59	Corneocyte pH [top] : Male	6.8	Stomach Bicarbonate Buffer Concentration Fasted (mM)	7.3
		Abundance : User Cyt3 EM CV (%)	30	ABCG2 (BCRP) UT Mean	0	Corneocyte pH [top] CV (%) : Male	6.8	Stomach Bicarbonate Buffer Concentration CV Fasted (%)	30
		Abundance : User Cyt3 PM Mean	0	ABCG2 (BCRP) UT CV (%)	0	Corneocyte thickness [top] µm : Male	0.47	Stomach Bicarbonate Buffer Concentration Fed (mM)	42.46
		Abundance : User Cyt3 PM CV (%)	0	Absolute Abundance : SLC10A2 (ASBT/IBAT) (pmol/106 PTC)	0	Corneocyte thickness [top] CV (%) : Male	4	Stomach Bicarbonate Buffer Concentration CV Fed (%)	30
		Abundance : User Cyt3 UM Mean	0	SLC10A2 (ASBT/IBAT) ET Mean	1	Corneocyte width [top] µm : Male	27.7	Stomach Luminal Fluid Velocity Fasted (m/s)	0.032
		Abundance : User Cyt3 UM CV (%)	0	SLC10A2 (ASBT/IBAT) ET CV (%)	60	Corneocyte width [top] CV (%) : Male	9.2	Stomach Luminal Fluid Velocity CV Fasted (%)	30
		Abundance : User Cyt3 IM Mean	0	SLC10A2 (ASBT/IBAT) PT Mean	0	Corneocyte length [top] µm : Male	34.2	Stomach Luminal Fluid Velocity Fed (m/s)	0.032
		Abundance : User Cyt3 IM CV (%)	0	SLC10A2 (ASBT/IBAT) PT CV (%)	0	Corneocyte length [top] CV (%) : Male	4.1	Stomach Luminal Fluid Velocity CV Fed (%)	30
		Use User Cytosolic Enzyme Option	Yes	SLC10A2 (ASBT/IBAT) IT Mean	0	Hydration level (% water volume) [top] : Male	35.5	Stomach Endogenous Ion Hydrochloric Mean (mM)	102
		User Cyt	4	SLC10A2 (ASBT/IBAT) IT CV (%)	0	Hydration level (% water volume) [top] CV (%) : Male	17	Stomach Endogenous Ion Hydrochloric CV (%)	27.5
		Abundance : User Cyt4 Population Scalar	1	SLC10A2 (ASBT/IBAT) UT Mean	0	SC lipid viscosity [top] centipose : Male	75	Stomach Endogenous Ion Hydrochloric Min (mM)	48
		Abundance : User Cyt4 EM Mean	1	SLC10A2 (ASBT/IBAT) UT CV (%)	0	SC lipid viscosity [top] CV (%) : Male	0	Stomach Endogenous Ion Hydrochloric Max (mM)	173
		Abundance : User Cyt4 EM CV (%)	30	Absolute Abundance : SLC16A1 (MCT1) (pmol/106 PTC)	0	Corneocyte pH [upper mid] : Male	6.8	Stomach Endogenous Ion Sodium Mean (mM)	68
		Abundance : User Cyt4 PM Mean	0	SLC16A1 (MCT1) ET Mean	1	Corneocyte pH [upper mid] CV (%) : Male	6.8	Stomach Endogenous Ion Sodium CV (%)	42.6
		Abundance : User Cyt4 PM CV (%)	0	SLC16A1 (MCT1) ET CV (%)	60	Corneocyte thickness [upper mid] µm : Male	0.53	Stomach Endogenous Ion Sodium Min (mM)	19
		Abundance : User Cyt4 UM Mean	0	SLC16A1 (MCT1) PT Mean	0	Corneocyte thickness [upper mid] CV (%) : Male	4	Stomach Endogenous Ion Sodium Max (mM)	122
		Abundance : User Cyt4 UM CV (%)	0	SLC16A1 (MCT1) PT CV (%)	0	Corneocyte width [upper mid] µm : Male	27.7	Stomach Endogenous Ion Potassium Mean (mM)	13.4
		Abundance : User Cyt4 IM Mean	0	SLC16A1 (MCT1) IT Mean	0	Corneocyte width [upper mid] CV (%) : Male	9.2	Stomach Endogenous Ion Potassium CV (%)	22.4
		Abundance : User Cyt4 IM CV (%)	0	SLC16A1 (MCT1) IT CV (%)	0	Corneocyte length [upper mid] µm : Male	34.2	Stomach Endogenous Ion Potassium Min (mM)	8.4
		Abundance : CES1 Population Scalar	1	SLC16A1 (MCT1) UT Mean	0	Corneocyte length [upper mid] CV (%) : Male	4.1	Stomach Endogenous Ion Potassium Max (mM)	19.3
		Abundance : CES1 EM Mean	1	SLC16A1 (MCT1) UT CV (%)	0	Hydration level (% water volume) [upper mid] : Male	46.1	Stomach Endogenous Ion Calcium Mean (mM)	0.6
		Abundance : CES1 EM CV (%)	46	Absolute Abundance : SLC19A2 (THTR1) (pmol/106 PTC)	0	Hydration level (% water volume) [upper mid] CV (%) : Male	11	Stomach Endogenous Ion Calcium CV (%)	33.3
		Abundance : CES1 PM Mean	0.11	SLC19A2 (THTR1) ET Mean	1	SC lipid viscosity [upper mid] centipose : Male	75	Stomach Endogenous Ion Calcium Min (mM)	0.3
		Abundance : CES1 PM CV (%)	30	SLC19A2 (THTR1) ET CV (%)	60	SC lipid viscosity [upper mid] CV (%) : Male	0	Stomach Endogenous Ion Calcium Max (mM)	1.2
		Abundance : CES1 UM Mean	0	SLC19A2 (THTR1) PT Mean	0	Corneocyte pH [lower mid] : Male	6.8	Stomach Endogenous Ion Generic Cation Mean (mM)	1
		Abundance : CES1 UM CV (%)	0	SLC19A2 (THTR1) PT CV (%)	0	Corneocyte pH [lower mid] CV (%) : Male	6.8	Stomach Endogenous Ion Generic Cation CV (%)	0
		Abundance : CES1 IM Mean	0	SLC19A2 (THTR1) IT Mean	0	Corneocyte thickness [lower mid] µm : Male	0.6	Stomach Endogenous Ion Generic Cation Min (mM)	0.01
		Abundance : CES1 IM CV (%)	0	SLC19A2 (THTR1) IT CV (%)	0	Corneocyte thickness [lower mid] CV (%) : Male	4	Stomach Endogenous Ion Generic Cation Max (mM)	1000
		Abundance : CES2 Population Scalar	1	SLC19A2 (THTR1) UT Mean	0	Corneocyte width [lower mid] µm : Male	27.7	Stomach Endogenous Ion Generic Anion Mean (mM)	1
		Abundance : CES2 EM Mean	1	SLC19A2 (THTR1) UT CV (%)	0	Corneocyte width [lower mid] CV (%) : Male	9.2	Stomach Endogenous Ion Generic Anion CV (%)	0
		Abundance : CES2 EM CV (%)	35	Absolute Abundance : SLC19A3 (THTR2) (pmol/106 PTC)	0	Corneocyte length [lower mid] µm : Male	34.2	Stomach Endogenous Ion Generic Anion Min (mM)	0.01
		Abundance : CES2 PM Mean	0	SLC19A3 (THTR2) ET Mean	1	Corneocyte length [lower mid] CV (%) : Male	4.1	Stomach Endogenous Ion Generic Anion Max (mM)	1000
		Abundance : CES2 PM CV (%)	0	SLC19A3 (THTR2) ET CV (%)	60	Hydration level (% water volume) [lower mid] : Male	56.75	Stomach Fluid Viscosity Fasted (cP)	3
		Abundance : CES2 UM Mean	0	SLC19A3 (THTR2) PT Mean	0	Hydration level (% water volume) [lower mid] CV (%) : Male	7	Stomach Fluid Viscosity CV Fasted (%)	71
		Abundance : CES2 UM CV (%)	0	SLC19A3 (THTR2) PT CV (%)	0	SC lipid viscosity [lower mid] centipose : Male	75	Stomach Fluid Viscosity Fed (cP)	232
		Abundance : CES2 IM Mean	0	SLC19A3 (THTR2) IT Mean	0	SC lipid viscosity [lower mid] CV (%) : Male	0	Stomach Fluid Viscosity CV Fed (%)	32
		Abundance : CES2 IM CV (%)	0	SLC19A3 (THTR2) IT CV (%)	0	Corneocyte pH [bottom] : Male	6.8	Stomach CMC fasted (mM)	1
		Use User ES Option	Yes	SLC19A3 (THTR2) UT Mean	0	Corneocyte pH [bottom] CV (%) : Male	6.8	Stomach CMC fed (mM)	1
		Abundance : User ES Population Scalar	1	SLC19A3 (THTR2) UT CV (%)	0	Corneocyte thickness [bottom] µm : Male	0.68	Stomach Bile fasted (mM)	0.34
		Abundance : User ES EM Mean	1	Absolute Abundance : SLCO4C1 (OATP4C1) (pmol/106 PTC)	0.89	Corneocyte thickness [bottom] CV (%) : Male	4	Stomach Bile fasted CV (%)	134
		Abundance : User ES EM CV (%)	30	SLCO4C1 (OATP4C1) ET Mean	1	Corneocyte width [bottom] µm : Male	27.7	Stomach Bile fed (mM)	0.34
		Abundance : User ES PM Mean	0	SLCO4C1 (OATP4C1) ET CV (%)	106	Corneocyte width [bottom] CV (%) : Male	9.2	Stomach Bile fed CV (%)	216.7
		Abundance : User ES PM CV (%)	0	SLCO4C1 (OATP4C1) PT Mean	0	Corneocyte length [bottom] µm : Male	34.2	Duodenum Blood Flow (Qvilli %)	Predicted
		Abundance : User ES UM Mean	0	SLCO4C1 (OATP4C1) PT CV (%)	0	Corneocyte length [bottom] CV (%) : Male	4.1	Duodenum Transit Time (% Total)	4.6
		Abundance : User ES UM CV (%)	0	SLCO4C1 (OATP4C1) IT Mean	0	Hydration level (% water volume) [bottom] : Male	67.4	Duodenum CYP3A (% Total)	13.76
		Abundance : User ES IM Mean	0	SLCO4C1 (OATP4C1) IT CV (%)	0	Hydration level (% water volume) [bottom] CV (%) : Male	4	Duodenum S9PPI (% Total)	14.88
		Abundance : User ES IM CV (%)	0	SLCO4C1 (OATP4C1) UT Mean	0	SC lipid viscosity [bottom] centipose : Male	75	Duodenum MPPI/CYP (% Total)	13.76
		Absolute Abundance : FMO1	0	SLCO4C1 (OATP4C1) UT CV (%)	0	SC lipid viscosity [bottom] CV (%) : Male	0	Duodenum CPPI (% Total)	14.88
		Abundance : FMO1 Population Scalar	1	Absolute Abundance : SLC22A2 (OCT2) (pmol/106 PTC)	2.12	Viable Epidermis thickness µm : Male	46.8667	Duodenum pH High Fat Fed	5.4
		Abundance : FMO1 EM Mean	1	SLC22A2 (OCT2) ET Mean	1	Viable Epidermis thickness CV (%) : Male	24	Duodenum CV pH High Fat Fed (%)	11
		Abundance : FMO1 EM CV (%)	30	SLC22A2 (OCT2) ET CV (%)	66	Dermis thickness µm : Male	1580	Duodenum pH Fed	5.4
		Abundance : FMO1 PM Mean	0	SLC22A2 (OCT2) PT Mean	0	Dermis thickness CV (%) : Male	20	Duodenum CV pH Fed (%)	11
		Abundance : FMO1 PM CV (%)	0	SLC22A2 (OCT2) PT CV (%)	0	Subcutis thickness mm : Male	1.91	Duodenum pH Low Fat Fed	5.4
		Abundance : FMO1 UM Mean	0	SLC22A2 (OCT2) IT Mean	0	Subcutis thickness CV (%) : Male	55.7	Duodenum CV pH Low Fat Fed (%)	11
		Abundance : FMO1 UM CV (%)	0	SLC22A2 (OCT2) IT CV (%)	0	Muscle thickness mm : Male	13.2	Duodenum pH Fasted	6.4
		Abundance : FMO1 IM Mean	0	SLC22A2 (OCT2) UT Mean	0	Muscle thickness CV (%) : Male	18	Duodenum CV pH Fasted (%)	16
		Abundance : FMO1 IM CV (%)	0	SLC22A2 (OCT2) UT CV (%)	0	Dermis regional blood flow scalar : Male	2.12619	Duodenum Bicarbonate Buffer Concentration Fasted (mM)	6.53
		Absolute Abundance : FMO3	30	Absolute Abundance : SLC22A4 (OCTN1) (pmol/106 PTC)	0.36	Dermis regional blood flow scalar CV (%) : Male	0	Duodenum Bicarbonate Buffer Concentration CV Fasted (%)	30
		Abundance : FMO3 Population Scalar	1	SLC22A4 (OCTN1) ET Mean	1	Subcutis regional blood flow scalar : Male	1	Duodenum Bicarbonate Buffer Concentration Fed (mM)	34.19
		Abundance : FMO3 EM Mean	1	SLC22A4 (OCTN1) ET CV (%)	68	Subcutis regional blood flow scalar CV (%) : Male	0	Duodenum Bicarbonate Buffer Concentration CV Fed (%)	30
		Abundance : FMO3 EM CV (%)	50	SLC22A4 (OCTN1) PT Mean	0	Muscle regional blood flow scalar : Male	1	Duodenum Luminal Fluid Velocity Fasted (m/s)	0.005
		Abundance : FMO3 PM Mean	0	SLC22A4 (OCTN1) PT CV (%)	0	Muscle regional blood flow scalar CV (%) : Male	0	Duodenum Luminal Fluid Velocity CV Fasted (%)	30
		Abundance : FMO3 PM CV (%)	0	SLC22A4 (OCTN1) IT Mean	0			Duodenum Luminal Fluid Velocity Fed (m/s)	0.005
		Abundance : FMO3 UM Mean	0	SLC22A4 (OCTN1) IT CV (%)	0	MPMLA - Lower Leg		Duodenum Luminal Fluid Velocity CV Fed (%)	30
		Abundance : FMO3 UM CV (%)	0	SLC22A4 (OCTN1) UT Mean	0	Skin surface pH : Male	5.5	Duodenum Endogenous Ion Hydrochloric Mean (mM)	102.4
		Abundance : FMO3 IM Mean	0	SLC22A4 (OCTN1) UT CV (%)	0	Skin surface pH CV (%) : Male	11	Duodenum Endogenous Ion Hydrochloric CV (%)	15.1
		Abundance : FMO3 IM CV (%)	0	Absolute Abundance : SLC22A5 (OCTN2) (pmol/106 PTC)	0.27	Skin temperature °C : Male	32	Duodenum Endogenous Ion Hydrochloric Min (mM)	64.6
		Absolute Abundance : FMO5	25	SLC22A5 (OCTN2) ET Mean	1	Skin temperature CV (%) : Male	0	Duodenum Endogenous Ion Hydrochloric Max (mM)	158.8
		Abundance : FMO5 Population Scalar	1	SLC22A5 (OCTN2) ET CV (%)	121	Shape of corneocyte : Male	Cuboid (brick)	Duodenum Endogenous Ion Sodium Mean (mM)	118.4
		Abundance : FMO5 EM Mean	1	SLC22A5 (OCTN2) PT Mean	0	Shape of corneocyte : Female	Cuboid (brick)	Duodenum Endogenous Ion Sodium CV (%)	9.2
		Abundance : FMO5 EM CV (%)	55	SLC22A5 (OCTN2) PT CV (%)	0	Number of SC layers : Male	22	Duodenum Endogenous Ion Sodium Min (mM)	89.6
		Abundance : FMO5 PM Mean	0	SLC22A5 (OCTN2) IT Mean	0	Number of SC layers CV (%) : Male	9.1	Duodenum Endogenous Ion Sodium Max (mM)	155.1
		Abundance : FMO5 PM CV (%)	0	SLC22A5 (OCTN2) IT CV (%)	0	Water density gm/cm3 : Male	1	Duodenum Endogenous Ion Potassium Mean (mM)	11.2
		Abundance : FMO5 UM Mean	0	SLC22A5 (OCTN2) UT Mean	0	Water density CV (%) : Male	0	Duodenum Endogenous Ion Potassium CV (%)	38.9
		Abundance : FMO5 UM CV (%)	0	SLC22A5 (OCTN2) UT CV (%)	0	SC lipids density gm/cm3 : Male	0.9	Duodenum Endogenous Ion Potassium Min (mM)	3.4
		Abundance : FMO5 IM Mean	0	Absolute Abundance : SLC22A6 (OAT1) (pmol/106 PTC)	1.55	SC lipids density CV (%) : Male	0	Duodenum Endogenous Ion Potassium Max (mM)	32.1
		Abundance : FMO5 IM CV (%)	0	SLC22A6 (OAT1) ET Mean	1	SC proteins density gm/cm3 : Male	1.37	Duodenum Endogenous Ion Calcium Mean (mM)	0.5
		Absolute Abundance : FMOUser	0	SLC22A6 (OAT1) ET CV (%)	62	SC proteins density CV (%) : Male	0	Duodenum Endogenous Ion Calcium CV (%)	60
		Abundance : FMOUser Population Scalar	1	SLC22A6 (OAT1) PT Mean	0	Intercellular lipid thickness of SC µm : Male	0.091	Duodenum Endogenous Ion Calcium Min (mM)	0.1
		Abundance : FMOUser EM Mean	1	SLC22A6 (OAT1) PT CV (%)	0	Intercellular lipid thickness of SC CV (%) : Male	0	Duodenum Endogenous Ion Calcium Max (mM)	1.3
		Abundance : FMOUser EM CV (%)	30	SLC22A6 (OAT1) IT Mean	0	Tortuosity : Male	User Defined	Duodenum Endogenous Ion Generic Cation Mean (mM)	1
		Abundance : FMOUser PM Mean	0	SLC22A6 (OAT1) IT CV (%)	0	Tortuosity of lipid diffusion pathway of SC : Male	12.7	Duodenum Endogenous Ion Generic Cation CV (%)	0
		Abundance : FMOUser PM CV (%)	0	SLC22A6 (OAT1) UT Mean	0	Tortuosity of lipid diffusion pathway of SC CV (%) : Male	18	Duodenum Endogenous Ion Generic Cation Min (mM)	0.01
		Abundance : FMOUser UM Mean	0	SLC22A6 (OAT1) UT CV (%)	0	Hair follicle diameter µm : Male	168.4	Duodenum Endogenous Ion Generic Cation Max (mM)	1000
		Abundance : FMOUser UM CV (%)	0	Absolute Abundance : SLC22A7 (OAT2) (pmol/106 PTC)	0.26	Hair follicle diameter CV (%) : Male	26	Duodenum Endogenous Ion Generic Anion Mean (mM)	1
		Abundance : FMOUser IM Mean	0	SLC22A7 (OAT2) ET Mean	1	Hair follicle density N/cm2 : Male	14	Duodenum Endogenous Ion Generic Anion CV (%)	0
		Abundance : FMOUser IM CV (%)	0	SLC22A7 (OAT2) ET CV (%)	38	Hair follicle density CV (%) : Male	50	Duodenum Endogenous Ion Generic Anion Min (mM)	0.01
		Absolute Abundance : ABCB1 (P-gp/MDR1) (pmol/10^6 hepatocytes)	0.246	SLC22A7 (OAT2) PT Mean	0	Hair follicle depth µm : Male	613.5	Duodenum Endogenous Ion Generic Anion Max (mM)	1000
		Abundance : ABCB1 (P-gp/MDR1) ET Mean	1	SLC22A7 (OAT2) PT CV (%)	0	Hair follicle depth CV (%) : Male	0	Duodenum Fluid Viscosity Fasted (cP)	3
		Abundance : ABCB1 (P-gp/MDR1) ET CV (%)	59	SLC22A7 (OAT2) IT Mean	0	Hair shaft diameter µm : Male	42.1	Duodenum Fluid Viscosity CV Fasted (%)	71
		Abundance : ABCB1 (P-gp/MDR1) PT Mean	0	SLC22A7 (OAT2) IT CV (%)	0	Hair shaft diameter CV (%) : Male	29	Duodenum Fluid Viscosity Fed (cP)	65
		Abundance : ABCB1 (P-gp/MDR1) PT CV (%)	0	SLC22A7 (OAT2) UT Mean	0	Sebum viscosity centipose : Male	40	Duodenum Fluid Viscosity CV Fed (%)	27
		Abundance : ABCB1 (P-gp/MDR1) IT Mean	0	SLC22A7 (OAT2) UT CV (%)	0	Sebum viscosity CV (%) : Male	0	Duodenum CMC fasted (mM)	1
		Abundance : ABCB1 (P-gp/MDR1) IT CV (%)	0	Absolute Abundance : SLC22A8 (OAT3) (pmol/106 PTC)	1.32	Corneocyte pH [top] : Male	6.8	Duodenum CMC fed (mM)	1
		Abundance : ABCB1 (P-gp/MDR1) UT Mean	0	SLC22A8 (OAT3) ET Mean	1	Corneocyte pH [top] CV (%) : Male	6.8	Duodenum Bile fasted (mM)	3.31
		Abundance : ABCB1 (P-gp/MDR1) UT CV (%)	0	SLC22A8 (OAT3) ET CV (%)	85	Corneocyte thickness [top] µm : Male	0.87	Duodenum Bile fasted CV (%)	97
		Absolute Abundance : ABCB11 (BSEP) (pmol/10^6 hepatocytes)	1	SLC22A8 (OAT3) PT Mean	0	Corneocyte thickness [top] CV (%) : Male	9	Duodenum Bile fed (mM)	8.74
		Abundance : ABCB11 (BSEP) ET Mean	1	SLC22A8 (OAT3) PT CV (%)	0	Corneocyte width [top] µm : Male	29.6	Duodenum Bile fed CV (%)	79
		Abundance : ABCB11 (BSEP) ET CV (%)	131	SLC22A8 (OAT3) IT Mean	0	Corneocyte width [top] CV (%) : Male	5.9	Duodenum Channel Depth Mean (µm)	522.78
		Abundance : ABCB11 (BSEP) PT Mean	0	SLC22A8 (OAT3) IT CV (%)	0	Corneocyte length [top] µm : Male	36.4	Duodenum Channel Depth CV (%)	32.72
		Abundance : ABCB11 (BSEP) PT CV (%)	0	SLC22A8 (OAT3) UT Mean	0	Corneocyte length [top] CV (%) : Male	5.7	Duodenum Channel Width Mean (µm)	28.03
		Abundance : ABCB11 (BSEP) IT Mean	0	SLC22A8 (OAT3) UT CV (%)	0	Hydration level (% water volume) [top] : Male	33.9	Duodenum Channel Width CV (%)	28.69
		Abundance : ABCB11 (BSEP) IT CV (%)	0	Absolute Abundance : SLC22A11 (OAT4) (pmol/106 PTC)	0.21	Hydration level (% water volume) [top] CV (%) : Male	9	Duodenum Mean Thickness Mean (µm)	128.35
		Abundance : ABCB11 (BSEP) UT Mean	0	SLC22A11 (OAT4) ET Mean	1	SC lipid viscosity [top] centipose : Male	75	Duodenum Mean Thickness CV (%)	8.1
		Abundance : ABCB11 (BSEP) UT CV (%)	0	SLC22A11 (OAT4) ET CV (%)	177	SC lipid viscosity [top] CV (%) : Male	0	Duodenum Fold Expansion Mean	1
		Absolute Abundance : ABCC2 (MRP2) (pmol/10^6 hepatocytes)	0.59	SLC22A11 (OAT4) PT Mean	0	Corneocyte pH [upper mid] : Male	6.8	Duodenum Fold Expansion CV (%)	0
		Abundance : ABCC2 (MRP2) ET Mean	1	SLC22A11 (OAT4) PT CV (%)	0	Corneocyte pH [upper mid] CV (%) : Male	6.8	Duodenum Pore Radius Mean	8.6
		Abundance : ABCC2 (MRP2) ET CV (%)	88	SLC22A11 (OAT4) IT Mean	0	Corneocyte thickness [upper mid] µm : Male	0.99	Duodenum Pore Radius CV (%)	0
		Abundance : ABCC2 (MRP2) PT Mean	0	SLC22A11 (OAT4) IT CV (%)	0	Corneocyte thickness [upper mid] CV (%) : Male	9	Duodenum Unstirred Layer Thickness Mean (µm)	170
		Abundance : ABCC2 (MRP2) PT CV (%)	0	SLC22A11 (OAT4) UT Mean	0	Corneocyte width [upper mid] µm : Male	29.6	Duodenum Unstirred Layer Thickness CV (%)	59.14
		Abundance : ABCC2 (MRP2) IT Mean	0	SLC22A11 (OAT4) UT CV (%)	0	Corneocyte width [upper mid] CV (%) : Male	5.9	Duodenum Unstirred Layer pH	6.5
		Abundance : ABCC2 (MRP2) IT CV (%)	0	Absolute Abundance : SLC22A12 (URAT1) (pmol/106 PTC)	13.7	Corneocyte length [upper mid] µm : Male	36.4	Duodenum Unstirred Layer CV (%)	0.5
		Abundance : ABCC2 (MRP2) UT Mean	0	SLC22A12 (URAT1) ET Mean	1	Corneocyte length [upper mid] CV (%) : Male	5.7	Duodenum Loose Mucus Thickness (µm)	154
		Abundance : ABCC2 (MRP2) UT CV (%)	0	SLC22A12 (URAT1) ET CV (%)	51	Hydration level (% water volume) [upper mid] : Male	44.6987	Duodenum Loose Mucus Thickness Min (µm)	1
		Absolute Abundance : ABCC3 (MRP3) (pmol/10^6 hepatocytes)	0.239	SLC22A12 (URAT1) PT Mean	0	Hydration level (% water volume) [upper mid] CV (%) : Male	6	Duodenum Loose Mucus Thickness Max (µm)	464
		Abundance : ABCC3 (MRP3) ET Mean	1	SLC22A12 (URAT1) PT CV (%)	0	SC lipid viscosity [upper mid] centipose : Male	75	Duodenum Firm Mucus Thickness (µm)	16
		Abundance : ABCC3 (MRP3) ET CV (%)	65	SLC22A12 (URAT1) IT Mean	0	SC lipid viscosity [upper mid] CV (%) : Male	0	Duodenum Firm Mucus Thickness Min (µm)	1
		Abundance : ABCC3 (MRP3) PT Mean	0	SLC22A12 (URAT1) IT CV (%)	0	Corneocyte pH [lower mid] : Male	6.8	Duodenum Firm Mucus Thickness Max (µm)	40
		Abundance : ABCC3 (MRP3) PT CV (%)	0	SLC22A12 (URAT1) UT Mean	0	Corneocyte pH [lower mid] CV (%) : Male	6.8	Duodenum Firm Mucus Thickness CV (%)	49.61
		Abundance : ABCC3 (MRP3) IT Mean	0	SLC22A12 (URAT1) UT CV (%)	0	Corneocyte thickness [lower mid] µm : Male	1.13	Duodenum Total UBL Thickness Min (µm)	1
		Abundance : ABCC3 (MRP3) IT CV (%)	0	Absolute Abundance : SLC47A1 (MATE1) (pmol/106 PTC)	2.56	Corneocyte thickness [lower mid] CV (%) : Male	9	Duodenum Total UBL Thickness Max (µm)	472
		Abundance : ABCC3 (MRP3) UT Mean	0	SLC47A1 (MATE1) ET Mean	1	Corneocyte width [lower mid] µm : Male	29.6	Duodenum Loose Mucus Pore Radius (µm)	2.27
		Abundance : ABCC3 (MRP3) UT CV (%)	0	SLC47A1 (MATE1) ET CV (%)	107	Corneocyte width [lower mid] CV (%) : Male	5.9	Duodenum Loose Mucus Pore Radius CV (%)	34.72
		Absolute Abundance : ABCC4 (MRP4) (pmol/10^6 hepatocytes)	0	SLC47A1 (MATE1) PT Mean	0	Corneocyte length [lower mid] µm : Male	36.4	Duodenum Firm Mucus Pore Radius (µm)	0.102
		Abundance : ABCC4 (MRP4) ET Mean	1	SLC47A1 (MATE1) PT CV (%)	0	Corneocyte length [lower mid] CV (%) : Male	5.7	Duodenum Firm Mucus Pore Radius CV (%)	18.3
		Abundance : ABCC4 (MRP4) ET CV (%)	60	SLC47A1 (MATE1) IT Mean	0	Hydration level (% water volume) [lower mid] : Male	55.5388	Duodenum Loose Mucus Water Fraction	0.87
		Abundance : ABCC4 (MRP4) PT Mean	0	SLC47A1 (MATE1) IT CV (%)	0	Hydration level (% water volume) [lower mid] CV (%) : Male	5	Duodenum Loose Mucus Water Fraction CV (%)	4.72
		Abundance : ABCC4 (MRP4) PT CV (%)	0	SLC47A1 (MATE1) UT Mean	0	SC lipid viscosity [lower mid] centipose : Male	75	Duodenum Firm Mucus Water Fraction	0.87
		Abundance : ABCC4 (MRP4) IT Mean	0	SLC47A1 (MATE1) UT CV (%)	0	SC lipid viscosity [lower mid] CV (%) : Male	0	Duodenum Firm Mucus Water Fraction CV (%)	4.72
		Abundance : ABCC4 (MRP4) IT CV (%)	0	Absolute Abundance : SLC47A2 (MATE2-K) (pmol/106 PTC)	0.35	Corneocyte pH [bottom] : Male	6.8	Duodenum ABCB1 (P-gp/MDR1) (Relative values)	0.51
		Abundance : ABCC4 (MRP4) UT Mean	0	SLC47A2 (MATE2-K) ET Mean	1	Corneocyte pH [bottom] CV (%) : Male	6.8	Duodenum ABCC1 (MRP1) (Relative values)	0.45
		Abundance : ABCC4 (MRP4) UT CV (%)	0	SLC47A2 (MATE2-K) ET CV (%)	100	Corneocyte thickness [bottom] µm : Male	1.27	Duodenum ABCC2 (MRP2) (Relative values)	1.41
		Absolute Abundance : ABCC6 (MRP6) (pmol/10^6 hepatocytes)	0.214	SLC47A2 (MATE2-K) PT Mean	0	Corneocyte thickness [bottom] CV (%) : Male	9	Duodenum ABCC3 (MRP3) (Relative values)	2.15
		Abundance : ABCC6 (MRP6) ET Mean	1	SLC47A2 (MATE2-K) PT CV (%)	0	Corneocyte width [bottom] µm : Male	29.6	Duodenum ABCC4 (MRP4) (Relative values)	1.02
		Abundance : ABCC6 (MRP6) ET CV (%)	46	SLC47A2 (MATE2-K) IT Mean	0	Corneocyte width [bottom] CV (%) : Male	5.9	Duodenum ABCG2 (BCRP) (Relative values)	0.68
		Abundance : ABCC6 (MRP6) PT Mean	0	SLC47A2 (MATE2-K) IT CV (%)	0	Corneocyte length [bottom] µm : Male	36.4	Duodenum SLC2A2 (GLUT2) (Relative values)	1
		Abundance : ABCC6 (MRP6) PT CV (%)	0	SLC47A2 (MATE2-K) UT Mean	0	Corneocyte length [bottom] CV (%) : Male	5.7	Duodenum SLC10A2 (ASBT/IBAT) (Relative values)	16.49
		Abundance : ABCC6 (MRP6) IT Mean	0	SLC47A2 (MATE2-K) UT CV (%)	0	Hydration level (% water volume) [bottom] : Male	66.4	Duodenum SLC15A1 (PEPT1) (Relative values)	0.94
		Abundance : ABCC6 (MRP6) IT CV (%)	0	Absolute Abundance : SLC51A/B (OST-α/β) (pmol/106 PTC)	0.25	Hydration level (% water volume) [bottom] CV (%) : Male	4	Duodenum SLC16A1 (MCT1) (Relative values)	1.25
		Abundance : ABCC6 (MRP6) UT Mean	0	SLC51A/B (OST-α/β) ET Mean	1	SC lipid viscosity [bottom] centipose : Male	75	Duodenum SLCO2B1 (OATP2B1) (Relative values)	0.73
		Abundance : ABCC6 (MRP6) UT CV (%)	0	SLC51A/B (OST-α/β) ET CV (%)	53	SC lipid viscosity [bottom] CV (%) : Male	0	Duodenum SLCO4C1 (OATP4C1) (Relative values)	1
		Absolute Abundance : ABCG2 (BCRP) (pmol/10^6 hepatocytes)	0.103	SLC51A/B (OST-α/β) PT Mean	0	Viable Epidermis thickness µm : Male	57.36	Duodenum SLC22A1 (OCT1) (Relative values)	1.03
		Abundance : ABCG2 (BCRP) ET Mean	1	SLC51A/B (OST-α/β) PT CV (%)	0	Viable Epidermis thickness CV (%) : Male	8	Duodenum SLC22A3 (OCT3) (Relative values)	1.19
		Abundance : ABCG2 (BCRP) ET CV (%)	30	SLC51A/B (OST-α/β) IT Mean	0	Dermis thickness µm : Male	1240	Duodenum SLC22A4 (OCTN1) (Relative values)	0.46
		Abundance : ABCG2 (BCRP) PT Mean	0.37	SLC51A/B (OST-α/β) IT CV (%)	0	Dermis thickness CV (%) : Male	20	Duodenum SLC51A/B (OST-α/β) (Relative values)	0.56
		Abundance : ABCG2 (BCRP) PT CV (%)	30	SLC51A/B (OST-α/β) UT Mean	0	Subcutis thickness mm : Male	9.62	Duodenum Apical Influx (Intestine) (Relative values)	1
		Abundance : ABCG2 (BCRP) IT Mean	0.67	SLC51A/B (OST-α/β) UT CV (%)	0	Subcutis thickness CV (%) : Male	48.3	Duodenum Apical Efflux (Intestine) (Relative values)	1
		Abundance : ABCG2 (BCRP) IT CV (%)	30	Absolute Abundance : Apical Uptake (Kidney) (pmol/106 PTC)	0	Muscle thickness mm : Male	17.7	Duodenum Basolateral Influx (Intestine) (Relative values)	1
		Abundance : ABCG2 (BCRP) UT Mean	0	Apical Uptake (Kidney) ET Mean	1	Muscle thickness CV (%) : Male	22.67	Duodenum Basolateral Efflux (Intestine) (Relative values)	1
		Abundance : ABCG2 (BCRP) UT CV (%)	0	Apical Uptake (Kidney) ET CV (%)	60	Dermis regional blood flow scalar : Male	0.839286	Jejunum I Blood Flow (Qvilli %)	Predicted
		Absolute Abundance : SLC10A1 (NTCP) (pmol/10^6 hepatocytes)	0.647	Apical Uptake (Kidney) PT Mean	0	Dermis regional blood flow scalar CV (%) : Male	0	Jejunum I Transit Time (% Total)	17.3
		Abundance : SLC10A1 (NTCP) ET Mean	1	Apical Uptake (Kidney) PT CV (%)	0	Subcutis regional blood flow scalar : Male	1	Jejunum I CYP3A (% Total)	27.24
		Abundance : SLC10A1 (NTCP) ET CV (%)	50	Apical Uptake (Kidney) IT Mean	0	Subcutis regional blood flow scalar CV (%) : Male	0	Jejunum I S9PPI (% Total)	26.9
		Abundance : SLC10A1 (NTCP) PT Mean	0	Apical Uptake (Kidney) IT CV (%)	0	Muscle regional blood flow scalar : Male	1	Jejunum I MPPI/CYP (% Total)	27.24
		Abundance : SLC10A1 (NTCP) PT CV (%)	0	Apical Uptake (Kidney) UT Mean	0	Muscle regional blood flow scalar CV (%) : Male	0	Jejunum I CPPI (% Total)	26.9
		Abundance : SLC10A1 (NTCP) IT Mean	0	Apical Uptake (Kidney) UT CV (%)	0			Jejunum I pH High Fat Fed	6.5
		Abundance : SLC10A1 (NTCP) IT CV (%)	0	Absolute Abundance : Apical Efflux (Kidney) (pmol/106 PTC)	0	MPMLA - Thigh		Jejunum I CV pH High Fat Fed (%)	13
		Abundance : SLC10A1 (NTCP) UT Mean	0	Apical Efflux (Kidney) ET Mean	1	Skin surface pH : Male	5.5	Jejunum I pH Fed	6.5
		Abundance : SLC10A1 (NTCP) UT CV (%)	0	Apical Efflux (Kidney) ET CV (%)	60	Skin surface pH CV (%) : Male	11	Jejunum I CV pH Fed (%)	13
		Absolute Abundance : SLC16A1 (MCT1) (pmol/10^6 hepatocytes)	0.638	Apical Efflux (Kidney) PT Mean	0	Skin temperature °C : Male	32	Jejunum I pH Low Fat Fed	6.5
		Abundance : SLC16A1 (MCT1) ET Mean	1	Apical Efflux (Kidney) PT CV (%)	0	Skin temperature CV (%) : Male	0	Jejunum I CV pH Low Fat Fed (%)	13
		Abundance : SLC16A1 (MCT1) ET CV (%)	60	Apical Efflux (Kidney) IT Mean	0	Shape of corneocyte : Male	Cuboid (brick)	Jejunum I pH Fasted	6.5
		Abundance : SLC16A1 (MCT1) PT Mean	0	Apical Efflux (Kidney) IT CV (%)	0	Shape of corneocyte : Female	Cuboid (brick)	Jejunum I CV pH Fasted (%)	13
		Abundance : SLC16A1 (MCT1) PT CV (%)	0	Apical Efflux (Kidney) UT Mean	0	Number of SC layers : Male	18	Jejunum I Bicarbonate Buffer Concentration Fasted (mM)	9.94
		Abundance : SLC16A1 (MCT1) IT Mean	0	Apical Efflux (Kidney) UT CV (%)	0	Number of SC layers CV (%) : Male	25.3	Jejunum I Bicarbonate Buffer Concentration CV Fasted (%)	30
		Abundance : SLC16A1 (MCT1) IT CV (%)	0	Absolute Abundance : Basal Uptake (Kidney) (pmol/106 PTC)	0	Water density gm/cm3 : Male	1	Jejunum I Bicarbonate Buffer Concentration Fed (mM)	17.34
		Abundance : SLC16A1 (MCT1) UT Mean	0	Basal Uptake (Kidney) ET Mean	1	Water density CV (%) : Male	0	Jejunum I Bicarbonate Buffer Concentration CV Fed (%)	30
		Abundance : SLC16A1 (MCT1) UT CV (%)	0	Basal Uptake (Kidney) ET CV (%)	60	SC lipids density gm/cm3 : Male	0.9	Jejunum I Luminal Fluid Velocity Fasted (m/s)	0.0013
		Absolute Abundance : SLCO1B1 (OATP1B1) (pmol/10^6 hepatocytes)	3.1	Basal Uptake (Kidney) PT Mean	0	SC lipids density CV (%) : Male	0	Jejunum I Luminal Fluid Velocity CV Fasted (%)	56
		Abundance : SLCO1B1 (OATP1B1) ET Mean	1	Basal Uptake (Kidney) PT CV (%)	0	SC proteins density gm/cm3 : Male	1.37	Jejunum I Luminal Fluid Velocity Fed (m/s)	0.0013
		Abundance : SLCO1B1 (OATP1B1) ET CV (%)	73	Basal Uptake (Kidney) IT Mean	0	SC proteins density CV (%) : Male	0	Jejunum I Luminal Fluid Velocity CV Fed (%)	56
		Abundance : SLCO1B1 (OATP1B1) PT Mean	0.37	Basal Uptake (Kidney) IT CV (%)	0	Intercellular lipid thickness of SC µm : Male	0.091	Jejunum I Endogenous Ion Hydrochloric Mean (mM)	126
		Abundance : SLCO1B1 (OATP1B1) PT CV (%)	30	Basal Uptake (Kidney) UT Mean	0	Intercellular lipid thickness of SC CV (%) : Male	0	Jejunum I Endogenous Ion Hydrochloric CV (%)	15.1
		Abundance : SLCO1B1 (OATP1B1) IT Mean	0.68	Basal Uptake (Kidney) UT CV (%)	0	Tortuosity : Male	User Defined	Jejunum I Endogenous Ion Hydrochloric Min (mM)	92
		Abundance : SLCO1B1 (OATP1B1) IT CV (%)	52	Absolute Abundance : Basal Efflux (Kidney) (pmol/106 PTC)	0	Tortuosity of lipid diffusion pathway of SC : Male	12.7	Jejunum I Endogenous Ion Hydrochloric Max (mM)	181
		Abundance : SLCO1B1 (OATP1B1) UT Mean	1.39	Basal Efflux (Kidney) ET Mean	1	Tortuosity of lipid diffusion pathway of SC CV (%) : Male	18	Jejunum I Endogenous Ion Sodium Mean (mM)	142
		Abundance : SLCO1B1 (OATP1B1) UT CV (%)	62	Basal Efflux (Kidney) ET CV (%)	60	Hair follicle diameter µm : Male	131.5	Jejunum I Endogenous Ion Sodium CV (%)	9.2
		Absolute Abundance : SLCO1B3 (OATP1B3) (pmol/10^6 hepatocytes)	3.08	Basal Efflux (Kidney) PT Mean	0	Hair follicle diameter CV (%) : Male	31	Jejunum I Endogenous Ion Sodium Min (mM)	111
		Abundance : SLCO1B3 (OATP1B3) ET Mean	1	Basal Efflux (Kidney) PT CV (%)	0	Hair follicle density N/cm2 : Male	17	Jejunum I Endogenous Ion Sodium Max (mM)	165
		Abundance : SLCO1B3 (OATP1B3) ET CV (%)	89	Basal Efflux (Kidney) IT Mean	0	Hair follicle density CV (%) : Male	24	Jejunum I Endogenous Ion Potassium Mean (mM)	5.4
		Abundance : SLCO1B3 (OATP1B3) PT Mean	0	Basal Efflux (Kidney) IT CV (%)	0	Hair follicle depth µm : Male	315.1	Jejunum I Endogenous Ion Potassium CV (%)	38.9
		Abundance : SLCO1B3 (OATP1B3) PT CV (%)	0	Basal Efflux (Kidney) UT Mean	0	Hair follicle depth CV (%) : Male	0	Jejunum I Endogenous Ion Potassium Min (mM)	1.7
		Abundance : SLCO1B3 (OATP1B3) IT Mean	0	Basal Efflux (Kidney) UT CV (%)	0	Hair shaft diameter µm : Male	29.2	Jejunum I Endogenous Ion Potassium Max (mM)	11.6
		Abundance : SLCO1B3 (OATP1B3) IT CV (%)	0	Turnover rate constant (1/h) : ABCB1 (P-gp/MDR1) Mean	0.054	Hair shaft diameter CV (%) : Male	41	Jejunum I Endogenous Ion Calcium Mean (mM)	0.5
		Abundance : SLCO1B3 (OATP1B3) UT Mean	0	Turnover rate constant (1/h) : ABCB1 (P-gp/MDR1) CV (%)	28	Sebum viscosity centipose : Male	40	Jejunum I Endogenous Ion Calcium CV (%)	60
		Abundance : SLCO1B3 (OATP1B3) UT CV (%)	0	Turnover rate constant (1/h) : ABCC2 (MRP2) Mean	1e-06	Sebum viscosity CV (%) : Male	0	Jejunum I Endogenous Ion Calcium Min (mM)	0.1
		Absolute Abundance : SLCO2B1 (OATP2B1) (pmol/10^6 hepatocytes)	1.18	Turnover rate constant (1/h) : ABCC2 (MRP2) CV (%)	30	Corneocyte pH [top] : Male	6.8	Jejunum I Endogenous Ion Calcium Max (mM)	1.3
		Abundance : SLCO2B1 (OATP2B1) ET Mean	1	Turnover rate constant (1/h) : ABCC4 (MRP4) Mean	1e-06	Corneocyte pH [top] CV (%) : Male	6.8	Jejunum I Endogenous Ion Generic Cation Mean (mM)	1
		Abundance : SLCO2B1 (OATP2B1) ET CV (%)	62	Turnover rate constant (1/h) : ABCC4 (MRP4) CV (%)	30	Corneocyte thickness [top] µm : Male	0.87	Jejunum I Endogenous Ion Generic Cation CV (%)	0
		Abundance : SLCO2B1 (OATP2B1) PT Mean	0	Turnover rate constant (1/h) : ABCG2 (BCRP) Mean	1e-06	Corneocyte thickness [top] CV (%) : Male	26	Jejunum I Endogenous Ion Generic Cation Min (mM)	0.01
		Abundance : SLCO2B1 (OATP2B1) PT CV (%)	0	Turnover rate constant (1/h) : ABCG2 (BCRP) CV (%)	30	Corneocyte width [top] µm : Male	34	Jejunum I Endogenous Ion Generic Cation Max (mM)	1000
		Abundance : SLCO2B1 (OATP2B1) IT Mean	0	Turnover rate constant (1/h) : SLC10A2 (ASBT/IBAT) Mean	1e-06	Corneocyte width [top] CV (%) : Male	15.1	Jejunum I Endogenous Ion Generic Anion Mean (mM)	1
		Abundance : SLCO2B1 (OATP2B1) IT CV (%)	0	Turnover rate constant (1/h) : SLC10A2 (ASBT/IBAT) CV (%)	30	Corneocyte length [top] µm : Male	40.7	Jejunum I Endogenous Ion Generic Anion CV (%)	0
		Abundance : SLCO2B1 (OATP2B1) UT Mean	0	Turnover rate constant (1/h) : SLC16A1 (MCT1) Mean	1e-06	Corneocyte length [top] CV (%) : Male	14.6	Jejunum I Endogenous Ion Generic Anion Min (mM)	0.01
		Abundance : SLCO2B1 (OATP2B1) UT CV (%)	0	Turnover rate constant (1/h) : SLC16A1 (MCT1) CV (%)	30	Hydration level (% water volume) [top] : Male	33.9	Jejunum I Endogenous Ion Generic Anion Max (mM)	1000
		Absolute Abundance : SLC22A1 (OCT1) (pmol/10^6 hepatocytes)	1.27	Turnover rate constant (1/h) : SLC19A2 (THTR1) Mean	1e-06	Hydration level (% water volume) [top] CV (%) : Male	9	Jejunum I Fluid Viscosity Fasted (cP)	3
		Abundance : SLC22A1 (OCT1) ET Mean	1	Turnover rate constant (1/h) : SLC19A2 (THTR1) CV (%)	30	SC lipid viscosity [top] centipose : Male	75	Jejunum I Fluid Viscosity CV Fasted (%)	71
		Abundance : SLC22A1 (OCT1) ET CV (%)	44	Turnover rate constant (1/h) : SLC19A3 (THTR2) Mean	1e-06	SC lipid viscosity [top] CV (%) : Male	0	Jejunum I Fluid Viscosity Fed (cP)	33
		Abundance : SLC22A1 (OCT1) PT Mean	0.01	Turnover rate constant (1/h) : SLC19A3 (THTR2) CV (%)	30	Corneocyte pH [upper mid] : Male	6.8	Jejunum I Fluid Viscosity CV Fed (%)	36
		Abundance : SLC22A1 (OCT1) PT CV (%)	44	Turnover rate constant (1/h) : SLCO4C1 (OATP4C1) Mean	1e-06	Corneocyte pH [upper mid] CV (%) : Male	6.8	Jejunum I CMC fasted (mM)	1
		Abundance : SLC22A1 (OCT1) IT Mean	0.62	Turnover rate constant (1/h) : SLCO4C1 (OATP4C1) CV (%)	30	Corneocyte thickness [upper mid] µm : Male	0.75	Jejunum I CMC fed (mM)	1
		Abundance : SLC22A1 (OCT1) IT CV (%)	44	Turnover rate constant (1/h) : SLC22A2 (OCT2) Mean	1e-06	Corneocyte thickness [upper mid] CV (%) : Male	26	Jejunum I Bile fasted (mM)	2.3
		Abundance : SLC22A1 (OCT1) UT Mean	1.14	Turnover rate constant (1/h) : SLC22A2 (OCT2) CV (%)	30	Corneocyte width [upper mid] µm : Male	34	Jejunum I Bile fasted CV (%)	100
		Abundance : SLC22A1 (OCT1) UT CV (%)	44	Turnover rate constant (1/h) : SLC22A4 (OCTN1) Mean	1e-06	Corneocyte width [upper mid] CV (%) : Male	15.1	Jejunum I Bile fed (mM)	10.03
		Absolute Abundance : SLC22A7 (OAT2) (pmol/10^6 hepatocytes)	1.25	Turnover rate constant (1/h) : SLC22A4 (OCTN1) CV (%)	30	Corneocyte length [upper mid] µm : Male	40.7	Jejunum I Bile fed CV (%)	73
		Abundance : SLC22A7 (OAT2) ET Mean	1	Turnover rate constant (1/h) : SLC22A5 (OCTN2) Mean	1e-06	Corneocyte length [upper mid] CV (%) : Male	14.6	Jejunum I Channel Depth Mean (µm)	448.81
		Abundance : SLC22A7 (OAT2) ET CV (%)	75	Turnover rate constant (1/h) : SLC22A5 (OCTN2) CV (%)	30	Hydration level (% water volume) [upper mid] : Male	44.6987	Jejunum I Channel Depth CV (%)	21.82
		Abundance : SLC22A7 (OAT2) PT Mean	0	Turnover rate constant (1/h) : SLC22A6 (OAT1) Mean	1e-06	Hydration level (% water volume) [upper mid] CV (%) : Male	6	Jejunum I Channel Width Mean (µm)	22.44
		Abundance : SLC22A7 (OAT2) PT CV (%)	0	Turnover rate constant (1/h) : SLC22A6 (OAT1) CV (%)	30	SC lipid viscosity [upper mid] centipose : Male	75	Jejunum I Channel Width CV (%)	31.68
		Abundance : SLC22A7 (OAT2) IT Mean	0	Turnover rate constant (1/h) : SLC22A7 (OAT2) Mean	1e-06	SC lipid viscosity [upper mid] CV (%) : Male	0	Jejunum I Mean Thickness Mean (µm)	137.7
		Abundance : SLC22A7 (OAT2) IT CV (%)	0	Turnover rate constant (1/h) : SLC22A7 (OAT2) CV (%)	30	Corneocyte pH [lower mid] : Male	6.8	Jejunum I Mean Thickness CV (%)	14.42
		Abundance : SLC22A7 (OAT2) UT Mean	0	Turnover rate constant (1/h) : SLC22A8 (OAT3) Mean	1e-06	Corneocyte pH [lower mid] CV (%) : Male	6.8	Jejunum I Fold Expansion Mean	1.97
		Abundance : SLC22A7 (OAT2) UT CV (%)	0	Turnover rate constant (1/h) : SLC22A8 (OAT3) CV (%)	30	Corneocyte thickness [lower mid] µm : Male	0.85	Jejunum I Fold Expansion CV (%)	20.54
		Absolute Abundance : SLC22A9 (OAT7) (pmol/10^6 hepatocytes)	1.45	Turnover rate constant (1/h) : SLC22A11 (OAT4) Mean	1e-06	Corneocyte thickness [lower mid] CV (%) : Male	26	Jejunum I Pore Radius Mean	8.6
		Abundance : SLC22A9 (OAT7) ET Mean	1	Turnover rate constant (1/h) : SLC22A11 (OAT4) CV (%)	30	Corneocyte width [lower mid] µm : Male	34	Jejunum I Pore Radius CV (%)	0
		Abundance : SLC22A9 (OAT7) ET CV (%)	51	Turnover rate constant (1/h) : SLC22A12 (URAT1) Mean	1e-06	Corneocyte width [lower mid] CV (%) : Male	15.1	Jejunum I Unstirred Layer Thickness Mean (µm)	123
		Abundance : SLC22A9 (OAT7) PT Mean	0	Turnover rate constant (1/h) : SLC22A12 (URAT1) CV (%)	30	Corneocyte length [lower mid] µm : Male	40.7	Jejunum I Unstirred Layer Thickness CV (%)	7.97
		Abundance : SLC22A9 (OAT7) PT CV (%)	0	Turnover rate constant (1/h) : SLC47A1 (MATE1) Mean	1e-06	Corneocyte length [lower mid] CV (%) : Male	14.6	Jejunum I Unstirred Layer pH	6.5
		Abundance : SLC22A9 (OAT7) IT Mean	0	Turnover rate constant (1/h) : SLC47A1 (MATE1) CV (%)	30	Hydration level (% water volume) [lower mid] : Male	55.5388	Jejunum I Unstirred Layer CV (%)	0.5
		Abundance : SLC22A9 (OAT7) IT CV (%)	0	Turnover rate constant (1/h) : SLC47A2 (MATE2-K) Mean	1e-06	Hydration level (% water volume) [lower mid] CV (%) : Male	5	Jejunum I Loose Mucus Thickness (µm)	108
		Abundance : SLC22A9 (OAT7) UT Mean	0	Turnover rate constant (1/h) : SLC47A2 (MATE2-K) CV (%)	30	SC lipid viscosity [lower mid] centipose : Male	75	Jejunum I Loose Mucus Thickness Min (µm)	71
		Abundance : SLC22A9 (OAT7) UT CV (%)	0	Turnover rate constant (1/h) : SLC51A/B (OST-α/β) Mean	1e-06	SC lipid viscosity [lower mid] CV (%) : Male	0	Jejunum I Loose Mucus Thickness Max (µm)	145
		Absolute Abundance : SLC29A1 (ENT1) (pmol/10^6 hepatocytes)	0.0646	Turnover rate constant (1/h) : SLC51A/B (OST-α/β) CV (%)	30	Corneocyte pH [bottom] : Male	6.8	Jejunum I Firm Mucus Thickness (µm)	15
		Abundance : SLC29A1 (ENT1) ET Mean	1	Turnover rate constant (1/h) : Apical Uptake (Kidney) Mean	1e-06	Corneocyte pH [bottom] CV (%) : Male	6.8	Jejunum I Firm Mucus Thickness Min (µm)	1
		Abundance : SLC29A1 (ENT1) ET CV (%)	49	Turnover rate constant (1/h) : Apical Uptake (Kidney) CV (%)	30	Corneocyte thickness [bottom] µm : Male	0.96	Jejunum I Firm Mucus Thickness Max (µm)	30
		Abundance : SLC29A1 (ENT1) PT Mean	0	Turnover rate constant (1/h) : Apical Efflux (Kidney) Mean	1e-06	Corneocyte thickness [bottom] CV (%) : Male	26	Jejunum I Firm Mucus Thickness CV (%)	32.66
		Abundance : SLC29A1 (ENT1) PT CV (%)	0	Turnover rate constant (1/h) : Apical Efflux (Kidney) CV (%)	30	Corneocyte width [bottom] µm : Male	34	Jejunum I Total UBL Thickness Min (µm)	94
		Abundance : SLC29A1 (ENT1) IT Mean	0	Turnover rate constant (1/h) : Basal Uptake (Kidney) Mean	1e-06	Corneocyte width [bottom] CV (%) : Male	15.1	Jejunum I Total UBL Thickness Max (µm)	152
		Abundance : SLC29A1 (ENT1) IT CV (%)	0	Turnover rate constant (1/h) : Basal Uptake (Kidney) CV (%)	30	Corneocyte length [bottom] µm : Male	40.7	Jejunum I Loose Mucus Pore Radius (µm)	2.27
		Abundance : SLC29A1 (ENT1) UT Mean	0	Turnover rate constant (1/h) : Basal Efflux (Kidney) Mean	1e-06	Corneocyte length [bottom] CV (%) : Male	14.6	Jejunum I Loose Mucus Pore Radius CV (%)	34.72
		Abundance : SLC29A1 (ENT1) UT CV (%)	0	Turnover rate constant (1/h) : Basal Efflux (Kidney) CV (%)	30	Hydration level (% water volume) [bottom] : Male	66.4	Jejunum I Firm Mucus Pore Radius (µm)	0.102
		Absolute Abundance : SLC29A2 (ENT2) (pmol/10^6 hepatocytes)	0	Jv,s lock status	Locked	Hydration level (% water volume) [bottom] CV (%) : Male	4	Jejunum I Firm Mucus Pore Radius CV (%)	18.3
		Abundance : SLC29A2 (ENT2) ET Mean	1	Jv,s	Predicted	SC lipid viscosity [bottom] centipose : Male	75	Jejunum I Loose Mucus Water Fraction	0.81
		Abundance : SLC29A2 (ENT2) ET CV (%)	60	Ratio of small:large pores ns:nl	40	SC lipid viscosity [bottom] CV (%) : Male	0	Jejunum I Loose Mucus Water Fraction CV (%)	4.13
		Abundance : SLC29A2 (ENT2) PT Mean	0	Small pore radius Rpore,s (nm)	4.8	Viable Epidermis thickness µm : Male	40	Jejunum I Firm Mucus Water Fraction	0.81
		Abundance : SLC29A2 (ENT2) PT CV (%)	0	Large pore radius Rpore,l (nm)	6	Viable Epidermis thickness CV (%) : Male	19	Jejunum I Firm Mucus Water Fraction CV (%)	4.13
		Abundance : SLC29A2 (ENT2) IT Mean	0	Hydrostatic pressure difference across the glomerulus ΔP (mmHg)	40	Dermis thickness µm : Male	1240	Jejunum I ABCB1 (P-gp/MDR1) (pmol/mg total membrane protein)	0.4
		Abundance : SLC29A2 (ENT2) IT CV (%)	0	Plasma osmotic pressure Mean (mmHg)	25.8	Dermis thickness CV (%) : Male	20	Jejunum I ABCC1 (MRP1) (pmol/mg total membrane protein)	0
		Abundance : SLC29A2 (ENT2) UT Mean	0	Plasma osmotic pressure CV (%)	10.6	Subcutis thickness mm : Male	9.62	Jejunum I ABCC2 (MRP2) (pmol/mg total membrane protein)	0.86
		Abundance : SLC29A2 (ENT2) UT CV (%)	0	Chloride Concentration Plasma CLp	141	Subcutis thickness CV (%) : Male	48.3	Jejunum I ABCC3 (MRP3) (pmol/mg total membrane protein)	0.58
		Absolute Abundance : SLC47A1 (MATE1) (pmol/10^6 hepatocytes)	0.146	Chloride Concentration Membrane CLmem	129.2	Muscle thickness mm : Male	32.81	Jejunum I ABCC4 (MRP4) (pmol/mg total membrane protein)	0
		Abundance : SLC47A1 (MATE1) ET Mean	1	Colloid osmotic pressure difference across glomerulus Δπ (mmHg)	24.9304	Muscle thickness CV (%) : Male	38.03	Jejunum I ABCG2 (BCRP) (pmol/mg total membrane protein)	0.34
		Abundance : SLC47A1 (MATE1) ET CV (%)	51			Dermis regional blood flow scalar : Male	0.839286	Jejunum I SLC2A2 (GLUT2) (pmol/mg total membrane protein)	0
		Abundance : SLC47A1 (MATE1) PT Mean	0			Dermis regional blood flow scalar CV (%) : Male	0	Jejunum I SLC10A2 (ASBT/IBAT) (pmol/mg total membrane protein)	0.01
		Abundance : SLC47A1 (MATE1) PT CV (%)	0			Subcutis regional blood flow scalar : Male	1	Jejunum I SLC15A1 (PEPT1) (pmol/mg total membrane protein)	3.69
		Abundance : SLC47A1 (MATE1) IT Mean	0			Subcutis regional blood flow scalar CV (%) : Male	0	Jejunum I SLC16A1 (MCT1) (pmol/mg total membrane protein)	0
		Abundance : SLC47A1 (MATE1) IT CV (%)	0			Muscle regional blood flow scalar : Male	1	Jejunum I SLCO2B1 (OATP2B1) (pmol/mg total membrane protein)	0.4
		Abundance : SLC47A1 (MATE1) UT Mean	0			Muscle regional blood flow scalar CV (%) : Male	0	Jejunum I SLCO4C1 (OATP4C1) (pmol/mg total membrane protein)	0
		Abundance : SLC47A1 (MATE1) UT CV (%)	0					Jejunum I SLC22A1 (OCT1) (pmol/mg total membrane protein)	0.65
		Absolute Abundance : SLC51A/B (OST-α/β) (pmol/10^6 hepatocytes)	0			MPMLA - Back		Jejunum I SLC22A3 (OCT3) (pmol/mg total membrane protein)	0.06
		Abundance : SLC51A/B (OST-α/β) ET Mean	1			Skin surface pH : Male	5.2	Jejunum I SLC22A4 (OCTN1) (pmol/mg total membrane protein)	0
		Abundance : SLC51A/B (OST-α/β) ET CV (%)	60			Skin surface pH CV (%) : Male	8.4	Jejunum I SLC51A/B (OST-α/β) (pmol/mg total membrane protein)	0.47
		Abundance : SLC51A/B (OST-α/β) PT Mean	0			Skin temperature °C : Male	32	Jejunum I Apical Influx (Intestine) (pmol/mg total membrane protein)	0
		Abundance : SLC51A/B (OST-α/β) PT CV (%)	0			Skin temperature CV (%) : Male	0	Jejunum I Apical Efflux (Intestine) (pmol/mg total membrane protein)	0
		Abundance : SLC51A/B (OST-α/β) IT Mean	0			Shape of corneocyte : Male	Cuboid (brick)	Jejunum I Basolateral Influx (Intestine) (pmol/mg total membrane protein)	0
		Abundance : SLC51A/B (OST-α/β) IT CV (%)	0			Shape of corneocyte : Female	Cuboid (brick)	Jejunum I Basolateral Efflux (Intestine) (pmol/mg total membrane protein)	0
		Abundance : SLC51A/B (OST-α/β) UT Mean	0			Number of SC layers : Male	17	Jejunum I ABCB1 (P-gp/MDR1) (Relative values)	1
		Abundance : SLC51A/B (OST-α/β) UT CV (%)	0			Number of SC layers CV (%) : Male	23.7	Jejunum I ABCC1 (MRP1) (Relative values)	1
		Absolute Abundance : Sinusoidal Uptake (Liver) (pmol/10^6 hepatocytes)	0			Water density gm/cm3 : Male	1	Jejunum I ABCC2 (MRP2) (Relative values)	1
		Abundance : Sinusoidal Uptake (Liver) ET Mean	1			Water density CV (%) : Male	0	Jejunum I ABCC3 (MRP3) (Relative values)	1
		Abundance : Sinusoidal Uptake (Liver) ET CV (%)	0			SC lipids density gm/cm3 : Male	0.9	Jejunum I ABCC4 (MRP4) (Relative values)	1
		Abundance : Sinusoidal Uptake (Liver) PT Mean	0			SC lipids density CV (%) : Male	0	Jejunum I ABCG2 (BCRP) (Relative values)	1
		Abundance : Sinusoidal Uptake (Liver) PT CV (%)	0			SC proteins density gm/cm3 : Male	1.37	Jejunum I SLC2A2 (GLUT2) (Relative values)	1
		Abundance : Sinusoidal Uptake (Liver) IT Mean	0			SC proteins density CV (%) : Male	0	Jejunum I SLC10A2 (ASBT/IBAT) (Relative values)	1
		Abundance : Sinusoidal Uptake (Liver) IT CV (%)	0			Intercellular lipid thickness of SC µm : Male	0.091	Jejunum I SLC15A1 (PEPT1) (Relative values)	1
		Abundance : Sinusoidal Uptake (Liver) UT Mean	0			Intercellular lipid thickness of SC CV (%) : Male	0	Jejunum I SLC16A1 (MCT1) (Relative values)	1
		Abundance : Sinusoidal Uptake (Liver) UT CV (%)	0			Tortuosity : Male	User Defined	Jejunum I SLCO2B1 (OATP2B1) (Relative values)	1
		Absolute Abundance : Sinusoidal Efflux (Liver) (pmol/10^6 hepatocytes)	0			Tortuosity of lipid diffusion pathway of SC : Male	12.7	Jejunum I SLCO4C1 (OATP4C1) (Relative values)	1
		Abundance : Sinusoidal Efflux (Liver) ET Mean	1			Tortuosity of lipid diffusion pathway of SC CV (%) : Male	18	Jejunum I SLC22A1 (OCT1) (Relative values)	1
		Abundance : Sinusoidal Efflux (Liver) ET CV (%)	0			Hair follicle diameter µm : Male	105.3	Jejunum I SLC22A3 (OCT3) (Relative values)	1
		Abundance : Sinusoidal Efflux (Liver) PT Mean	0			Hair follicle diameter CV (%) : Male	60	Jejunum I SLC22A4 (OCTN1) (Relative values)	1
		Abundance : Sinusoidal Efflux (Liver) PT CV (%)	0			Hair follicle density N/cm2 : Male	29	Jejunum I SLC51A/B (OST-α/β) (Relative values)	1
		Abundance : Sinusoidal Efflux (Liver) IT Mean	0			Hair follicle density CV (%) : Male	31	Jejunum I Apical Influx (Intestine) (Relative values)	1
		Abundance : Sinusoidal Efflux (Liver) IT CV (%)	0			Hair follicle depth µm : Male	446.5	Jejunum I Apical Efflux (Intestine) (Relative values)	1
		Abundance : Sinusoidal Efflux (Liver) UT Mean	0			Hair follicle depth CV (%) : Male	0	Jejunum I Basolateral Influx (Intestine) (Relative values)	1
		Abundance : Sinusoidal Efflux (Liver) UT CV (%)	0			Hair shaft diameter µm : Male	18.2	Jejunum I Basolateral Efflux (Intestine) (Relative values)	1
		Absolute Abundance : Canalicular Efflux (Liver) (pmol/10^6 hepatocytes)	0			Hair shaft diameter CV (%) : Male	37	Jejunum II Blood Flow (Qvilli %)	Predicted
		Abundance : Canalicular Efflux (Liver) ET Mean	1			Sebum viscosity centipose : Male	40	Jejunum II Transit Time (% Total)	17.3
		Abundance : Canalicular Efflux (Liver) ET CV (%)	0			Sebum viscosity CV (%) : Male	0	Jejunum II CYP3A (% Total)	27.24
		Abundance : Canalicular Efflux (Liver) PT Mean	0			Corneocyte pH [top] : Male	6.8	Jejunum II S9PPI (% Total)	26.9
		Abundance : Canalicular Efflux (Liver) PT CV (%)	0			Corneocyte pH [top] CV (%) : Male	6.8	Jejunum II MPPI/CYP (% Total)	27.24
		Abundance : Canalicular Efflux (Liver) IT Mean	0			Corneocyte thickness [top] µm : Male	0.59	Jejunum II CPPI (% Total)	26.9
		Abundance : Canalicular Efflux (Liver) IT CV (%)	0			Corneocyte thickness [top] CV (%) : Male	30	Jejunum II pH High Fat Fed	6.6
		Abundance : Canalicular Efflux (Liver) UT Mean	0			Corneocyte width [top] µm : Male	29.6	Jejunum II CV pH High Fat Fed (%)	11
		Abundance : Canalicular Efflux (Liver) UT CV (%)	0			Corneocyte width [top] CV (%) : Male	5.9	Jejunum II pH Fed	6.6
		Turnover rate constant (1/h) : ABCB1 (P-gp/MDR1) Mean	0.054			Corneocyte length [top] µm : Male	36.4	Jejunum II CV pH Fed (%)	11
		Turnover rate constant (1/h) : ABCB1 (P-gp/MDR1) CV (%)	28			Corneocyte length [top] CV (%) : Male	5.7	Jejunum II pH Low Fat Fed	6.6
		Turnover rate constant (1/h) : ABCB11 (BSEP) Mean	1e-06			Hydration level (% water volume) [top] : Male	33.9	Jejunum II CV pH Low Fat Fed (%)	11
		Turnover rate constant (1/h) : ABCB11 (BSEP) CV (%)	30			Hydration level (% water volume) [top] CV (%) : Male	9	Jejunum II pH Fasted	6.6
		Turnover rate constant (1/h) : ABCC2 (MRP2) Mean	1e-06			SC lipid viscosity [top] centipose : Male	75	Jejunum II CV pH Fasted (%)	11
		Turnover rate constant (1/h) : ABCC2 (MRP2) CV (%)	30			SC lipid viscosity [top] CV (%) : Male	0	Jejunum II Bicarbonate Buffer Concentration Fasted (mM)	9.94
		Turnover rate constant (1/h) : ABCC3 (MRP3) Mean	1e-06			Corneocyte pH [upper mid] : Male	6.8	Jejunum II Bicarbonate Buffer Concentration CV Fasted (%)	30
		Turnover rate constant (1/h) : ABCC3 (MRP3) CV (%)	30			Corneocyte pH [upper mid] CV (%) : Male	6.8	Jejunum II Bicarbonate Buffer Concentration Fed (mM)	17.34
		Turnover rate constant (1/h) : ABCC4 (MRP4) Mean	1e-06			Corneocyte thickness [upper mid] µm : Male	0.67	Jejunum II Bicarbonate Buffer Concentration CV Fed (%)	30
		Turnover rate constant (1/h) : ABCC4 (MRP4) CV (%)	30			Corneocyte thickness [upper mid] CV (%) : Male	30	Jejunum II Luminal Fluid Velocity Fasted (m/s)	0.0013
		Turnover rate constant (1/h) : ABCC6 (MRP6) Mean	1e-06			Corneocyte width [upper mid] µm : Male	29.6	Jejunum II Luminal Fluid Velocity CV Fasted (%)	56
		Turnover rate constant (1/h) : ABCC6 (MRP6) CV (%)	30			Corneocyte width [upper mid] CV (%) : Male	5.9	Jejunum II Luminal Fluid Velocity Fed (m/s)	0.0013
		Turnover rate constant (1/h) : ABCG2 (BCRP) Mean	1e-06			Corneocyte length [upper mid] µm : Male	36.4	Jejunum II Luminal Fluid Velocity CV Fed (%)	56
		Turnover rate constant (1/h) : ABCG2 (BCRP) CV (%)	30			Corneocyte length [upper mid] CV (%) : Male	5.7	Jejunum II Endogenous Ion Hydrochloric Mean (mM)	126
		Turnover rate constant (1/h) : SLC10A1 (NTCP) Mean	1e-06			Hydration level (% water volume) [upper mid] : Male	44.6987	Jejunum II Endogenous Ion Hydrochloric CV (%)	15.1
		Turnover rate constant (1/h) : SLC10A1 (NTCP) CV (%)	30			Hydration level (% water volume) [upper mid] CV (%) : Male	6	Jejunum II Endogenous Ion Hydrochloric Min (mM)	92
		Turnover rate constant (1/h) : SLC16A1 (MCT1) Mean	1e-06			SC lipid viscosity [upper mid] centipose : Male	75	Jejunum II Endogenous Ion Hydrochloric Max (mM)	181
		Turnover rate constant (1/h) : SLC16A1 (MCT1) CV (%)	30			SC lipid viscosity [upper mid] CV (%) : Male	0	Jejunum II Endogenous Ion Sodium Mean (mM)	142
		Turnover rate constant (1/h) : SLCO1B1 (OATP1B1) Mean	0.031			Corneocyte pH [lower mid] : Male	6.8	Jejunum II Endogenous Ion Sodium CV (%)	9.2
		Turnover rate constant (1/h) : SLCO1B1 (OATP1B1) CV (%)	27			Corneocyte pH [lower mid] CV (%) : Male	6.8	Jejunum II Endogenous Ion Sodium Min (mM)	111
		Turnover rate constant (1/h) : SLCO1B3 (OATP1B3) Mean	1e-06			Corneocyte thickness [lower mid] µm : Male	0.76	Jejunum II Endogenous Ion Sodium Max (mM)	165
		Turnover rate constant (1/h) : SLCO1B3 (OATP1B3) CV (%)	30			Corneocyte thickness [lower mid] CV (%) : Male	30	Jejunum II Endogenous Ion Potassium Mean (mM)	5.4
		Turnover rate constant (1/h) : SLCO2B1 (OATP2B1) Mean	1e-06			Corneocyte width [lower mid] µm : Male	29.6	Jejunum II Endogenous Ion Potassium CV (%)	38.9
		Turnover rate constant (1/h) : SLCO2B1 (OATP2B1) CV (%)	30			Corneocyte width [lower mid] CV (%) : Male	5.9	Jejunum II Endogenous Ion Potassium Min (mM)	1.7
		Turnover rate constant (1/h) : SLC22A1 (OCT1) Mean	1e-06			Corneocyte length [lower mid] µm : Male	36.4	Jejunum II Endogenous Ion Potassium Max (mM)	11.6
		Turnover rate constant (1/h) : SLC22A1 (OCT1) CV (%)	30			Corneocyte length [lower mid] CV (%) : Male	5.7	Jejunum II Endogenous Ion Calcium Mean (mM)	0.5
		Turnover rate constant (1/h) : SLC22A7 (OAT2) Mean	1e-06			Hydration level (% water volume) [lower mid] : Male	55.5388	Jejunum II Endogenous Ion Calcium CV (%)	60
		Turnover rate constant (1/h) : SLC22A7 (OAT2) CV (%)	30			Hydration level (% water volume) [lower mid] CV (%) : Male	5	Jejunum II Endogenous Ion Calcium Min (mM)	0.1
		Turnover rate constant (1/h) : SLC22A9 (OAT7) Mean	1e-06			SC lipid viscosity [lower mid] centipose : Male	75	Jejunum II Endogenous Ion Calcium Max (mM)	1.3
		Turnover rate constant (1/h) : SLC22A9 (OAT7) CV (%)	30			SC lipid viscosity [lower mid] CV (%) : Male	0	Jejunum II Endogenous Ion Generic Cation Mean (mM)	1
		Turnover rate constant (1/h) : SLC29A1 (ENT1) Mean	1e-06			Corneocyte pH [bottom] : Male	6.8	Jejunum II Endogenous Ion Generic Cation CV (%)	0
		Turnover rate constant (1/h) : SLC29A1 (ENT1) CV (%)	30			Corneocyte pH [bottom] CV (%) : Male	6.8	Jejunum II Endogenous Ion Generic Cation Min (mM)	0.01
		Turnover rate constant (1/h) : SLC29A2 (ENT2) Mean	1e-06			Corneocyte thickness [bottom] µm : Male	0.86	Jejunum II Endogenous Ion Generic Cation Max (mM)	1000
		Turnover rate constant (1/h) : SLC29A2 (ENT2) CV (%)	30			Corneocyte thickness [bottom] CV (%) : Male	30	Jejunum II Endogenous Ion Generic Anion Mean (mM)	1
		Turnover rate constant (1/h) : SLC47A1 (MATE1) Mean	1e-06			Corneocyte width [bottom] µm : Male	29.6	Jejunum II Endogenous Ion Generic Anion CV (%)	0
		Turnover rate constant (1/h) : SLC47A1 (MATE1) CV (%)	30			Corneocyte width [bottom] CV (%) : Male	5.9	Jejunum II Endogenous Ion Generic Anion Min (mM)	0.01
		Turnover rate constant (1/h) : SLC51A/B (OST-α/β) Mean	1e-06			Corneocyte length [bottom] µm : Male	36.4	Jejunum II Endogenous Ion Generic Anion Max (mM)	1000
		Turnover rate constant (1/h) : SLC51A/B (OST-α/β) CV (%)	30			Corneocyte length [bottom] CV (%) : Male	5.7	Jejunum II Fluid Viscosity Fasted (cP)	3
		Turnover rate constant (1/h) : Sinusoidal Uptake (Liver) Mean	1e-06			Hydration level (% water volume) [bottom] : Male	66.4	Jejunum II Fluid Viscosity CV Fasted (%)	71
		Turnover rate constant (1/h) : Sinusoidal Uptake (Liver) CV (%)	30			Hydration level (% water volume) [bottom] CV (%) : Male	4	Jejunum II Fluid Viscosity Fed (cP)	12
		Turnover rate constant (1/h) : Sinusoidal Efflux (Liver) Mean	1e-06			SC lipid viscosity [bottom] centipose : Male	75	Jejunum II Fluid Viscosity CV Fed (%)	14
		Turnover rate constant (1/h) : Sinusoidal Efflux (Liver) CV (%)	30			SC lipid viscosity [bottom] CV (%) : Male	0	Jejunum II CMC fasted (mM)	1
		Turnover rate constant (1/h) : Canalicular Efflux (Liver) Mean	1e-06			Viable Epidermis thickness µm : Male	45.655	Jejunum II CMC fed (mM)	1
		Turnover rate constant (1/h) : Canalicular Efflux (Liver) CV (%)	30			Viable Epidermis thickness CV (%) : Male	15	Jejunum II Bile fasted (mM)	3.55
		Zonality CYP				Dermis thickness µm : Male	1240	Jejunum II Bile fasted CV (%)	42
		Z1,CYP	0.166667			Dermis thickness CV (%) : Male	20	Jejunum II Bile fed (mM)	4.79
		Z2,CYP	0.166667			Subcutis thickness mm : Male	6.93	Jejunum II Bile fed CV (%)	66
		Z3,CYP	0.166667			Subcutis thickness CV (%) : Male	34.9	Jejunum II Channel Depth Mean (µm)	448.81
		Z4,CYP	0.166667			Muscle thickness mm : Male	19.3	Jejunum II Channel Depth CV (%)	21.82
		Z5,CYP	0.166667			Muscle thickness CV (%) : Male	6.22	Jejunum II Channel Width Mean (µm)	22.44
		Z6,CYP	0.166667			Dermis regional blood flow scalar : Male	1.03512	Jejunum II Channel Width CV (%)	31.68
		Zonality UGT				Dermis regional blood flow scalar CV (%) : Male	0	Jejunum II Mean Thickness Mean (µm)	137.7
		Z1,UGT	0.166667			Subcutis regional blood flow scalar : Male	1	Jejunum II Mean Thickness CV (%)	14.42
		Z2,UGT	0.166667			Subcutis regional blood flow scalar CV (%) : Male	0	Jejunum II Fold Expansion Mean	1.38
		Z3,UGT	0.166667			Muscle regional blood flow scalar : Male	1	Jejunum II Fold Expansion CV (%)	20.19
		Z4,UGT	0.166667			Muscle regional blood flow scalar CV (%) : Male	0	Jejunum II Pore Radius Mean	8.6
		Z5,UGT	0.166667					Jejunum II Pore Radius CV (%)	0
		Z6,UGT	0.166667			MPMLA - Custom		Jejunum II Unstirred Layer Thickness Mean (µm)	123
		Zonality CES				Skin surface pH : Male	5.2	Jejunum II Unstirred Layer Thickness CV (%)	7.97
		Z1,CES	0.166667			Skin surface pH CV (%) : Male	8.4	Jejunum II Unstirred Layer pH	6.5
		Z2,CES	0.166667			Skin temperature °C : Male	32	Jejunum II Unstirred Layer CV (%)	0.5
		Z3,CES	0.166667			Skin temperature CV (%) : Male	0	Jejunum II Loose Mucus Thickness (µm)	108
		Z4,CES	0.166667			Shape of corneocyte : Male	Cuboid (brick)	Jejunum II Loose Mucus Thickness Min (µm)	71
		Z5,CES	0.166667			Shape of corneocyte : Female	Cuboid (brick)	Jejunum II Loose Mucus Thickness Max (µm)	145
		Z6,CES	0.166667			Number of SC layers : Male	17	Jejunum II Firm Mucus Thickness (µm)	15
		Zonality CYT				Number of SC layers CV (%) : Male	23.7	Jejunum II Firm Mucus Thickness Min (µm)	1
		Z1,CYT	0.166667			Water density gm/cm3 : Male	1	Jejunum II Firm Mucus Thickness Max (µm)	30
		Z2,CYT	0.166667			Water density CV (%) : Male	0	Jejunum II Firm Mucus Thickness CV (%)	32.66
		Z3,CYT	0.166667			SC lipids density gm/cm3 : Male	0.9	Jejunum II Total UBL Thickness Min (µm)	94
		Z4,CYT	0.166667			SC lipids density CV (%) : Male	0	Jejunum II Total UBL Thickness Max (µm)	152
		Z5,CYT	0.166667			SC proteins density gm/cm3 : Male	1.37	Jejunum II Loose Mucus Pore Radius (µm)	2.27
		Z6,CYT	0.166667			SC proteins density CV (%) : Male	0	Jejunum II Loose Mucus Pore Radius CV (%)	34.72
		Zonality Transporter				Intercellular lipid thickness of SC µm : Male	0.091	Jejunum II Firm Mucus Pore Radius (µm)	0.102
		Z1,Transporter	0.166667			Intercellular lipid thickness of SC CV (%) : Male	0	Jejunum II Firm Mucus Pore Radius CV (%)	18.3
		Z2,Transporter	0.166667			Tortuosity : Male	User Defined	Jejunum II Loose Mucus Water Fraction	0.81
		Z3,Transporter	0.166667			Tortuosity of lipid diffusion pathway of SC : Male	12.7	Jejunum II Loose Mucus Water Fraction CV (%)	4.13
		Z4,Transporter	0.166667			Tortuosity of lipid diffusion pathway of SC CV (%) : Male	18	Jejunum II Firm Mucus Water Fraction	0.81
		Z5,Transporter	0.166667			Hair follicle diameter µm : Male	105.3	Jejunum II Firm Mucus Water Fraction CV (%)	4.13
		Z6,Transporter	0.166667			Hair follicle diameter CV (%) : Male	60	Jejunum II ABCB1 (P-gp/MDR1) (Relative values)	1.46
						Hair follicle density N/cm2 : Male	29	Jejunum II ABCC1 (MRP1) (Relative values)	0.88
						Hair follicle density CV (%) : Male	31	Jejunum II ABCC2 (MRP2) (Relative values)	1
						Hair follicle depth µm : Male	446.5	Jejunum II ABCC3 (MRP3) (Relative values)	0.89
						Hair follicle depth CV (%) : Male	0	Jejunum II ABCC4 (MRP4) (Relative values)	1.22
						Hair shaft diameter µm : Male	18.2	Jejunum II ABCG2 (BCRP) (Relative values)	1
						Hair shaft diameter CV (%) : Male	37	Jejunum II SLC2A2 (GLUT2) (Relative values)	1
						Sebum viscosity centipose : Male	40	Jejunum II SLC10A2 (ASBT/IBAT) (Relative values)	4
						Sebum viscosity CV (%) : Male	0	Jejunum II SLC15A1 (PEPT1) (Relative values)	1.06
						Corneocyte pH [top] : Male	6.8	Jejunum II SLC16A1 (MCT1) (Relative values)	1
						Corneocyte pH [top] CV (%) : Male	6.8	Jejunum II SLCO2B1 (OATP2B1) (Relative values)	0.94
						Corneocyte thickness [top] µm : Male	0.59	Jejunum II SLCO4C1 (OATP4C1) (Relative values)	1
						Corneocyte thickness [top] CV (%) : Male	30	Jejunum II SLC22A1 (OCT1) (Relative values)	0.87
						Corneocyte width [top] µm : Male	29.6	Jejunum II SLC22A3 (OCT3) (Relative values)	1.11
						Corneocyte width [top] CV (%) : Male	5.9	Jejunum II SLC22A4 (OCTN1) (Relative values)	0.63
						Corneocyte length [top] µm : Male	36.4	Jejunum II SLC51A/B (OST-α/β) (Relative values)	1.89
						Corneocyte length [top] CV (%) : Male	5.7	Jejunum II Apical Influx (Intestine) (Relative values)	1
						Hydration level (% water volume) [top] : Male	33.9	Jejunum II Apical Efflux (Intestine) (Relative values)	1
						Hydration level (% water volume) [top] CV (%) : Male	9	Jejunum II Basolateral Influx (Intestine) (Relative values)	1
						SC lipid viscosity [top] centipose : Male	75	Jejunum II Basolateral Efflux (Intestine) (Relative values)	1
						SC lipid viscosity [top] CV (%) : Male	0	Ileum I Blood Flow (Qvilli %)	Predicted
						Corneocyte pH [upper mid] : Male	6.8	Ileum I Transit Time (% Total)	15.2
						Corneocyte pH [upper mid] CV (%) : Male	6.8	Ileum I CYP3A (% Total)	7.94
						Corneocyte thickness [upper mid] µm : Male	0.67	Ileum I S9PPI (% Total)	7.83
						Corneocyte thickness [upper mid] CV (%) : Male	30	Ileum I MPPI/CYP (% Total)	7.94
						Corneocyte width [upper mid] µm : Male	29.6	Ileum I CPPI (% Total)	7.83
						Corneocyte width [upper mid] CV (%) : Male	5.9	Ileum I pH High Fat Fed	6.8
						Corneocyte length [upper mid] µm : Male	36.4	Ileum I CV pH High Fat Fed (%)	10
						Corneocyte length [upper mid] CV (%) : Male	5.7	Ileum I pH Fed	6.8
						Hydration level (% water volume) [upper mid] : Male	44.6987	Ileum I CV pH Fed (%)	10
						Hydration level (% water volume) [upper mid] CV (%) : Male	6	Ileum I pH Low Fat Fed	6.8
						SC lipid viscosity [upper mid] centipose : Male	75	Ileum I CV pH Low Fat Fed (%)	10
						SC lipid viscosity [upper mid] CV (%) : Male	0	Ileum I pH Fasted	6.8
						Corneocyte pH [lower mid] : Male	6.8	Ileum I CV pH Fasted (%)	10
						Corneocyte pH [lower mid] CV (%) : Male	6.8	Ileum I Bicarbonate Buffer Concentration Fasted (mM)	30
						Corneocyte thickness [lower mid] µm : Male	0.76	Ileum I Bicarbonate Buffer Concentration CV Fasted (%)	30
						Corneocyte thickness [lower mid] CV (%) : Male	30	Ileum I Bicarbonate Buffer Concentration Fed (mM)	30
						Corneocyte width [lower mid] µm : Male	29.6	Ileum I Bicarbonate Buffer Concentration CV Fed (%)	30
						Corneocyte width [lower mid] CV (%) : Male	5.9	Ileum I Luminal Fluid Velocity Fasted (m/s)	0.0013
						Corneocyte length [lower mid] µm : Male	36.4	Ileum I Luminal Fluid Velocity CV Fasted (%)	56
						Corneocyte length [lower mid] CV (%) : Male	5.7	Ileum I Luminal Fluid Velocity Fed (m/s)	0.0013
						Hydration level (% water volume) [lower mid] : Male	55.5388	Ileum I Luminal Fluid Velocity CV Fed (%)	56
						Hydration level (% water volume) [lower mid] CV (%) : Male	5	Ileum I Endogenous Ion Hydrochloric Mean (mM)	113.3
						SC lipid viscosity [lower mid] centipose : Male	75	Ileum I Endogenous Ion Hydrochloric CV (%)	15.1
						SC lipid viscosity [lower mid] CV (%) : Male	0	Ileum I Endogenous Ion Hydrochloric Min (mM)	80.4
						Corneocyte pH [bottom] : Male	6.8	Ileum I Endogenous Ion Hydrochloric Max (mM)	157.5
						Corneocyte pH [bottom] CV (%) : Male	6.8	Ileum I Endogenous Ion Sodium Mean (mM)	136.3
						Corneocyte thickness [bottom] µm : Male	0.86	Ileum I Endogenous Ion Sodium CV (%)	9.2
						Corneocyte thickness [bottom] CV (%) : Male	30	Ileum I Endogenous Ion Sodium Min (mM)	107.4
						Corneocyte width [bottom] µm : Male	29.6	Ileum I Endogenous Ion Sodium Max (mM)	171.8
						Corneocyte width [bottom] CV (%) : Male	5.9	Ileum I Endogenous Ion Potassium Mean (mM)	6.1
						Corneocyte length [bottom] µm : Male	36.4	Ileum I Endogenous Ion Potassium CV (%)	38.9
						Corneocyte length [bottom] CV (%) : Male	5.7	Ileum I Endogenous Ion Potassium Min (mM)	4.6
						Hydration level (% water volume) [bottom] : Male	66.4	Ileum I Endogenous Ion Potassium Max (mM)	8
						Hydration level (% water volume) [bottom] CV (%) : Male	4	Ileum I Endogenous Ion Calcium Mean (mM)	0.5
						SC lipid viscosity [bottom] centipose : Male	75	Ileum I Endogenous Ion Calcium CV (%)	60
						SC lipid viscosity [bottom] CV (%) : Male	0	Ileum I Endogenous Ion Calcium Min (mM)	0.1
						Viable Epidermis thickness µm : Male	45.655	Ileum I Endogenous Ion Calcium Max (mM)	1.3
						Viable Epidermis thickness CV (%) : Male	15	Ileum I Endogenous Ion Generic Cation Mean (mM)	1
						Dermis thickness µm : Male	1240	Ileum I Endogenous Ion Generic Cation CV (%)	0
						Dermis thickness CV (%) : Male	20	Ileum I Endogenous Ion Generic Cation Min (mM)	0.01
						Subcutis thickness mm : Male	6.93	Ileum I Endogenous Ion Generic Cation Max (mM)	1000
						Subcutis thickness CV (%) : Male	34.9	Ileum I Endogenous Ion Generic Anion Mean (mM)	1
						Muscle thickness mm : Male	19.3	Ileum I Endogenous Ion Generic Anion CV (%)	0
						Muscle thickness CV (%) : Male	6.22	Ileum I Endogenous Ion Generic Anion Min (mM)	0.01
						Dermis regional blood flow scalar : Male	1.03512	Ileum I Endogenous Ion Generic Anion Max (mM)	1000
						Dermis regional blood flow scalar CV (%) : Male	0	Ileum I Fluid Viscosity Fasted (cP)	3
						Subcutis regional blood flow scalar : Male	1	Ileum I Fluid Viscosity CV Fasted (%)	71
						Subcutis regional blood flow scalar CV (%) : Male	0	Ileum I Fluid Viscosity Fed (cP)	9
						Muscle regional blood flow scalar : Male	1	Ileum I Fluid Viscosity CV Fed (%)	2
						Muscle regional blood flow scalar CV (%) : Male	0	Ileum I CMC fasted (mM)	1
								Ileum I CMC fed (mM)	1
						MPMLA - Abdomen		Ileum I Bile fasted (mM)	1.25
						Skin surface pH : Male	5.6	Ileum I Bile fasted CV (%)	30
						Skin surface pH CV (%) : Male	1.8	Ileum I Bile fed (mM)	5.86
						Skin temperature °C : Male	32	Ileum I Bile fed CV (%)	84
						Skin temperature CV (%) : Male	0	Ileum I Channel Depth Mean (µm)	289.94
						Shape of corneocyte : Male	Cuboid (brick)	Ileum I Channel Depth CV (%)	49.37
						Shape of corneocyte : Female	Cuboid (brick)	Ileum I Channel Width Mean (µm)	56.19
						Number of SC layers : Male	13	Ileum I Channel Width CV (%)	30
						Number of SC layers CV (%) : Male	10.5	Ileum I Mean Thickness Mean (µm)	127
						Water density gm/cm3 : Male	1	Ileum I Mean Thickness CV (%)	30
						Water density CV (%) : Male	0	Ileum I Fold Expansion Mean	1.1
						SC lipids density gm/cm3 : Male	0.9	Ileum I Fold Expansion CV (%)	9.15
						SC lipids density CV (%) : Male	0	Ileum I Pore Radius Mean	8.6
						SC proteins density gm/cm3 : Male	1.37	Ileum I Pore Radius CV (%)	0
						SC proteins density CV (%) : Male	0	Ileum I Unstirred Layer Thickness Mean (µm)	480
						Intercellular lipid thickness of SC µm : Male	0.091	Ileum I Unstirred Layer Thickness CV (%)	21.89
						Intercellular lipid thickness of SC CV (%) : Male	0	Ileum I Unstirred Layer pH	6.5
						Tortuosity : Male	User Defined	Ileum I Unstirred Layer CV (%)	0.5
						Tortuosity of lipid diffusion pathway of SC : Male	12.7	Ileum I Loose Mucus Thickness (µm)	451
						Tortuosity of lipid diffusion pathway of SC CV (%) : Male	18	Ileum I Loose Mucus Thickness Min (µm)	136
						Hair follicle diameter µm : Male	70.2	Ileum I Loose Mucus Thickness Max (µm)	766
						Hair follicle diameter CV (%) : Male	79	Ileum I Firm Mucus Thickness (µm)	29
						Hair follicle density N/cm2 : Male	6	Ileum I Firm Mucus Thickness Min (µm)	1
						Hair follicle density CV (%) : Male	61	Ileum I Firm Mucus Thickness Max (µm)	97
						Hair follicle depth µm : Male	392.7	Ileum I Firm Mucus Thickness CV (%)	78.03
						Hair follicle depth CV (%) : Male	0	Ileum I Total UBL Thickness Min (µm)	165
						Hair shaft diameter µm : Male	18	Ileum I Total UBL Thickness Max (µm)	795
						Hair shaft diameter CV (%) : Male	34	Ileum I Loose Mucus Pore Radius (µm)	2.27
						Sebum viscosity centipose : Male	40	Ileum I Loose Mucus Pore Radius CV (%)	34.72
						Sebum viscosity CV (%) : Male	0	Ileum I Firm Mucus Pore Radius (µm)	0.102
						Corneocyte pH [top] : Male	6.8	Ileum I Firm Mucus Pore Radius CV (%)	18.3
						Corneocyte pH [top] CV (%) : Male	6.8	Ileum I Loose Mucus Water Fraction	0.84
						Corneocyte thickness [top] µm : Male	0.63	Ileum I Loose Mucus Water Fraction CV (%)	3.9
						Corneocyte thickness [top] CV (%) : Male	23	Ileum I Firm Mucus Water Fraction	0.84
						Corneocyte width [top] µm : Male	33	Ileum I Firm Mucus Water Fraction CV (%)	3.9
						Corneocyte width [top] CV (%) : Male	5.7	Ileum I ABCB1 (P-gp/MDR1) (Relative values)	1.5
						Corneocyte length [top] µm : Male	39.8	Ileum I ABCC1 (MRP1) (Relative values)	0.86
						Corneocyte length [top] CV (%) : Male	5.7	Ileum I ABCC2 (MRP2) (Relative values)	0.6
						Hydration level (% water volume) [top] : Male	33.9	Ileum I ABCC3 (MRP3) (Relative values)	1.54
						Hydration level (% water volume) [top] CV (%) : Male	9	Ileum I ABCC4 (MRP4) (Relative values)	1.71
						SC lipid viscosity [top] centipose : Male	75	Ileum I ABCG2 (BCRP) (Relative values)	0.78
						SC lipid viscosity [top] CV (%) : Male	0	Ileum I SLC2A2 (GLUT2) (Relative values)	1
						Corneocyte pH [upper mid] : Male	6.8	Ileum I SLC10A2 (ASBT/IBAT) (Relative values)	98.44
						Corneocyte pH [upper mid] CV (%) : Male	6.8	Ileum I SLC15A1 (PEPT1) (Relative values)	1.23
						Corneocyte thickness [upper mid] µm : Male	0	Ileum I SLC16A1 (MCT1) (Relative values)	1.29
						Corneocyte thickness [upper mid] CV (%) : Male	0	Ileum I SLCO2B1 (OATP2B1) (Relative values)	1.28
						Corneocyte width [upper mid] µm : Male	33	Ileum I SLCO4C1 (OATP4C1) (Relative values)	1
						Corneocyte width [upper mid] CV (%) : Male	5.7	Ileum I SLC22A1 (OCT1) (Relative values)	1.29
						Corneocyte length [upper mid] µm : Male	39.8	Ileum I SLC22A3 (OCT3) (Relative values)	1.08
						Corneocyte length [upper mid] CV (%) : Male	5.7	Ileum I SLC22A4 (OCTN1) (Relative values)	0.78
						Hydration level (% water volume) [upper mid] : Male	44.7	Ileum I SLC51A/B (OST-α/β) (Relative values)	1.08
						Hydration level (% water volume) [upper mid] CV (%) : Male	6	Ileum I Apical Influx (Intestine) (Relative values)	1
						SC lipid viscosity [upper mid] centipose : Male	75	Ileum I Apical Efflux (Intestine) (Relative values)	1
						SC lipid viscosity [upper mid] CV (%) : Male	0	Ileum I Basolateral Influx (Intestine) (Relative values)	1
						Corneocyte pH [lower mid] : Male	6.8	Ileum I Basolateral Efflux (Intestine) (Relative values)	1
						Corneocyte pH [lower mid] CV (%) : Male	6.8	Ileum II Blood Flow (Qvilli %)	Predicted
						Corneocyte thickness [lower mid] µm : Male	0	Ileum II Transit Time (% Total)	15.2
						Corneocyte thickness [lower mid] CV (%) : Male	0	Ileum II CYP3A (% Total)	7.94
						Corneocyte width [lower mid] µm : Male	33	Ileum II S9PPI (% Total)	7.83
						Corneocyte width [lower mid] CV (%) : Male	5.7	Ileum II MPPI/CYP (% Total)	7.94
						Corneocyte length [lower mid] µm : Male	39.8	Ileum II CPPI (% Total)	7.83
						Corneocyte length [lower mid] CV (%) : Male	5.7	Ileum II pH High Fat Fed	7
						Hydration level (% water volume) [lower mid] : Male	55.5	Ileum II CV pH High Fat Fed (%)	10
						Hydration level (% water volume) [lower mid] CV (%) : Male	5	Ileum II pH Fed	7
						SC lipid viscosity [lower mid] centipose : Male	75	Ileum II CV pH Fed (%)	10
						SC lipid viscosity [lower mid] CV (%) : Male	0	Ileum II pH Low Fat Fed	7
						Corneocyte pH [bottom] : Male	6.8	Ileum II CV pH Low Fat Fed (%)	10
						Corneocyte pH [bottom] CV (%) : Male	6.8	Ileum II pH Fasted	7
						Corneocyte thickness [bottom] µm : Male	0	Ileum II CV pH Fasted (%)	10
						Corneocyte thickness [bottom] CV (%) : Male	0	Ileum II Bicarbonate Buffer Concentration Fasted (mM)	30
						Corneocyte width [bottom] µm : Male	33	Ileum II Bicarbonate Buffer Concentration CV Fasted (%)	30
						Corneocyte width [bottom] CV (%) : Male	5.7	Ileum II Bicarbonate Buffer Concentration Fed (mM)	30
						Corneocyte length [bottom] µm : Male	39.8	Ileum II Bicarbonate Buffer Concentration CV Fed (%)	30
						Corneocyte length [bottom] CV (%) : Male	5.7	Ileum II Luminal Fluid Velocity Fasted (m/s)	0.0013
						Hydration level (% water volume) [bottom] : Male	66.4	Ileum II Luminal Fluid Velocity CV Fasted (%)	56
						Hydration level (% water volume) [bottom] CV (%) : Male	4	Ileum II Luminal Fluid Velocity Fed (m/s)	0.0013
						SC lipid viscosity [bottom] centipose : Male	75	Ileum II Luminal Fluid Velocity CV Fed (%)	56
						SC lipid viscosity [bottom] CV (%) : Male	0	Ileum II Endogenous Ion Hydrochloric Mean (mM)	100.5
						Viable Epidermis thickness µm : Male	50	Ileum II Endogenous Ion Hydrochloric CV (%)	15.1
						Viable Epidermis thickness CV (%) : Male	15	Ileum II Endogenous Ion Hydrochloric Min (mM)	71.4
						Dermis thickness µm : Male	2114	Ileum II Endogenous Ion Hydrochloric Max (mM)	139.7
						Dermis thickness CV (%) : Male	45	Ileum II Endogenous Ion Sodium Mean (mM)	130.5
						Subcutis thickness mm : Male	16.24	Ileum II Endogenous Ion Sodium CV (%)	9.2
						Subcutis thickness CV (%) : Male	68	Ileum II Endogenous Ion Sodium Min (mM)	102.8
						Muscle thickness mm : Male	12.56	Ileum II Endogenous Ion Sodium Max (mM)	164.6
						Muscle thickness CV (%) : Male	19	Ileum II Endogenous Ion Potassium Mean (mM)	6.7
						Dermis regional blood flow scalar : Male	0.63	Ileum II Endogenous Ion Potassium CV (%)	38.9
						Dermis regional blood flow scalar CV (%) : Male	0	Ileum II Endogenous Ion Potassium Min (mM)	5
						Subcutis regional blood flow scalar : Male	1	Ileum II Endogenous Ion Potassium Max (mM)	8.8
						Subcutis regional blood flow scalar CV (%) : Male	0	Ileum II Endogenous Ion Calcium Mean (mM)	0.5
						Muscle regional blood flow scalar : Male	1	Ileum II Endogenous Ion Calcium CV (%)	60
						Muscle regional blood flow scalar CV (%) : Male	0	Ileum II Endogenous Ion Calcium Min (mM)	0.1
								Ileum II Endogenous Ion Calcium Max (mM)	1.3
						MPMLA - Forehead		Ileum II Endogenous Ion Generic Cation Mean (mM)	1
						Skin surface pH : Female	5	Ileum II Endogenous Ion Generic Cation CV (%)	0
						Skin surface pH CV (%) : Female	8.9	Ileum II Endogenous Ion Generic Cation Min (mM)	0.01
						Skin temperature °C : Female	32	Ileum II Endogenous Ion Generic Cation Max (mM)	1000
						Skin temperature CV (%) : Female	0	Ileum II Endogenous Ion Generic Anion Mean (mM)	1
						Shape of corneocyte : Male	Cuboid (brick)	Ileum II Endogenous Ion Generic Anion CV (%)	0
						Shape of corneocyte : Female	Cuboid (brick)	Ileum II Endogenous Ion Generic Anion Min (mM)	0.01
						Number of SC layers : Female	12	Ileum II Endogenous Ion Generic Anion Max (mM)	1000
						Number of SC layers CV (%) : Female	8.4	Ileum II Fluid Viscosity Fasted (cP)	3
						Water density gm/cm3 : Female	1	Ileum II Fluid Viscosity CV Fasted (%)	71
						Water density CV (%) : Female	0	Ileum II Fluid Viscosity Fed (cP)	3
						SC lipids density gm/cm3 : Female	0.9	Ileum II Fluid Viscosity CV Fed (%)	71
						SC lipids density CV (%) : Female	0	Ileum II CMC fasted (mM)	1
						SC proteins density gm/cm3 : Female	1.37	Ileum II CMC fed (mM)	1
						SC proteins density CV (%) : Female	0	Ileum II Bile fasted (mM)	1.25
						Intercellular lipid thickness of SC µm : Female	0.091	Ileum II Bile fasted CV (%)	30
						Intercellular lipid thickness of SC CV (%) : Female	0	Ileum II Bile fed (mM)	8.61
						Tortuosity : Female	User Defined	Ileum II Bile fed CV (%)	88
						Tortuosity of lipid diffusion pathway of SC : Female	12.7	Ileum II Channel Depth Mean (µm)	289.94
						Tortuosity of lipid diffusion pathway of SC CV (%) : Female	18	Ileum II Channel Depth CV (%)	49.37
						Hair follicle diameter µm : Female	65.4	Ileum II Channel Width Mean (µm)	56.19
						Hair follicle diameter CV (%) : Female	83	Ileum II Channel Width CV (%)	30
						Hair follicle density N/cm2 : Female	292	Ileum II Mean Thickness Mean (µm)	127
						Hair follicle density CV (%) : Female	16	Ileum II Mean Thickness CV (%)	30
						Hair follicle depth µm : Female	204.8	Ileum II Fold Expansion Mean	1.1
						Hair follicle depth CV (%) : Female	0	Ileum II Fold Expansion CV (%)	9.15
						Hair shaft diameter µm : Female	15.9	Ileum II Pore Radius Mean	8.6
						Hair shaft diameter CV (%) : Female	57	Ileum II Pore Radius CV (%)	0
						Sebum viscosity centipose : Female	40	Ileum II Unstirred Layer Thickness Mean (µm)	480
						Sebum viscosity CV (%) : Female	0	Ileum II Unstirred Layer Thickness CV (%)	21.89
						Corneocyte pH [top] : Female	6.8	Ileum II Unstirred Layer pH	6.5
						Corneocyte pH [top] CV (%) : Female	6.8	Ileum II Unstirred Layer CV (%)	0.5
						Corneocyte thickness [top] µm : Female	0.71	Ileum II Loose Mucus Thickness (µm)	451
						Corneocyte thickness [top] CV (%) : Female	36	Ileum II Loose Mucus Thickness Min (µm)	136
						Corneocyte width [top] µm : Female	27.7	Ileum II Loose Mucus Thickness Max (µm)	766
						Corneocyte width [top] CV (%) : Female	9.2	Ileum II Firm Mucus Thickness (µm)	29
						Corneocyte length [top] µm : Female	34.2	Ileum II Firm Mucus Thickness Min (µm)	1
						Corneocyte length [top] CV (%) : Female	4.1	Ileum II Firm Mucus Thickness Max (µm)	97
						Hydration level (% water volume) [top] : Female	35.5	Ileum II Firm Mucus Thickness CV (%)	78.03
						Hydration level (% water volume) [top] CV (%) : Female	17	Ileum II Total UBL Thickness Min (µm)	165
						SC lipid viscosity [top] centipose : Female	75	Ileum II Total UBL Thickness Max (µm)	795
						SC lipid viscosity [top] CV (%) : Female	0	Ileum II Loose Mucus Pore Radius (µm)	2.27
						Corneocyte pH [upper mid] : Female	6.8	Ileum II Loose Mucus Pore Radius CV (%)	34.72
						Corneocyte pH [upper mid] CV (%) : Female	6.8	Ileum II Firm Mucus Pore Radius (µm)	0.102
						Corneocyte thickness [upper mid] µm : Female	0.81	Ileum II Firm Mucus Pore Radius CV (%)	18.3
						Corneocyte thickness [upper mid] CV (%) : Female	36	Ileum II Loose Mucus Water Fraction	0.84
						Corneocyte width [upper mid] µm : Female	27.7	Ileum II Loose Mucus Water Fraction CV (%)	3.9
						Corneocyte width [upper mid] CV (%) : Female	9.2	Ileum II Firm Mucus Water Fraction	0.84
						Corneocyte length [upper mid] µm : Female	34.2	Ileum II Firm Mucus Water Fraction CV (%)	3.9
						Corneocyte length [upper mid] CV (%) : Female	4.1	Ileum II ABCB1 (P-gp/MDR1) (Relative values)	1.51
						Hydration level (% water volume) [upper mid] : Female	46.1	Ileum II ABCC1 (MRP1) (Relative values)	0.86
						Hydration level (% water volume) [upper mid] CV (%) : Female	11	Ileum II ABCC2 (MRP2) (Relative values)	0.6
						SC lipid viscosity [upper mid] centipose : Female	75	Ileum II ABCC3 (MRP3) (Relative values)	1.54
						SC lipid viscosity [upper mid] CV (%) : Female	0	Ileum II ABCC4 (MRP4) (Relative values)	1.71
						Corneocyte pH [lower mid] : Female	6.8	Ileum II ABCG2 (BCRP) (Relative values)	0.78
						Corneocyte pH [lower mid] CV (%) : Female	6.8	Ileum II SLC2A2 (GLUT2) (Relative values)	1
						Corneocyte thickness [lower mid] µm : Female	0.91	Ileum II SLC10A2 (ASBT/IBAT) (Relative values)	98.44
						Corneocyte thickness [lower mid] CV (%) : Female	36	Ileum II SLC15A1 (PEPT1) (Relative values)	1.23
						Corneocyte width [lower mid] µm : Female	27.7	Ileum II SLC16A1 (MCT1) (Relative values)	1.29
						Corneocyte width [lower mid] CV (%) : Female	9.2	Ileum II SLCO2B1 (OATP2B1) (Relative values)	1.28
						Corneocyte length [lower mid] µm : Female	34.2	Ileum II SLCO4C1 (OATP4C1) (Relative values)	1
						Corneocyte length [lower mid] CV (%) : Female	4.1	Ileum II SLC22A1 (OCT1) (Relative values)	1.29
						Hydration level (% water volume) [lower mid] : Female	56.75	Ileum II SLC22A3 (OCT3) (Relative values)	1.08
						Hydration level (% water volume) [lower mid] CV (%) : Female	7	Ileum II SLC22A4 (OCTN1) (Relative values)	0.78
						SC lipid viscosity [lower mid] centipose : Female	75	Ileum II SLC51A/B (OST-α/β) (Relative values)	1.08
						SC lipid viscosity [lower mid] CV (%) : Female	0	Ileum II Apical Influx (Intestine) (Relative values)	1
						Corneocyte pH [bottom] : Female	6.8	Ileum II Apical Efflux (Intestine) (Relative values)	1
						Corneocyte pH [bottom] CV (%) : Female	6.8	Ileum II Basolateral Influx (Intestine) (Relative values)	1
						Corneocyte thickness [bottom] µm : Female	1.03	Ileum II Basolateral Efflux (Intestine) (Relative values)	1
						Corneocyte thickness [bottom] CV (%) : Female	36	Ileum III Blood Flow (Qvilli %)	Predicted
						Corneocyte width [bottom] µm : Female	27.7	Ileum III Transit Time (% Total)	15.2
						Corneocyte width [bottom] CV (%) : Female	9.2	Ileum III CYP3A (% Total)	7.94
						Corneocyte length [bottom] µm : Female	34.2	Ileum III S9PPI (% Total)	7.83
						Corneocyte length [bottom] CV (%) : Female	4.1	Ileum III MPPI/CYP (% Total)	7.94
						Hydration level (% water volume) [bottom] : Female	67.4	Ileum III CPPI (% Total)	7.83
						Hydration level (% water volume) [bottom] CV (%) : Female	4	Ileum III pH High Fat Fed	7.1
						SC lipid viscosity [bottom] centipose : Female	75	Ileum III CV pH High Fat Fed (%)	7
						SC lipid viscosity [bottom] CV (%) : Female	0	Ileum III pH Fed	7.1
						Viable Epidermis thickness µm : Female	50.05	Ileum III CV pH Fed (%)	7
						Viable Epidermis thickness CV (%) : Female	7	Ileum III pH Low Fat Fed	7.1
						Dermis thickness µm : Female	1250	Ileum III CV pH Low Fat Fed (%)	7
						Dermis thickness CV (%) : Female	45	Ileum III pH Fasted	7.1
						Subcutis thickness mm : Female	1.91	Ileum III CV pH Fasted (%)	7
						Subcutis thickness CV (%) : Female	55.7	Ileum III Bicarbonate Buffer Concentration Fasted (mM)	30
						Muscle thickness mm : Female	1.37	Ileum III Bicarbonate Buffer Concentration CV Fasted (%)	30
						Muscle thickness CV (%) : Female	4.38	Ileum III Bicarbonate Buffer Concentration Fed (mM)	30
						Dermis regional blood flow scalar : Female	2.13	Ileum III Bicarbonate Buffer Concentration CV Fed (%)	30
						Dermis regional blood flow scalar CV (%) : Female	0	Ileum III Luminal Fluid Velocity Fasted (m/s)	0.0013
						Subcutis regional blood flow scalar : Female	1	Ileum III Luminal Fluid Velocity CV Fasted (%)	56
						Subcutis regional blood flow scalar CV (%) : Female	0	Ileum III Luminal Fluid Velocity Fed (m/s)	0.0013
						Muscle regional blood flow scalar : Female	1	Ileum III Luminal Fluid Velocity CV Fed (%)	56
						Muscle regional blood flow scalar CV (%) : Female	0	Ileum III Endogenous Ion Hydrochloric Mean (mM)	84
								Ileum III Endogenous Ion Hydrochloric CV (%)	15.1
						MPMLA - Forearm Inner (volar)		Ileum III Endogenous Ion Hydrochloric Min (mM)	59.6
						Skin surface pH : Female	5.2	Ileum III Endogenous Ion Hydrochloric Max (mM)	116.7
						Skin surface pH CV (%) : Female	8.1	Ileum III Endogenous Ion Sodium Mean (mM)	128.9
						Skin temperature °C : Female	32	Ileum III Endogenous Ion Sodium CV (%)	9.2
						Skin temperature CV (%) : Female	0	Ileum III Endogenous Ion Sodium Min (mM)	101.5
						Shape of corneocyte : Male	Cuboid (brick)	Ileum III Endogenous Ion Sodium Max (mM)	162.5
						Shape of corneocyte : Female	Cuboid (brick)	Ileum III Endogenous Ion Potassium Mean (mM)	6.3
						Number of SC layers : Female	22	Ileum III Endogenous Ion Potassium CV (%)	38.9
						Number of SC layers CV (%) : Female	30.3	Ileum III Endogenous Ion Potassium Min (mM)	4.7
						Water density gm/cm3 : Female	1	Ileum III Endogenous Ion Potassium Max (mM)	8.3
						Water density CV (%) : Female	0	Ileum III Endogenous Ion Calcium Mean (mM)	0.5
						SC lipids density gm/cm3 : Female	0.9	Ileum III Endogenous Ion Calcium CV (%)	60
						SC lipids density CV (%) : Female	0	Ileum III Endogenous Ion Calcium Min (mM)	0.1
						SC proteins density gm/cm3 : Female	1.37	Ileum III Endogenous Ion Calcium Max (mM)	1.3
						SC proteins density CV (%) : Female	0	Ileum III Endogenous Ion Generic Cation Mean (mM)	1
						Intercellular lipid thickness of SC µm : Female	0.091	Ileum III Endogenous Ion Generic Cation CV (%)	0
						Intercellular lipid thickness of SC CV (%) : Female	0	Ileum III Endogenous Ion Generic Cation Min (mM)	0.01
						Tortuosity : Female	User Defined	Ileum III Endogenous Ion Generic Cation Max (mM)	1000
						Tortuosity of lipid diffusion pathway of SC : Female	12.7	Ileum III Endogenous Ion Generic Anion Mean (mM)	1
						Tortuosity of lipid diffusion pathway of SC CV (%) : Female	18	Ileum III Endogenous Ion Generic Anion CV (%)	0
						Hair follicle diameter µm : Female	77.7	Ileum III Endogenous Ion Generic Anion Min (mM)	0.01
						Hair follicle diameter CV (%) : Female	32	Ileum III Endogenous Ion Generic Anion Max (mM)	1000
						Hair follicle density N/cm2 : Female	18	Ileum III Fluid Viscosity Fasted (cP)	3
						Hair follicle density CV (%) : Female	39	Ileum III Fluid Viscosity CV Fasted (%)	71
						Hair follicle depth µm : Female	109.5	Ileum III Fluid Viscosity Fed (cP)	3
						Hair follicle depth CV (%) : Female	0	Ileum III Fluid Viscosity CV Fed (%)	71
						Hair shaft diameter µm : Female	18	Ileum III CMC fasted (mM)	1
						Hair shaft diameter CV (%) : Female	34	Ileum III CMC fed (mM)	1
						Sebum viscosity centipose : Female	40	Ileum III Bile fasted (mM)	1.25
						Sebum viscosity CV (%) : Female	0	Ileum III Bile fasted CV (%)	30
						Corneocyte pH [top] : Female	6.8	Ileum III Bile fed (mM)	8.06
						Corneocyte pH [top] CV (%) : Female	6.8	Ileum III Bile fed CV (%)	65
						Corneocyte thickness [top] µm : Female	0.59	Ileum III Channel Depth Mean (µm)	289.94
						Corneocyte thickness [top] CV (%) : Female	22	Ileum III Channel Depth CV (%)	49.37
						Corneocyte width [top] µm : Female	29.6	Ileum III Channel Width Mean (µm)	56.19
						Corneocyte width [top] CV (%) : Female	5.9	Ileum III Channel Width CV (%)	30
						Corneocyte length [top] µm : Female	36.4	Ileum III Mean Thickness Mean (µm)	127
						Corneocyte length [top] CV (%) : Female	5.7	Ileum III Mean Thickness CV (%)	30
						Hydration level (% water volume) [top] : Female	33.9	Ileum III Fold Expansion Mean	1.08
						Hydration level (% water volume) [top] CV (%) : Female	9	Ileum III Fold Expansion CV (%)	16.07
						SC lipid viscosity [top] centipose : Female	75	Ileum III Pore Radius Mean	8.6
						SC lipid viscosity [top] CV (%) : Female	0	Ileum III Pore Radius CV (%)	0
						Corneocyte pH [upper mid] : Female	6.8	Ileum III Unstirred Layer Thickness Mean (µm)	480
						Corneocyte pH [upper mid] CV (%) : Female	6.8	Ileum III Unstirred Layer Thickness CV (%)	21.89
						Corneocyte thickness [upper mid] µm : Female	0.67	Ileum III Unstirred Layer pH	6.5
						Corneocyte thickness [upper mid] CV (%) : Female	22	Ileum III Unstirred Layer CV (%)	0.5
						Corneocyte width [upper mid] µm : Female	29.6	Ileum III Loose Mucus Thickness (µm)	451
						Corneocyte width [upper mid] CV (%) : Female	5.9	Ileum III Loose Mucus Thickness Min (µm)	136
						Corneocyte length [upper mid] µm : Female	36.4	Ileum III Loose Mucus Thickness Max (µm)	766
						Corneocyte length [upper mid] CV (%) : Female	5.7	Ileum III Firm Mucus Thickness (µm)	29
						Hydration level (% water volume) [upper mid] : Female	44.6987	Ileum III Firm Mucus Thickness Min (µm)	1
						Hydration level (% water volume) [upper mid] CV (%) : Female	6	Ileum III Firm Mucus Thickness Max (µm)	97
						SC lipid viscosity [upper mid] centipose : Female	75	Ileum III Firm Mucus Thickness CV (%)	78.03
						SC lipid viscosity [upper mid] CV (%) : Female	0	Ileum III Total UBL Thickness Min (µm)	165
						Corneocyte pH [lower mid] : Female	6.8	Ileum III Total UBL Thickness Max (µm)	795
						Corneocyte pH [lower mid] CV (%) : Female	6.8	Ileum III Loose Mucus Pore Radius (µm)	2.27
						Corneocyte thickness [lower mid] µm : Female	0.76	Ileum III Loose Mucus Pore Radius CV (%)	34.72
						Corneocyte thickness [lower mid] CV (%) : Female	22	Ileum III Firm Mucus Pore Radius (µm)	0.102
						Corneocyte width [lower mid] µm : Female	29.6	Ileum III Firm Mucus Pore Radius CV (%)	18.3
						Corneocyte width [lower mid] CV (%) : Female	5.9	Ileum III Loose Mucus Water Fraction	0.84
						Corneocyte length [lower mid] µm : Female	36.4	Ileum III Loose Mucus Water Fraction CV (%)	3.9
						Corneocyte length [lower mid] CV (%) : Female	5.7	Ileum III Firm Mucus Water Fraction	0.84
						Hydration level (% water volume) [lower mid] : Female	55.5388	Ileum III Firm Mucus Water Fraction CV (%)	3.9
						Hydration level (% water volume) [lower mid] CV (%) : Female	5	Ileum III ABCB1 (P-gp/MDR1) (Relative values)	1.52
						SC lipid viscosity [lower mid] centipose : Female	75	Ileum III ABCC1 (MRP1) (Relative values)	0.89
						SC lipid viscosity [lower mid] CV (%) : Female	0	Ileum III ABCC2 (MRP2) (Relative values)	0.6
						Corneocyte pH [bottom] : Female	6.8	Ileum III ABCC3 (MRP3) (Relative values)	1.6
						Corneocyte pH [bottom] CV (%) : Female	6.8	Ileum III ABCC4 (MRP4) (Relative values)	1.2
						Corneocyte thickness [bottom] µm : Female	0.86	Ileum III ABCG2 (BCRP) (Relative values)	0.78
						Corneocyte thickness [bottom] CV (%) : Female	22	Ileum III SLC2A2 (GLUT2) (Relative values)	1
						Corneocyte width [bottom] µm : Female	29.6	Ileum III SLC10A2 (ASBT/IBAT) (Relative values)	109.18
						Corneocyte width [bottom] CV (%) : Female	5.9	Ileum III SLC15A1 (PEPT1) (Relative values)	1.24
						Corneocyte length [bottom] µm : Female	36.4	Ileum III SLC16A1 (MCT1) (Relative values)	1.29
						Corneocyte length [bottom] CV (%) : Female	5.7	Ileum III SLCO2B1 (OATP2B1) (Relative values)	1.28
						Hydration level (% water volume) [bottom] : Female	66.4	Ileum III SLCO4C1 (OATP4C1) (Relative values)	1
						Hydration level (% water volume) [bottom] CV (%) : Female	4	Ileum III SLC22A1 (OCT1) (Relative values)	1.3
						SC lipid viscosity [bottom] centipose : Female	75	Ileum III SLC22A3 (OCT3) (Relative values)	1.23
						SC lipid viscosity [bottom] CV (%) : Female	0	Ileum III SLC22A4 (OCTN1) (Relative values)	0.8
						Viable Epidermis thickness µm : Female	41.9655	Ileum III SLC51A/B (OST-α/β) (Relative values)	0.93
						Viable Epidermis thickness CV (%) : Female	19	Ileum III Apical Influx (Intestine) (Relative values)	1
						Dermis thickness µm : Female	1240	Ileum III Apical Efflux (Intestine) (Relative values)	1
						Dermis thickness CV (%) : Female	20	Ileum III Basolateral Influx (Intestine) (Relative values)	1
						Subcutis thickness mm : Female	1.91	Ileum III Basolateral Efflux (Intestine) (Relative values)	1
						Subcutis thickness CV (%) : Female	55.7	Ileum IV Blood Flow (Qvilli %)	Predicted
						Muscle thickness mm : Female	23.81	Ileum IV Transit Time (% Total)	15.2
						Muscle thickness CV (%) : Female	14.85	Ileum IV CYP3A (% Total)	7.94
						Dermis regional blood flow scalar : Female	0.909226	Ileum IV S9PPI (% Total)	7.83
						Dermis regional blood flow scalar CV (%) : Female	0	Ileum IV MPPI/CYP (% Total)	7.94
						Subcutis regional blood flow scalar : Female	1	Ileum IV CPPI (% Total)	7.83
						Subcutis regional blood flow scalar CV (%) : Female	0	Ileum IV pH High Fat Fed	7.3
						Muscle regional blood flow scalar : Female	1	Ileum IV CV pH High Fat Fed (%)	6
						Muscle regional blood flow scalar CV (%) : Female	0	Ileum IV pH Fed	7.3
								Ileum IV CV pH Fed (%)	6
						MPMLA - Forearm Outer (dorsal)		Ileum IV pH Low Fat Fed	7.3
						Skin surface pH : Female	5.2	Ileum IV CV pH Low Fat Fed (%)	6
						Skin surface pH CV (%) : Female	8.1	Ileum IV pH Fasted	7.3
						Skin temperature °C : Female	32	Ileum IV CV pH Fasted (%)	6
						Skin temperature CV (%) : Female	0	Ileum IV Bicarbonate Buffer Concentration Fasted (mM)	30
						Shape of corneocyte : Male	Cuboid (brick)	Ileum IV Bicarbonate Buffer Concentration CV Fasted (%)	30
						Shape of corneocyte : Female	Cuboid (brick)	Ileum IV Bicarbonate Buffer Concentration Fed (mM)	30
						Number of SC layers : Female	22	Ileum IV Bicarbonate Buffer Concentration CV Fed (%)	30
						Number of SC layers CV (%) : Female	30.3	Ileum IV Luminal Fluid Velocity Fasted (m/s)	0.0013
						Water density gm/cm3 : Female	1	Ileum IV Luminal Fluid Velocity CV Fasted (%)	56
						Water density CV (%) : Female	0	Ileum IV Luminal Fluid Velocity Fed (m/s)	0.0013
						SC lipids density gm/cm3 : Female	0.9	Ileum IV Luminal Fluid Velocity CV Fed (%)	56
						SC lipids density CV (%) : Female	0	Ileum IV Endogenous Ion Hydrochloric Mean (mM)	67.4
						SC proteins density gm/cm3 : Female	1.37	Ileum IV Endogenous Ion Hydrochloric CV (%)	15.1
						SC proteins density CV (%) : Female	0	Ileum IV Endogenous Ion Hydrochloric Min (mM)	58
						Intercellular lipid thickness of SC µm : Female	0.091	Ileum IV Endogenous Ion Hydrochloric Max (mM)	79
						Intercellular lipid thickness of SC CV (%) : Female	0	Ileum IV Endogenous Ion Sodium Mean (mM)	127.2
						Tortuosity : Female	User Defined	Ileum IV Endogenous Ion Sodium CV (%)	9.2
						Tortuosity of lipid diffusion pathway of SC : Female	12.7	Ileum IV Endogenous Ion Sodium Min (mM)	112
						Tortuosity of lipid diffusion pathway of SC CV (%) : Female	18	Ileum IV Endogenous Ion Sodium Max (mM)	138
						Hair follicle diameter µm : Female	77.7	Ileum IV Endogenous Ion Potassium Mean (mM)	5.9
						Hair follicle diameter CV (%) : Female	32	Ileum IV Endogenous Ion Potassium CV (%)	38.9
						Hair follicle density N/cm2 : Female	18	Ileum IV Endogenous Ion Potassium Min (mM)	5.3
						Hair follicle density CV (%) : Female	39	Ileum IV Endogenous Ion Potassium Max (mM)	6.5
						Hair follicle depth µm : Female	109.5	Ileum IV Endogenous Ion Calcium Mean (mM)	0.5
						Hair follicle depth CV (%) : Female	0	Ileum IV Endogenous Ion Calcium CV (%)	60
						Hair shaft diameter µm : Female	18	Ileum IV Endogenous Ion Calcium Min (mM)	0.1
						Hair shaft diameter CV (%) : Female	34	Ileum IV Endogenous Ion Calcium Max (mM)	1.3
						Sebum viscosity centipose : Female	40	Ileum IV Endogenous Ion Generic Cation Mean (mM)	1
						Sebum viscosity CV (%) : Female	0	Ileum IV Endogenous Ion Generic Cation CV (%)	0
						Corneocyte pH [top] : Female	6.8	Ileum IV Endogenous Ion Generic Cation Min (mM)	0.01
						Corneocyte pH [top] CV (%) : Female	6.8	Ileum IV Endogenous Ion Generic Cation Max (mM)	1000
						Corneocyte thickness [top] µm : Female	0.69	Ileum IV Endogenous Ion Generic Anion Mean (mM)	1
						Corneocyte thickness [top] CV (%) : Female	22	Ileum IV Endogenous Ion Generic Anion CV (%)	0
						Corneocyte width [top] µm : Female	29.6	Ileum IV Endogenous Ion Generic Anion Min (mM)	0.01
						Corneocyte width [top] CV (%) : Female	5.9	Ileum IV Endogenous Ion Generic Anion Max (mM)	1000
						Corneocyte length [top] µm : Female	36.4	Ileum IV Fluid Viscosity Fasted (cP)	3
						Corneocyte length [top] CV (%) : Female	5.7	Ileum IV Fluid Viscosity CV Fasted (%)	71
						Hydration level (% water volume) [top] : Female	33.9	Ileum IV Fluid Viscosity Fed (cP)	3
						Hydration level (% water volume) [top] CV (%) : Female	9	Ileum IV Fluid Viscosity CV Fed (%)	71
						SC lipid viscosity [top] centipose : Female	75	Ileum IV CMC fasted (mM)	1
						SC lipid viscosity [top] CV (%) : Female	0	Ileum IV CMC fed (mM)	1
						Corneocyte pH [upper mid] : Female	6.8	Ileum IV Bile fasted (mM)	1.25
						Corneocyte pH [upper mid] CV (%) : Female	6.8	Ileum IV Bile fasted CV (%)	30
						Corneocyte thickness [upper mid] µm : Female	0.79	Ileum IV Bile fed (mM)	5.96
						Corneocyte thickness [upper mid] CV (%) : Female	22	Ileum IV Bile fed CV (%)	65
						Corneocyte width [upper mid] µm : Female	29.6	Ileum IV Channel Depth Mean (µm)	289.94
						Corneocyte width [upper mid] CV (%) : Female	5.9	Ileum IV Channel Depth CV (%)	49.37
						Corneocyte length [upper mid] µm : Female	36.4	Ileum IV Channel Width Mean (µm)	56.19
						Corneocyte length [upper mid] CV (%) : Female	5.7	Ileum IV Channel Width CV (%)	30
						Hydration level (% water volume) [upper mid] : Female	44.6987	Ileum IV Mean Thickness Mean (µm)	127
						Hydration level (% water volume) [upper mid] CV (%) : Female	6	Ileum IV Mean Thickness CV (%)	30
						SC lipid viscosity [upper mid] centipose : Female	75	Ileum IV Fold Expansion Mean	1.04
						SC lipid viscosity [upper mid] CV (%) : Female	0	Ileum IV Fold Expansion CV (%)	12.4
						Corneocyte pH [lower mid] : Female	6.8	Ileum IV Pore Radius Mean	8.6
						Corneocyte pH [lower mid] CV (%) : Female	6.8	Ileum IV Pore Radius CV (%)	0
						Corneocyte thickness [lower mid] µm : Female	0.89	Ileum IV Unstirred Layer Thickness Mean (µm)	480
						Corneocyte thickness [lower mid] CV (%) : Female	22	Ileum IV Unstirred Layer Thickness CV (%)	21.89
						Corneocyte width [lower mid] µm : Female	29.6	Ileum IV Unstirred Layer pH	6.5
						Corneocyte width [lower mid] CV (%) : Female	5.9	Ileum IV Unstirred Layer CV (%)	0.5
						Corneocyte length [lower mid] µm : Female	36.4	Ileum IV Loose Mucus Thickness (µm)	451
						Corneocyte length [lower mid] CV (%) : Female	5.7	Ileum IV Loose Mucus Thickness Min (µm)	136
						Hydration level (% water volume) [lower mid] : Female	55.5388	Ileum IV Loose Mucus Thickness Max (µm)	766
						Hydration level (% water volume) [lower mid] CV (%) : Female	5	Ileum IV Firm Mucus Thickness (µm)	29
						SC lipid viscosity [lower mid] centipose : Female	75	Ileum IV Firm Mucus Thickness Min (µm)	1
						SC lipid viscosity [lower mid] CV (%) : Female	0	Ileum IV Firm Mucus Thickness Max (µm)	97
						Corneocyte pH [bottom] : Female	6.8	Ileum IV Firm Mucus Thickness CV (%)	78.03
						Corneocyte pH [bottom] CV (%) : Female	6.8	Ileum IV Total UBL Thickness Min (µm)	165
						Corneocyte thickness [bottom] µm : Female	1	Ileum IV Total UBL Thickness Max (µm)	795
						Corneocyte thickness [bottom] CV (%) : Female	22	Ileum IV Loose Mucus Pore Radius (µm)	2.27
						Corneocyte width [bottom] µm : Female	29.6	Ileum IV Loose Mucus Pore Radius CV (%)	34.72
						Corneocyte width [bottom] CV (%) : Female	5.9	Ileum IV Firm Mucus Pore Radius (µm)	0.102
						Corneocyte length [bottom] µm : Female	36.4	Ileum IV Firm Mucus Pore Radius CV (%)	18.3
						Corneocyte length [bottom] CV (%) : Female	5.7	Ileum IV Loose Mucus Water Fraction	0.84
						Hydration level (% water volume) [bottom] : Female	66.4	Ileum IV Loose Mucus Water Fraction CV (%)	3.9
						Hydration level (% water volume) [bottom] CV (%) : Female	4	Ileum IV Firm Mucus Water Fraction	0.84
						SC lipid viscosity [bottom] centipose : Female	75	Ileum IV Firm Mucus Water Fraction CV (%)	3.9
						SC lipid viscosity [bottom] CV (%) : Female	0	Ileum IV ABCB1 (P-gp/MDR1) (Relative values)	1.51
						Viable Epidermis thickness µm : Female	53.5684	Ileum IV ABCC1 (MRP1) (Relative values)	0.89
						Viable Epidermis thickness CV (%) : Female	21	Ileum IV ABCC2 (MRP2) (Relative values)	0.6
						Dermis thickness µm : Female	1240	Ileum IV ABCC3 (MRP3) (Relative values)	1.6
						Dermis thickness CV (%) : Female	20	Ileum IV ABCC4 (MRP4) (Relative values)	1.2
						Subcutis thickness mm : Female	1.91	Ileum IV ABCG2 (BCRP) (Relative values)	0.78
						Subcutis thickness CV (%) : Female	55.7	Ileum IV SLC2A2 (GLUT2) (Relative values)	1
						Muscle thickness mm : Female	23.81	Ileum IV SLC10A2 (ASBT/IBAT) (Relative values)	108
						Muscle thickness CV (%) : Female	14.85	Ileum IV SLC15A1 (PEPT1) (Relative values)	1.24
						Dermis regional blood flow scalar : Female	0.5875	Ileum IV SLC16A1 (MCT1) (Relative values)	1.29
						Dermis regional blood flow scalar CV (%) : Female	0	Ileum IV SLCO2B1 (OATP2B1) (Relative values)	1.28
						Subcutis regional blood flow scalar : Female	1	Ileum IV SLCO4C1 (OATP4C1) (Relative values)	1
						Subcutis regional blood flow scalar CV (%) : Female	0	Ileum IV SLC22A1 (OCT1) (Relative values)	1.3
						Muscle regional blood flow scalar : Female	1	Ileum IV SLC22A3 (OCT3) (Relative values)	1.23
						Muscle regional blood flow scalar CV (%) : Female	0	Ileum IV SLC22A4 (OCTN1) (Relative values)	0.8
								Ileum IV SLC51A/B (OST-α/β) (Relative values)	0.93
						MPMLA - Upper Arm		Ileum IV Apical Influx (Intestine) (Relative values)	1
						Skin surface pH : Female	5.5	Ileum IV Apical Efflux (Intestine) (Relative values)	1
						Skin surface pH CV (%) : Female	11.1	Ileum IV Basolateral Influx (Intestine) (Relative values)	1
						Skin temperature °C : Female	32	Ileum IV Basolateral Efflux (Intestine) (Relative values)	1
						Skin temperature CV (%) : Female	0	Colon pH High Fat Fed	6.33
						Shape of corneocyte : Male	Cuboid (brick)	Colon CV pH High Fat Fed (%)	11.78
						Shape of corneocyte : Female	Cuboid (brick)	Colon pH Fed	6.33
						Number of SC layers : Female	18	Colon CV pH Fed (%)	12
						Number of SC layers CV (%) : Female	21.6	Colon pH Low Fat Fed	6.33
						Water density gm/cm3 : Female	1	Colon CV pH Low Fat Fed (%)	11.78
						Water density CV (%) : Female	0	Colon pH Fasted	6.6
						SC lipids density gm/cm3 : Female	0.9	Colon CV pH Fasted (%)	13
						SC lipids density CV (%) : Female	0	Colon Bicarbonate Buffer Concentration Fasted (mM)	90.87
						SC proteins density gm/cm3 : Female	1.37	Colon Bicarbonate Buffer Concentration CV Fasted (%)	30
						SC proteins density CV (%) : Female	0	Colon Bicarbonate Buffer Concentration Fed (mM)	44.43
						Intercellular lipid thickness of SC µm : Female	0.091	Colon Bicarbonate Buffer Concentration CV Fed (%)	30
						Intercellular lipid thickness of SC CV (%) : Female	0	Colon Luminal Fluid Velocity Fasted (m/s)	0.0013
						Tortuosity : Female	User Defined	Colon Luminal Fluid Velocity CV Fasted (%)	56
						Tortuosity of lipid diffusion pathway of SC : Female	12.7	Colon Luminal Fluid Velocity Fed (m/s)	0.0013
						Tortuosity of lipid diffusion pathway of SC CV (%) : Female	18	Colon Luminal Fluid Velocity CV Fed (%)	56
						Hair follicle diameter µm : Female	88.8	Colon Endogenous Ion Hydrochloric Mean (mM)	14
						Hair follicle diameter CV (%) : Female	33	Colon Endogenous Ion Hydrochloric CV (%)	13
						Hair follicle density N/cm2 : Female	32	Colon Endogenous Ion Hydrochloric Min (mM)	7
						Hair follicle density CV (%) : Female	28	Colon Endogenous Ion Hydrochloric Max (mM)	20
						Hair follicle depth µm : Female	256.7	Colon Endogenous Ion Sodium Mean (mM)	30
						Hair follicle depth CV (%) : Female	0	Colon Endogenous Ion Sodium CV (%)	42
						Hair shaft diameter µm : Female	16.8	Colon Endogenous Ion Sodium Min (mM)	6
						Hair shaft diameter CV (%) : Female	37	Colon Endogenous Ion Sodium Max (mM)	93
						Sebum viscosity centipose : Female	40	Colon Endogenous Ion Potassium Mean (mM)	77
						Sebum viscosity CV (%) : Female	0	Colon Endogenous Ion Potassium CV (%)	11
						Corneocyte pH [top] : Female	6.8	Colon Endogenous Ion Potassium Min (mM)	40
						Corneocyte pH [top] CV (%) : Female	6.8	Colon Endogenous Ion Potassium Max (mM)	108
						Corneocyte thickness [top] µm : Female	0.71	Colon Endogenous Ion Calcium Mean (mM)	20
						Corneocyte thickness [top] CV (%) : Female	11	Colon Endogenous Ion Calcium CV (%)	34
						Corneocyte width [top] µm : Female	33.2	Colon Endogenous Ion Calcium Min (mM)	7
						Corneocyte width [top] CV (%) : Female	10.4	Colon Endogenous Ion Calcium Max (mM)	85
						Corneocyte length [top] µm : Female	40.4	Colon Endogenous Ion Generic Cation Mean (mM)	1
						Corneocyte length [top] CV (%) : Female	6.8	Colon Endogenous Ion Generic Cation CV (%)	0
						Hydration level (% water volume) [top] : Female	33.6	Colon Endogenous Ion Generic Cation Min (mM)	0.01
						Hydration level (% water volume) [top] CV (%) : Female	11	Colon Endogenous Ion Generic Cation Max (mM)	1000
						SC lipid viscosity [top] centipose : Female	75	Colon Endogenous Ion Generic Anion Mean (mM)	1
						SC lipid viscosity [top] CV (%) : Female	0	Colon Endogenous Ion Generic Anion CV (%)	0
						Corneocyte pH [upper mid] : Female	6.8	Colon Endogenous Ion Generic Anion Min (mM)	0.01
						Corneocyte pH [upper mid] CV (%) : Female	6.8	Colon Endogenous Ion Generic Anion Max (mM)	1000
						Corneocyte thickness [upper mid] µm : Female	0.81	Colon Fluid Viscosity Fasted (cP)	3
						Corneocyte thickness [upper mid] CV (%) : Female	11	Colon Fluid Viscosity CV Fasted (%)	71
						Corneocyte width [upper mid] µm : Female	33.2	Colon Fluid Viscosity Fed (cP)	3
						Corneocyte width [upper mid] CV (%) : Female	10.4	Colon Fluid Viscosity CV Fed (%)	71
						Corneocyte length [upper mid] µm : Female	40.4	Colon CMC fasted (mM)	1
						Corneocyte length [upper mid] CV (%) : Female	6.8	Colon CMC fed (mM)	1
						Hydration level (% water volume) [upper mid] : Female	44.858	Colon Bile fasted (mM)	0.12
						Hydration level (% water volume) [upper mid] CV (%) : Female	7	Colon Bile fasted CV (%)	104
						SC lipid viscosity [upper mid] centipose : Female	75	Colon Bile fed (mM)	0.59
						SC lipid viscosity [upper mid] CV (%) : Female	0	Colon Bile fed CV (%)	70
						Corneocyte pH [lower mid] : Female	6.8	Colon Fold Expansion Mean	1
						Corneocyte pH [lower mid] CV (%) : Female	6.8	Colon Fold Expansion CV (%)	0
						Corneocyte thickness [lower mid] µm : Female	0.93	Colon Pore Radius Mean	8.6
						Corneocyte thickness [lower mid] CV (%) : Female	11	Colon Pore Radius CV (%)	0
						Corneocyte width [lower mid] µm : Female	33.2	Colon Unstirred Layer Thickness Mean (µm)	830
						Corneocyte width [lower mid] CV (%) : Female	10.4	Colon Unstirred Layer Thickness CV (%)	43.96
						Corneocyte length [lower mid] µm : Female	40.4	Colon Unstirred Layer pH	6.5
						Corneocyte length [lower mid] CV (%) : Female	6.8	Colon Unstirred Layer CV (%)	0.5
						Hydration level (% water volume) [lower mid] : Female	56.0703	Colon Loose Mucus Thickness (µm)	714
						Hydration level (% water volume) [lower mid] CV (%) : Female	5	Colon Loose Mucus Thickness Min (µm)	1
						SC lipid viscosity [lower mid] centipose : Female	75	Colon Loose Mucus Thickness Max (µm)	1799
						SC lipid viscosity [lower mid] CV (%) : Female	0	Colon Firm Mucus Thickness (µm)	116
						Corneocyte pH [bottom] : Female	6.8	Colon Firm Mucus Thickness Min (µm)	1
						Corneocyte pH [bottom] CV (%) : Female	6.8	Colon Firm Mucus Thickness Max (µm)	623
						Corneocyte thickness [bottom] µm : Female	1.04	Colon Firm Mucus Thickness CV (%)	145.82
						Corneocyte thickness [bottom] CV (%) : Female	11	Colon Total UBL Thickness Min (µm)	1
						Corneocyte width [bottom] µm : Female	33.2	Colon Total UBL Thickness Max (µm)	1924
						Corneocyte width [bottom] CV (%) : Female	10.4	Colon Loose Mucus Pore Radius (µm)	2.27
						Corneocyte length [bottom] µm : Female	40.4	Colon Loose Mucus Pore Radius CV (%)	34.72
						Corneocyte length [bottom] CV (%) : Female	6.8	Colon Firm Mucus Pore Radius (µm)	0.102
						Hydration level (% water volume) [bottom] : Female	67.3	Colon Firm Mucus Pore Radius CV (%)	18.3
						Hydration level (% water volume) [bottom] CV (%) : Female	4	Colon Loose Mucus Water Fraction	0.92
						SC lipid viscosity [bottom] centipose : Female	75	Colon Loose Mucus Water Fraction CV (%)	2.57
						SC lipid viscosity [bottom] CV (%) : Female	0	Colon Firm Mucus Water Fraction	0.92
						Viable Epidermis thickness µm : Female	51.8	Colon Firm Mucus Water Fraction CV (%)	2.57
						Viable Epidermis thickness CV (%) : Female	15	Colon Crypts Fold Expansion Mean	3.6
						Dermis thickness µm : Female	1540	Colon Crypts Fold Expansion CV (%)	30
						Dermis thickness CV (%) : Female	29	Colon Crypts Fold Expansion Min	1
						Subcutis thickness mm : Female	9.64	Colon Crypts Fold Expansion Max	6.84
						Subcutis thickness CV (%) : Female	56.2	Colon ABCB1 (P-gp/MDR1) (Relative values)	0.57
						Muscle thickness mm : Female	22.79	Colon ABCC1 (MRP1) (Relative values)	0.93
						Muscle thickness CV (%) : Female	28.92	Colon ABCC2 (MRP2) (Relative values)	0.02
						Dermis regional blood flow scalar : Female	1.2869	Colon ABCC3 (MRP3) (Relative values)	5.95
						Dermis regional blood flow scalar CV (%) : Female	0	Colon ABCC4 (MRP4) (Relative values)	1.76
						Subcutis regional blood flow scalar : Female	1	Colon ABCG2 (BCRP) (Relative values)	0.57
						Subcutis regional blood flow scalar CV (%) : Female	0	Colon SLC2A2 (GLUT2) (Relative values)	1
						Muscle regional blood flow scalar : Female	1	Colon SLC10A2 (ASBT/IBAT) (Relative values)	1.1
						Muscle regional blood flow scalar CV (%) : Female	0	Colon SLC15A1 (PEPT1) (Relative values)	0.03
								Colon SLC16A1 (MCT1) (Relative values)	4.72
						MPMLA - Face (cheek)		Colon SLCO2B1 (OATP2B1) (Relative values)	1.06
						Skin surface pH : Female	5.3	Colon SLCO4C1 (OATP4C1) (Relative values)	1
						Skin surface pH CV (%) : Female	7.4	Colon SLC22A1 (OCT1) (Relative values)	2.77
						Skin temperature °C : Female	32	Colon SLC22A3 (OCT3) (Relative values)	1.88
						Skin temperature CV (%) : Female	0	Colon SLC22A4 (OCTN1) (Relative values)	0.24
						Shape of corneocyte : Male	Cuboid (brick)	Colon SLC51A/B (OST-α/β) (Relative values)	0.71
						Shape of corneocyte : Female	Cuboid (brick)	Colon Apical Influx (Intestine) (Relative values)	1
						Number of SC layers : Female	13	Colon Apical Efflux (Intestine) (Relative values)	1
						Number of SC layers CV (%) : Female	22.6	Colon Basolateral Influx (Intestine) (Relative values)	1
						Water density gm/cm3 : Female	1	Colon Basolateral Efflux (Intestine) (Relative values)	1
						Water density CV (%) : Female	0	Luminal Fluid Density (mg/mL)	993.32
						SC lipids density gm/cm3 : Female	0.9	Abundance : ABCB1 (P-gp/MDR1) ET Mean	1
						SC lipids density CV (%) : Female	0	Abundance : ABCB1 (P-gp/MDR1) ET CV (%)	65
						SC proteins density gm/cm3 : Female	1.37	Abundance : ABCB1 (P-gp/MDR1) PT Mean	0
						SC proteins density CV (%) : Female	0	Abundance : ABCB1 (P-gp/MDR1) PT CV (%)	0
						Intercellular lipid thickness of SC µm : Female	0.091	Abundance : ABCB1 (P-gp/MDR1) IT Mean	0
						Intercellular lipid thickness of SC CV (%) : Female	0	Abundance : ABCB1 (P-gp/MDR1) IT CV (%)	0
						Tortuosity : Female	User Defined	Abundance : ABCB1 (P-gp/MDR1) UT Mean	0
						Tortuosity of lipid diffusion pathway of SC : Female	12.7	Abundance : ABCB1 (P-gp/MDR1) UT CV (%)	0
						Tortuosity of lipid diffusion pathway of SC CV (%) : Female	18	Abundance : ABCC1 (MRP1) ET Mean	1
						Hair follicle diameter µm : Female	65.4	Abundance : ABCC1 (MRP1) ET CV (%)	88
						Hair follicle diameter CV (%) : Female	83	Abundance : ABCC1 (MRP1) PT Mean	0
						Hair follicle density N/cm2 : Female	292	Abundance : ABCC1 (MRP1) PT CV (%)	0
						Hair follicle density CV (%) : Female	16	Abundance : ABCC1 (MRP1) IT Mean	0
						Hair follicle depth µm : Female	204.8	Abundance : ABCC1 (MRP1) IT CV (%)	0
						Hair follicle depth CV (%) : Female	0	Abundance : ABCC1 (MRP1) UT Mean	0
						Hair shaft diameter µm : Female	15.9	Abundance : ABCC1 (MRP1) UT CV (%)	0
						Hair shaft diameter CV (%) : Female	57	Abundance : ABCC2 (MRP2) ET Mean	1
						Sebum viscosity centipose : Female	40	Abundance : ABCC2 (MRP2) ET CV (%)	79
						Sebum viscosity CV (%) : Female	0	Abundance : ABCC2 (MRP2) PT Mean	0
						Corneocyte pH [top] : Female	6.8	Abundance : ABCC2 (MRP2) PT CV (%)	0
						Corneocyte pH [top] CV (%) : Female	6.8	Abundance : ABCC2 (MRP2) IT Mean	0
						Corneocyte thickness [top] µm : Female	0.47	Abundance : ABCC2 (MRP2) IT CV (%)	0
						Corneocyte thickness [top] CV (%) : Female	4	Abundance : ABCC2 (MRP2) UT Mean	0
						Corneocyte width [top] µm : Female	27.7	Abundance : ABCC2 (MRP2) UT CV (%)	0
						Corneocyte width [top] CV (%) : Female	9.2	Abundance : ABCC3 (MRP3) ET Mean	1
						Corneocyte length [top] µm : Female	34.2	Abundance : ABCC3 (MRP3) ET CV (%)	64
						Corneocyte length [top] CV (%) : Female	4.1	Abundance : ABCC3 (MRP3) PT Mean	0
						Hydration level (% water volume) [top] : Female	35.5	Abundance : ABCC3 (MRP3) PT CV (%)	0
						Hydration level (% water volume) [top] CV (%) : Female	17	Abundance : ABCC3 (MRP3) IT Mean	0
						SC lipid viscosity [top] centipose : Female	75	Abundance : ABCC3 (MRP3) IT CV (%)	0
						SC lipid viscosity [top] CV (%) : Female	0	Abundance : ABCC3 (MRP3) UT Mean	0
						Corneocyte pH [upper mid] : Female	6.8	Abundance : ABCC3 (MRP3) UT CV (%)	0
						Corneocyte pH [upper mid] CV (%) : Female	6.8	Abundance : ABCC4 (MRP4) ET Mean	1
						Corneocyte thickness [upper mid] µm : Female	0.53	Abundance : ABCC4 (MRP4) ET CV (%)	106
						Corneocyte thickness [upper mid] CV (%) : Female	4	Abundance : ABCC4 (MRP4) PT Mean	0
						Corneocyte width [upper mid] µm : Female	27.7	Abundance : ABCC4 (MRP4) PT CV (%)	0
						Corneocyte width [upper mid] CV (%) : Female	9.2	Abundance : ABCC4 (MRP4) IT Mean	0
						Corneocyte length [upper mid] µm : Female	34.2	Abundance : ABCC4 (MRP4) IT CV (%)	0
						Corneocyte length [upper mid] CV (%) : Female	4.1	Abundance : ABCC4 (MRP4) UT Mean	0
						Hydration level (% water volume) [upper mid] : Female	46.1	Abundance : ABCC4 (MRP4) UT CV (%)	0
						Hydration level (% water volume) [upper mid] CV (%) : Female	11	Abundance : ABCG2 (BCRP) ET Mean	1
						SC lipid viscosity [upper mid] centipose : Female	75	Abundance : ABCG2 (BCRP) ET CV (%)	63
						SC lipid viscosity [upper mid] CV (%) : Female	0	Abundance : ABCG2 (BCRP) PT Mean	0.37
						Corneocyte pH [lower mid] : Female	6.8	Abundance : ABCG2 (BCRP) PT CV (%)	63
						Corneocyte pH [lower mid] CV (%) : Female	6.8	Abundance : ABCG2 (BCRP) IT Mean	0.67
						Corneocyte thickness [lower mid] µm : Female	0.6	Abundance : ABCG2 (BCRP) IT CV (%)	63
						Corneocyte thickness [lower mid] CV (%) : Female	4	Abundance : ABCG2 (BCRP) UT Mean	0
						Corneocyte width [lower mid] µm : Female	27.7	Abundance : ABCG2 (BCRP) UT CV (%)	0
						Corneocyte width [lower mid] CV (%) : Female	9.2	Abundance : SLC2A2 (GLUT2) ET Mean	1
						Corneocyte length [lower mid] µm : Female	34.2	Abundance : SLC2A2 (GLUT2) ET CV (%)	31
						Corneocyte length [lower mid] CV (%) : Female	4.1	Abundance : SLC2A2 (GLUT2) PT Mean	0
						Hydration level (% water volume) [lower mid] : Female	56.75	Abundance : SLC2A2 (GLUT2) PT CV (%)	0
						Hydration level (% water volume) [lower mid] CV (%) : Female	7	Abundance : SLC2A2 (GLUT2) IT Mean	0
						SC lipid viscosity [lower mid] centipose : Female	75	Abundance : SLC2A2 (GLUT2) IT CV (%)	0
						SC lipid viscosity [lower mid] CV (%) : Female	0	Abundance : SLC2A2 (GLUT2) UT Mean	0
						Corneocyte pH [bottom] : Female	6.8	Abundance : SLC2A2 (GLUT2) UT CV (%)	0
						Corneocyte pH [bottom] CV (%) : Female	6.8	Abundance : SLC10A2 (ASBT/IBAT) ET Mean	1
						Corneocyte thickness [bottom] µm : Female	0.68	Abundance : SLC10A2 (ASBT/IBAT) ET CV (%)	43
						Corneocyte thickness [bottom] CV (%) : Female	4	Abundance : SLC10A2 (ASBT/IBAT) PT Mean	0
						Corneocyte width [bottom] µm : Female	27.7	Abundance : SLC10A2 (ASBT/IBAT) PT CV (%)	0
						Corneocyte width [bottom] CV (%) : Female	9.2	Abundance : SLC10A2 (ASBT/IBAT) IT Mean	0
						Corneocyte length [bottom] µm : Female	34.2	Abundance : SLC10A2 (ASBT/IBAT) IT CV (%)	0
						Corneocyte length [bottom] CV (%) : Female	4.1	Abundance : SLC10A2 (ASBT/IBAT) UT Mean	0
						Hydration level (% water volume) [bottom] : Female	67.4	Abundance : SLC10A2 (ASBT/IBAT) UT CV (%)	0
						Hydration level (% water volume) [bottom] CV (%) : Female	4	Abundance : SLC15A1 (PEPT1) ET Mean	1
						SC lipid viscosity [bottom] centipose : Female	75	Abundance : SLC15A1 (PEPT1) ET CV (%)	41
						SC lipid viscosity [bottom] CV (%) : Female	0	Abundance : SLC15A1 (PEPT1) PT Mean	0
						Viable Epidermis thickness µm : Female	46.8667	Abundance : SLC15A1 (PEPT1) PT CV (%)	0
						Viable Epidermis thickness CV (%) : Female	24	Abundance : SLC15A1 (PEPT1) IT Mean	0
						Dermis thickness µm : Female	1580	Abundance : SLC15A1 (PEPT1) IT CV (%)	0
						Dermis thickness CV (%) : Female	20	Abundance : SLC15A1 (PEPT1) UT Mean	0
						Subcutis thickness mm : Female	1.91	Abundance : SLC15A1 (PEPT1) UT CV (%)	0
						Subcutis thickness CV (%) : Female	55.7	Abundance : SLC16A1 (MCT1) ET Mean	1
						Muscle thickness mm : Female	12.6	Abundance : SLC16A1 (MCT1) ET CV (%)	75
						Muscle thickness CV (%) : Female	9.9	Abundance : SLC16A1 (MCT1) PT Mean	0
						Dermis regional blood flow scalar : Female	2.12619	Abundance : SLC16A1 (MCT1) PT CV (%)	0
						Dermis regional blood flow scalar CV (%) : Female	0	Abundance : SLC16A1 (MCT1) IT Mean	0
						Subcutis regional blood flow scalar : Female	1	Abundance : SLC16A1 (MCT1) IT CV (%)	0
						Subcutis regional blood flow scalar CV (%) : Female	0	Abundance : SLC16A1 (MCT1) UT Mean	0
						Muscle regional blood flow scalar : Female	1	Abundance : SLC16A1 (MCT1) UT CV (%)	0
						Muscle regional blood flow scalar CV (%) : Female	0	Abundance : SLCO2B1 (OATP2B1) ET Mean	1
								Abundance : SLCO2B1 (OATP2B1) ET CV (%)	74
						MPMLA - Lower Leg		Abundance : SLCO2B1 (OATP2B1) PT Mean	0
						Skin surface pH : Female	5.5	Abundance : SLCO2B1 (OATP2B1) PT CV (%)	0
						Skin surface pH CV (%) : Female	11	Abundance : SLCO2B1 (OATP2B1) IT Mean	0
						Skin temperature °C : Female	32	Abundance : SLCO2B1 (OATP2B1) IT CV (%)	0
						Skin temperature CV (%) : Female	0	Abundance : SLCO2B1 (OATP2B1) UT Mean	0
						Shape of corneocyte : Male	Cuboid (brick)	Abundance : SLCO2B1 (OATP2B1) UT CV (%)	0
						Shape of corneocyte : Female	Cuboid (brick)	Abundance : SLCO4C1 (OATP4C1) ET Mean	1
						Number of SC layers : Female	22	Abundance : SLCO4C1 (OATP4C1) ET CV (%)	60
						Number of SC layers CV (%) : Female	9.1	Abundance : SLCO4C1 (OATP4C1) PT Mean	0
						Water density gm/cm3 : Female	1	Abundance : SLCO4C1 (OATP4C1) PT CV (%)	0
						Water density CV (%) : Female	0	Abundance : SLCO4C1 (OATP4C1) IT Mean	0
						SC lipids density gm/cm3 : Female	0.9	Abundance : SLCO4C1 (OATP4C1) IT CV (%)	0
						SC lipids density CV (%) : Female	0	Abundance : SLCO4C1 (OATP4C1) UT Mean	0
						SC proteins density gm/cm3 : Female	1.37	Abundance : SLCO4C1 (OATP4C1) UT CV (%)	0
						SC proteins density CV (%) : Female	0	Abundance : SLC22A1 (OCT1) ET Mean	1
						Intercellular lipid thickness of SC µm : Female	0.091	Abundance : SLC22A1 (OCT1) ET CV (%)	49
						Intercellular lipid thickness of SC CV (%) : Female	0	Abundance : SLC22A1 (OCT1) PT Mean	0.01
						Tortuosity : Female	User Defined	Abundance : SLC22A1 (OCT1) PT CV (%)	49
						Tortuosity of lipid diffusion pathway of SC : Female	12.7	Abundance : SLC22A1 (OCT1) IT Mean	0.62
						Tortuosity of lipid diffusion pathway of SC CV (%) : Female	18	Abundance : SLC22A1 (OCT1) IT CV (%)	49
						Hair follicle diameter µm : Female	168.4	Abundance : SLC22A1 (OCT1) UT Mean	1.14
						Hair follicle diameter CV (%) : Female	26	Abundance : SLC22A1 (OCT1) UT CV (%)	49
						Hair follicle density N/cm2 : Female	14	Abundance : SLC22A3 (OCT3) ET Mean	1
						Hair follicle density CV (%) : Female	50	Abundance : SLC22A3 (OCT3) ET CV (%)	74
						Hair follicle depth µm : Female	613.5	Abundance : SLC22A3 (OCT3) PT Mean	0
						Hair follicle depth CV (%) : Female	0	Abundance : SLC22A3 (OCT3) PT CV (%)	0
						Hair shaft diameter µm : Female	42.1	Abundance : SLC22A3 (OCT3) IT Mean	0
						Hair shaft diameter CV (%) : Female	29	Abundance : SLC22A3 (OCT3) IT CV (%)	0
						Sebum viscosity centipose : Female	40	Abundance : SLC22A3 (OCT3) UT Mean	0
						Sebum viscosity CV (%) : Female	0	Abundance : SLC22A3 (OCT3) UT CV (%)	0
						Corneocyte pH [top] : Female	6.8	Abundance : SLC22A4 (OCTN1) ET Mean	1
						Corneocyte pH [top] CV (%) : Female	6.8	Abundance : SLC22A4 (OCTN1) ET CV (%)	106
						Corneocyte thickness [top] µm : Female	0.87	Abundance : SLC22A4 (OCTN1) PT Mean	0
						Corneocyte thickness [top] CV (%) : Female	9	Abundance : SLC22A4 (OCTN1) PT CV (%)	0
						Corneocyte width [top] µm : Female	29.6	Abundance : SLC22A4 (OCTN1) IT Mean	0
						Corneocyte width [top] CV (%) : Female	5.9	Abundance : SLC22A4 (OCTN1) IT CV (%)	0
						Corneocyte length [top] µm : Female	36.4	Abundance : SLC22A4 (OCTN1) UT Mean	0
						Corneocyte length [top] CV (%) : Female	5.7	Abundance : SLC22A4 (OCTN1) UT CV (%)	0
						Hydration level (% water volume) [top] : Female	33.9	Abundance : SLC51A/B (OST-α/β) ET Mean	1
						Hydration level (% water volume) [top] CV (%) : Female	9	Abundance : SLC51A/B (OST-α/β) ET CV (%)	99
						SC lipid viscosity [top] centipose : Female	75	Abundance : SLC51A/B (OST-α/β) PT Mean	0
						SC lipid viscosity [top] CV (%) : Female	0	Abundance : SLC51A/B (OST-α/β) PT CV (%)	0
						Corneocyte pH [upper mid] : Female	6.8	Abundance : SLC51A/B (OST-α/β) IT Mean	0
						Corneocyte pH [upper mid] CV (%) : Female	6.8	Abundance : SLC51A/B (OST-α/β) IT CV (%)	0
						Corneocyte thickness [upper mid] µm : Female	0.99	Abundance : SLC51A/B (OST-α/β) UT Mean	0
						Corneocyte thickness [upper mid] CV (%) : Female	9	Abundance : SLC51A/B (OST-α/β) UT CV (%)	0
						Corneocyte width [upper mid] µm : Female	29.6	Abundance : Apical Influx (Intestine) ET Mean	1
						Corneocyte width [upper mid] CV (%) : Female	5.9	Abundance : Apical Influx (Intestine) ET CV (%)	0
						Corneocyte length [upper mid] µm : Female	36.4	Abundance : Apical Influx (Intestine) PT Mean	0
						Corneocyte length [upper mid] CV (%) : Female	5.7	Abundance : Apical Influx (Intestine) PT CV (%)	0
						Hydration level (% water volume) [upper mid] : Female	44.6987	Abundance : Apical Influx (Intestine) IT Mean	0
						Hydration level (% water volume) [upper mid] CV (%) : Female	6	Abundance : Apical Influx (Intestine) IT CV (%)	0
						SC lipid viscosity [upper mid] centipose : Female	75	Abundance : Apical Influx (Intestine) UT Mean	0
						SC lipid viscosity [upper mid] CV (%) : Female	0	Abundance : Apical Influx (Intestine) UT CV (%)	0
						Corneocyte pH [lower mid] : Female	6.8	Abundance : Apical Efflux (Intestine) ET Mean	1
						Corneocyte pH [lower mid] CV (%) : Female	6.8	Abundance : Apical Efflux (Intestine) ET CV (%)	0
						Corneocyte thickness [lower mid] µm : Female	1.13	Abundance : Apical Efflux (Intestine) PT Mean	0
						Corneocyte thickness [lower mid] CV (%) : Female	9	Abundance : Apical Efflux (Intestine) PT CV (%)	0
						Corneocyte width [lower mid] µm : Female	29.6	Abundance : Apical Efflux (Intestine) IT Mean	0
						Corneocyte width [lower mid] CV (%) : Female	5.9	Abundance : Apical Efflux (Intestine) IT CV (%)	0
						Corneocyte length [lower mid] µm : Female	36.4	Abundance : Apical Efflux (Intestine) UT Mean	0
						Corneocyte length [lower mid] CV (%) : Female	5.7	Abundance : Apical Efflux (Intestine) UT CV (%)	0
						Hydration level (% water volume) [lower mid] : Female	55.5388	Abundance : Basolateral Influx (Intestine) ET Mean	1
						Hydration level (% water volume) [lower mid] CV (%) : Female	5	Abundance : Basolateral Influx (Intestine) ET CV (%)	0
						SC lipid viscosity [lower mid] centipose : Female	75	Abundance : Basolateral Influx (Intestine) PT Mean	0
						SC lipid viscosity [lower mid] CV (%) : Female	0	Abundance : Basolateral Influx (Intestine) PT CV (%)	0
						Corneocyte pH [bottom] : Female	6.8	Abundance : Basolateral Influx (Intestine) IT Mean	0
						Corneocyte pH [bottom] CV (%) : Female	6.8	Abundance : Basolateral Influx (Intestine) IT CV (%)	0
						Corneocyte thickness [bottom] µm : Female	1.27	Abundance : Basolateral Influx (Intestine) UT Mean	0
						Corneocyte thickness [bottom] CV (%) : Female	9	Abundance : Basolateral Influx (Intestine) UT CV (%)	0
						Corneocyte width [bottom] µm : Female	29.6	Abundance : Basolateral Efflux (Intestine) ET Mean	1
						Corneocyte width [bottom] CV (%) : Female	5.9	Abundance : Basolateral Efflux (Intestine) ET CV (%)	0
						Corneocyte length [bottom] µm : Female	36.4	Abundance : Basolateral Efflux (Intestine) PT Mean	0
						Corneocyte length [bottom] CV (%) : Female	5.7	Abundance : Basolateral Efflux (Intestine) PT CV (%)	0
						Hydration level (% water volume) [bottom] : Female	66.4	Abundance : Basolateral Efflux (Intestine) IT Mean	0
						Hydration level (% water volume) [bottom] CV (%) : Female	4	Abundance : Basolateral Efflux (Intestine) IT CV (%)	0
						SC lipid viscosity [bottom] centipose : Female	75	Abundance : Basolateral Efflux (Intestine) UT Mean	0
						SC lipid viscosity [bottom] CV (%) : Female	0	Abundance : Basolateral Efflux (Intestine) UT CV (%)	0
						Viable Epidermis thickness µm : Female	57.36	Turnover rate constant (1/h) : ABCB1 (P-gp/MDR1) Mean	0.054
						Viable Epidermis thickness CV (%) : Female	8	Turnover rate constant (1/h) : ABCB1 (P-gp/MDR1) CV (%)	28
						Dermis thickness µm : Female	1240	Turnover rate constant (1/h) : ABCC1 (MRP1) Mean	1e-06
						Dermis thickness CV (%) : Female	20	Turnover rate constant (1/h) : ABCC1 (MRP1) CV (%)	30
						Subcutis thickness mm : Female	17.07	Turnover rate constant (1/h) : ABCC2 (MRP2) Mean	1e-06
						Subcutis thickness CV (%) : Female	37.1	Turnover rate constant (1/h) : ABCC2 (MRP2) CV (%)	30
						Muscle thickness mm : Female	18.84	Turnover rate constant (1/h) : ABCC3 (MRP3) Mean	1e-06
						Muscle thickness CV (%) : Female	18.63	Turnover rate constant (1/h) : ABCC3 (MRP3) CV (%)	30
						Dermis regional blood flow scalar : Female	0.839286	Turnover rate constant (1/h) : ABCC4 (MRP4) Mean	1e-06
						Dermis regional blood flow scalar CV (%) : Female	0	Turnover rate constant (1/h) : ABCC4 (MRP4) CV (%)	30
						Subcutis regional blood flow scalar : Female	1	Turnover rate constant (1/h) : ABCG2 (BCRP) Mean	1e-06
						Subcutis regional blood flow scalar CV (%) : Female	0	Turnover rate constant (1/h) : ABCG2 (BCRP) CV (%)	30
						Muscle regional blood flow scalar : Female	1	Turnover rate constant (1/h) : SLC2A2 (GLUT2) Mean	1e-06
						Muscle regional blood flow scalar CV (%) : Female	0	Turnover rate constant (1/h) : SLC2A2 (GLUT2) CV (%)	30
								Turnover rate constant (1/h) : SLC10A2 (ASBT/IBAT) Mean	1e-06
						MPMLA - Thigh		Turnover rate constant (1/h) : SLC10A2 (ASBT/IBAT) CV (%)	30
						Skin surface pH : Female	5.5	Turnover rate constant (1/h) : SLC15A1 (PEPT1) Mean	1e-06
						Skin surface pH CV (%) : Female	11	Turnover rate constant (1/h) : SLC15A1 (PEPT1) CV (%)	30
						Skin temperature °C : Female	32	Turnover rate constant (1/h) : SLC16A1 (MCT1) Mean	1e-06
						Skin temperature CV (%) : Female	0	Turnover rate constant (1/h) : SLC16A1 (MCT1) CV (%)	30
						Shape of corneocyte : Male	Cuboid (brick)	Turnover rate constant (1/h) : SLCO2B1 (OATP2B1) Mean	1e-06
						Shape of corneocyte : Female	Cuboid (brick)	Turnover rate constant (1/h) : SLCO2B1 (OATP2B1) CV (%)	30
						Number of SC layers : Female	21	Turnover rate constant (1/h) : SLCO4C1 (OATP4C1) Mean	1e-06
						Number of SC layers CV (%) : Female	13	Turnover rate constant (1/h) : SLCO4C1 (OATP4C1) CV (%)	30
						Water density gm/cm3 : Female	1	Turnover rate constant (1/h) : SLC22A1 (OCT1) Mean	1e-06
						Water density CV (%) : Female	0	Turnover rate constant (1/h) : SLC22A1 (OCT1) CV (%)	30
						SC lipids density gm/cm3 : Female	0.9	Turnover rate constant (1/h) : SLC22A3 (OCT3) Mean	1e-06
						SC lipids density CV (%) : Female	0	Turnover rate constant (1/h) : SLC22A3 (OCT3) CV (%)	30
						SC proteins density gm/cm3 : Female	1.37	Turnover rate constant (1/h) : SLC22A4 (OCTN1) Mean	1e-06
						SC proteins density CV (%) : Female	0	Turnover rate constant (1/h) : SLC22A4 (OCTN1) CV (%)	30
						Intercellular lipid thickness of SC µm : Female	0.091	Turnover rate constant (1/h) : SLC51A/B (OST-α/β) Mean	1e-06
						Intercellular lipid thickness of SC CV (%) : Female	0	Turnover rate constant (1/h) : SLC51A/B (OST-α/β) CV (%)	30
						Tortuosity : Female	User Defined	Turnover rate constant (1/h) : Apical Influx Mean	1e-06
						Tortuosity of lipid diffusion pathway of SC : Female	12.7	Turnover rate constant (1/h) : Apical Influx CV (%)	30
						Tortuosity of lipid diffusion pathway of SC CV (%) : Female	18	Turnover rate constant (1/h) : Apical Efflux Mean	1e-06
						Hair follicle diameter µm : Female	131.5	Turnover rate constant (1/h) : Apical Efflux CV (%)	30
						Hair follicle diameter CV (%) : Female	31	Turnover rate constant (1/h) : Basolateral Influx (Intestine) Mean	1e-06
						Hair follicle density N/cm2 : Female	17	Turnover rate constant (1/h) : Basolateral Influx (Intestine) CV (%)	30
						Hair follicle density CV (%) : Female	24	Turnover rate constant (1/h) : Basolateral Efflux (Intestine) Mean	1e-06
						Hair follicle depth µm : Female	315.1	Turnover rate constant (1/h) : Basolateral Efflux (Intestine) CV (%)	30
						Hair follicle depth CV (%) : Female	0	Fasted Mean gastric emptying time (h)	0.4
						Hair shaft diameter µm : Female	29.2	Fasted CV gastric emptying time (%)	38
						Hair shaft diameter CV (%) : Female	41	Fed Mean gastric emptying time (h)	1
						Sebum viscosity centipose : Female	40	Fed CV gastric emptying time (%)	38
						Sebum viscosity CV (%) : Female	0	Weibull Dist of transit time - alpha	2.92
						Corneocyte pH [top] : Female	6.8	Weibull Dist of transit time - beta	4.04
						Corneocyte pH [top] CV (%) : Female	6.8	Mean colon transit time (h)	12
						Corneocyte thickness [top] µm : Female	0.87	CV colon transit time (%)	30
						Corneocyte thickness [top] CV (%) : Female	26	Initial volume of stomach fluid (mL) - Fed	1000
						Corneocyte width [top] µm : Female	34	Initial volume of stomach fluid CV (%) - Fed	30
						Corneocyte width [top] CV (%) : Female	15.1	Initial volume of stomach fluid (mL) - Fasted	50
						Corneocyte length [top] µm : Female	40.7	Initial volume of stomach fluid CV (%) - Fasted	30
						Corneocyte length [top] CV (%) : Female	14.6	Total Jejenum I to Ileum IV basal fluid volume (mL) - Fasted	105
						Hydration level (% water volume) [top] : Female	33.9	Total Jejenum I to Ileum IV basal fluid volume CV (%) - Fasted	30
						Hydration level (% water volume) [top] CV (%) : Female	9	Total Jejenum I to Ileum IV basal fluid volume (mL) - Fed	105
						SC lipid viscosity [top] centipose : Female	75	Total Jejenum I to Ileum IV basal fluid volume CV (%) - Fed	30
						SC lipid viscosity [top] CV (%) : Female	0	Colon basal fluid volume (mL) - Fasted	13
						Corneocyte pH [upper mid] : Female	6.8	Colon basal fluid volume CV (%) - Fasted	0
						Corneocyte pH [upper mid] CV (%) : Female	6.8	Colon basal fluid volume (mL) - Fed	13
						Corneocyte thickness [upper mid] µm : Female	0.75	Colon basal fluid volume CV (%) - Fed	0
						Corneocyte thickness [upper mid] CV (%) : Female	26	Mean SITT (h)	3.32
						Corneocyte width [upper mid] µm : Female	34	Ionic Product (Kw) (10-14 mol2/dm6)	2.4
						Corneocyte width [upper mid] CV (%) : Female	15.1	Aqueous Diffusion Coefficients H+ (10-4 cm2/min)	6.94
						Corneocyte length [upper mid] µm : Female	40.7	Aqueous Diffusion Coefficients OH- (10-4 cm2/min)	7.2
						Corneocyte length [upper mid] CV (%) : Female	14.6	Water Concentration (mM)	55560
						Hydration level (% water volume) [upper mid] : Female	44.6987	Bicarbonate pKa Type	Effective
						Hydration level (% water volume) [upper mid] CV (%) : Female	6	Bicarbonate pKa 1	4.2
						SC lipid viscosity [upper mid] centipose : Female	75	Bicarbonate pKa 2	9.79
						SC lipid viscosity [upper mid] CV (%) : Female	0	Aqueous Diffusion Coefficients 37oC (10-4 cm2/min) H2CO3	17.72
						Corneocyte pH [lower mid] : Female	6.8	Aqueous Diffusion Coefficients 37oC (10-4 cm2/min) HCO3-	9.85
						Corneocyte pH [lower mid] CV (%) : Female	6.8	Aqueous Diffusion Coefficients 37oC (10-4 cm2/min) CO32-	6.98
						Corneocyte thickness [lower mid] µm : Female	0.85	Advanced Fluid Volume Dynamics Model	No
						Corneocyte thickness [lower mid] CV (%) : Female	26	User Defined Intestinal Fluid Volumes?	No
						Corneocyte width [lower mid] µm : Female	34	Fasted stomach Total Content mean (g)	50
						Corneocyte width [lower mid] CV (%) : Female	15.1	Fasted stomach Total Content CV (%)	30
						Corneocyte length [lower mid] µm : Female	40.7	Fed stomach Total Content mean (g)	1000
						Corneocyte length [lower mid] CV (%) : Female	14.6	Fed stomach Total Content CV (%)	30
						Hydration level (% water volume) [lower mid] : Female	55.5388	Fasted duodenum Total Content mean (g)	34
						Hydration level (% water volume) [lower mid] CV (%) : Female	5	Fasted duodenum Total Content CV (%)	30
						SC lipid viscosity [lower mid] centipose : Female	75	Fed duodenum Total Content mean (g)	34
						SC lipid viscosity [lower mid] CV (%) : Female	0	Fed duodenum Total Content CV (%)	30
						Corneocyte pH [bottom] : Female	6.8	Fasted jejunum I Total Content mean (g)	23
						Corneocyte pH [bottom] CV (%) : Female	6.8	Fasted jejunum I Total Content CV (%)	30
						Corneocyte thickness [bottom] µm : Female	0.96	Fed jejunum I Total Content mean (g)	23
						Corneocyte thickness [bottom] CV (%) : Female	26	Fed jejunum I Total Content CV (%)	30
						Corneocyte width [bottom] µm : Female	34	Fasted jejunum II Total Content mean (g)	23
						Corneocyte width [bottom] CV (%) : Female	15.1	Fasted jejunum II Total Content CV (%)	30
						Corneocyte length [bottom] µm : Female	40.7	Fed jejunum II Total Content mean (g)	23
						Corneocyte length [bottom] CV (%) : Female	14.6	Fed jejunum II Total Content CV (%)	30
						Hydration level (% water volume) [bottom] : Female	66.4	Fasted ileum I Total Content mean (g)	14
						Hydration level (% water volume) [bottom] CV (%) : Female	4	Fasted ileum I Total Content CV (%)	30
						SC lipid viscosity [bottom] centipose : Female	75	Fed ileum I Total Content mean (g)	14
						SC lipid viscosity [bottom] CV (%) : Female	0	Fed ileum I Total Content CV (%)	30
						Viable Epidermis thickness µm : Female	40	Fasted ileum II Total Content mean (g)	14
						Viable Epidermis thickness CV (%) : Female	19	Fasted ileum II Total Content CV (%)	30
						Dermis thickness µm : Female	1240	Fed ileum II Total Content mean (g)	14
						Dermis thickness CV (%) : Female	20	Fed ileum II Total Content CV (%)	30
						Subcutis thickness mm : Female	17.07	Fasted ileum III Total Content mean (g)	14
						Subcutis thickness CV (%) : Female	37.1	Fasted ileum III Total Content CV (%)	30
						Muscle thickness mm : Female	26.32	Fed ileum III Total Content mean (g)	14
						Muscle thickness CV (%) : Female	42.45	Fed ileum III Total Content CV (%)	30
						Dermis regional blood flow scalar : Female	0.839286	Fasted ileum IV Total Content mean (g)	14
						Dermis regional blood flow scalar CV (%) : Female	0	Fasted ileum IV Total Content CV (%)	30
						Subcutis regional blood flow scalar : Female	1	Fed ileum IV Total Content mean (g)	14
						Subcutis regional blood flow scalar CV (%) : Female	0	Fed ileum IV Total Content CV (%)	30
						Muscle regional blood flow scalar : Female	1	Fasted colon Total Content mean (g)	133.29
						Muscle regional blood flow scalar CV (%) : Female	0	Fasted colon Total Content CV (%)	62.2
								Fed colon Total Content mean (g)	133.29
						MPMLA - Back		Fed colon Total Content CV (%)	62.2
						Skin surface pH : Female	5.2
						Skin surface pH CV (%) : Female	8.4
						Skin temperature °C : Female	32
						Skin temperature CV (%) : Female	0
						Shape of corneocyte : Male	Cuboid (brick)
						Shape of corneocyte : Female	Cuboid (brick)
						Number of SC layers : Female	18
						Number of SC layers CV (%) : Female	22.7
						Water density gm/cm3 : Female	1
						Water density CV (%) : Female	0
						SC lipids density gm/cm3 : Female	0.9
						SC lipids density CV (%) : Female	0
						SC proteins density gm/cm3 : Female	1.37
						SC proteins density CV (%) : Female	0
						Intercellular lipid thickness of SC µm : Female	0.091
						Intercellular lipid thickness of SC CV (%) : Female	0
						Tortuosity : Female	User Defined
						Tortuosity of lipid diffusion pathway of SC : Female	12.7
						Tortuosity of lipid diffusion pathway of SC CV (%) : Female	18
						Hair follicle diameter µm : Female	105.3
						Hair follicle diameter CV (%) : Female	60
						Hair follicle density N/cm2 : Female	29
						Hair follicle density CV (%) : Female	31
						Hair follicle depth µm : Female	446.5
						Hair follicle depth CV (%) : Female	0
						Hair shaft diameter µm : Female	18.2
						Hair shaft diameter CV (%) : Female	37
						Sebum viscosity centipose : Female	40
						Sebum viscosity CV (%) : Female	0
						Corneocyte pH [top] : Female	6.8
						Corneocyte pH [top] CV (%) : Female	6.8
						Corneocyte thickness [top] µm : Female	0.59
						Corneocyte thickness [top] CV (%) : Female	30
						Corneocyte width [top] µm : Female	29.6
						Corneocyte width [top] CV (%) : Female	5.9
						Corneocyte length [top] µm : Female	36.4
						Corneocyte length [top] CV (%) : Female	5.7
						Hydration level (% water volume) [top] : Female	33.9
						Hydration level (% water volume) [top] CV (%) : Female	9
						SC lipid viscosity [top] centipose : Female	75
						SC lipid viscosity [top] CV (%) : Female	0
						Corneocyte pH [upper mid] : Female	6.8
						Corneocyte pH [upper mid] CV (%) : Female	6.8
						Corneocyte thickness [upper mid] µm : Female	0.67
						Corneocyte thickness [upper mid] CV (%) : Female	30
						Corneocyte width [upper mid] µm : Female	29.6
						Corneocyte width [upper mid] CV (%) : Female	5.9
						Corneocyte length [upper mid] µm : Female	36.4
						Corneocyte length [upper mid] CV (%) : Female	5.7
						Hydration level (% water volume) [upper mid] : Female	44.6987
						Hydration level (% water volume) [upper mid] CV (%) : Female	6
						SC lipid viscosity [upper mid] centipose : Female	75
						SC lipid viscosity [upper mid] CV (%) : Female	0
						Corneocyte pH [lower mid] : Female	6.8
						Corneocyte pH [lower mid] CV (%) : Female	6.8
						Corneocyte thickness [lower mid] µm : Female	0.76
						Corneocyte thickness [lower mid] CV (%) : Female	30
						Corneocyte width [lower mid] µm : Female	29.6
						Corneocyte width [lower mid] CV (%) : Female	5.9
						Corneocyte length [lower mid] µm : Female	36.4
						Corneocyte length [lower mid] CV (%) : Female	5.7
						Hydration level (% water volume) [lower mid] : Female	55.5388
						Hydration level (% water volume) [lower mid] CV (%) : Female	5
						SC lipid viscosity [lower mid] centipose : Female	75
						SC lipid viscosity [lower mid] CV (%) : Female	0
						Corneocyte pH [bottom] : Female	6.8
						Corneocyte pH [bottom] CV (%) : Female	6.8
						Corneocyte thickness [bottom] µm : Female	0.86
						Corneocyte thickness [bottom] CV (%) : Female	30
						Corneocyte width [bottom] µm : Female	29.6
						Corneocyte width [bottom] CV (%) : Female	5.9
						Corneocyte length [bottom] µm : Female	36.4
						Corneocyte length [bottom] CV (%) : Female	5.7
						Hydration level (% water volume) [bottom] : Female	66.4
						Hydration level (% water volume) [bottom] CV (%) : Female	4
						SC lipid viscosity [bottom] centipose : Female	75
						SC lipid viscosity [bottom] CV (%) : Female	0
						Viable Epidermis thickness µm : Female	45.655
						Viable Epidermis thickness CV (%) : Female	15
						Dermis thickness µm : Female	1240
						Dermis thickness CV (%) : Female	20
						Subcutis thickness mm : Female	6.93
						Subcutis thickness CV (%) : Female	34.9
						Muscle thickness mm : Female	19.3
						Muscle thickness CV (%) : Female	6.22
						Dermis regional blood flow scalar : Female	1.03512
						Dermis regional blood flow scalar CV (%) : Female	0
						Subcutis regional blood flow scalar : Female	1
						Subcutis regional blood flow scalar CV (%) : Female	0
						Muscle regional blood flow scalar : Female	1
						Muscle regional blood flow scalar CV (%) : Female	0
						MPMLA - Custom
						Skin surface pH : Female	5.2
						Skin surface pH CV (%) : Female	8.4
						Skin temperature °C : Female	32
						Skin temperature CV (%) : Female	0
						Shape of corneocyte : Male	Cuboid (brick)
						Shape of corneocyte : Female	Cuboid (brick)
						Number of SC layers : Female	18
						Number of SC layers CV (%) : Female	22.7
						Water density gm/cm3 : Female	1
						Water density CV (%) : Female	0
						SC lipids density gm/cm3 : Female	0.9
						SC lipids density CV (%) : Female	0
						SC proteins density gm/cm3 : Female	1.37
						SC proteins density CV (%) : Female	0
						Intercellular lipid thickness of SC µm : Female	0.091
						Intercellular lipid thickness of SC CV (%) : Female	0
						Tortuosity : Female	User Defined
						Tortuosity of lipid diffusion pathway of SC : Female	12.7
						Tortuosity of lipid diffusion pathway of SC CV (%) : Female	18
						Hair follicle diameter µm : Female	105.3
						Hair follicle diameter CV (%) : Female	60
						Hair follicle density N/cm2 : Female	29
						Hair follicle density CV (%) : Female	31
						Hair follicle depth µm : Female	446.5
						Hair follicle depth CV (%) : Female	0
						Hair shaft diameter µm : Female	18.2
						Hair shaft diameter CV (%) : Female	37
						Sebum viscosity centipose : Female	40
						Sebum viscosity CV (%) : Female	0
						Corneocyte pH [top] : Female	6.8
						Corneocyte pH [top] CV (%) : Female	6.8
						Corneocyte thickness [top] µm : Female	0.59
						Corneocyte thickness [top] CV (%) : Female	30
						Corneocyte width [top] µm : Female	29.6
						Corneocyte width [top] CV (%) : Female	5.9
						Corneocyte length [top] µm : Female	36.4
						Corneocyte length [top] CV (%) : Female	5.7
						Hydration level (% water volume) [top] : Female	33.9
						Hydration level (% water volume) [top] CV (%) : Female	9
						SC lipid viscosity [top] centipose : Female	75
						SC lipid viscosity [top] CV (%) : Female	0
						Corneocyte pH [upper mid] : Female	6.8
						Corneocyte pH [upper mid] CV (%) : Female	6.8
						Corneocyte thickness [upper mid] µm : Female	0.67
						Corneocyte thickness [upper mid] CV (%) : Female	30
						Corneocyte width [upper mid] µm : Female	29.6
						Corneocyte width [upper mid] CV (%) : Female	5.9
						Corneocyte length [upper mid] µm : Female	36.4
						Corneocyte length [upper mid] CV (%) : Female	5.7
						Hydration level (% water volume) [upper mid] : Female	44.6987
						Hydration level (% water volume) [upper mid] CV (%) : Female	6
						SC lipid viscosity [upper mid] centipose : Female	75
						SC lipid viscosity [upper mid] CV (%) : Female	0
						Corneocyte pH [lower mid] : Female	6.8
						Corneocyte pH [lower mid] CV (%) : Female	6.8
						Corneocyte thickness [lower mid] µm : Female	0.76
						Corneocyte thickness [lower mid] CV (%) : Female	30
						Corneocyte width [lower mid] µm : Female	29.6
						Corneocyte width [lower mid] CV (%) : Female	5.9
						Corneocyte length [lower mid] µm : Female	36.4
						Corneocyte length [lower mid] CV (%) : Female	5.7
						Hydration level (% water volume) [lower mid] : Female	55.5388
						Hydration level (% water volume) [lower mid] CV (%) : Female	5
						SC lipid viscosity [lower mid] centipose : Female	75
						SC lipid viscosity [lower mid] CV (%) : Female	0
						Corneocyte pH [bottom] : Female	6.8
						Corneocyte pH [bottom] CV (%) : Female	6.8
						Corneocyte thickness [bottom] µm : Female	0.86
						Corneocyte thickness [bottom] CV (%) : Female	30
						Corneocyte width [bottom] µm : Female	29.6
						Corneocyte width [bottom] CV (%) : Female	5.9
						Corneocyte length [bottom] µm : Female	36.4
						Corneocyte length [bottom] CV (%) : Female	5.7
						Hydration level (% water volume) [bottom] : Female	66.4
						Hydration level (% water volume) [bottom] CV (%) : Female	4
						SC lipid viscosity [bottom] centipose : Female	75
						SC lipid viscosity [bottom] CV (%) : Female	0
						Viable Epidermis thickness µm : Female	45.655
						Viable Epidermis thickness CV (%) : Female	15
						Dermis thickness µm : Female	1240
						Dermis thickness CV (%) : Female	20
						Subcutis thickness mm : Female	6.93
						Subcutis thickness CV (%) : Female	34.9
						Muscle thickness mm : Female	19.3
						Muscle thickness CV (%) : Female	6.22
						Dermis regional blood flow scalar : Female	1.03512
						Dermis regional blood flow scalar CV (%) : Female	0
						Subcutis regional blood flow scalar : Female	1
						Subcutis regional blood flow scalar CV (%) : Female	0
						Muscle regional blood flow scalar : Female	1
						Muscle regional blood flow scalar CV (%) : Female	0
						MPMLA - Abdomen
						Skin surface pH : Female	5.6
						Skin surface pH CV (%) : Female	2
						Skin temperature °C : Female	32
						Skin temperature CV (%) : Female	0
						Shape of corneocyte : Male	Cuboid (brick)
						Shape of corneocyte : Female	Cuboid (brick)
						Number of SC layers : Female	13
						Number of SC layers CV (%) : Female	10.5
						Water density gm/cm3 : Female	1
						Water density CV (%) : Female	0
						SC lipids density gm/cm3 : Female	0.9
						SC lipids density CV (%) : Female	0
						SC proteins density gm/cm3 : Female	1.37
						SC proteins density CV (%) : Female	0
						Intercellular lipid thickness of SC µm : Female	0.091
						Intercellular lipid thickness of SC CV (%) : Female	0
						Tortuosity : Female	User Defined
						Tortuosity of lipid diffusion pathway of SC : Female	12.7
						Tortuosity of lipid diffusion pathway of SC CV (%) : Female	18
						Hair follicle diameter µm : Female	70.2
						Hair follicle diameter CV (%) : Female	79
						Hair follicle density N/cm2 : Female	6
						Hair follicle density CV (%) : Female	61
						Hair follicle depth µm : Female	392.7
						Hair follicle depth CV (%) : Female	0
						Hair shaft diameter µm : Female	18
						Hair shaft diameter CV (%) : Female	34
						Sebum viscosity centipose : Female	40
						Sebum viscosity CV (%) : Female	0
						Corneocyte pH [top] : Female	6.8
						Corneocyte pH [top] CV (%) : Female	6.8
						Corneocyte thickness [top] µm : Female	0.63
						Corneocyte thickness [top] CV (%) : Female	23
						Corneocyte width [top] µm : Female	37.5
						Corneocyte width [top] CV (%) : Female	5.7
						Corneocyte length [top] µm : Female	45.6
						Corneocyte length [top] CV (%) : Female	5.7
						Hydration level (% water volume) [top] : Female	33.9
						Hydration level (% water volume) [top] CV (%) : Female	9
						SC lipid viscosity [top] centipose : Female	75
						SC lipid viscosity [top] CV (%) : Female	0
						Corneocyte pH [upper mid] : Female	6.8
						Corneocyte pH [upper mid] CV (%) : Female	6.8
						Corneocyte thickness [upper mid] µm : Female	0
						Corneocyte thickness [upper mid] CV (%) : Female	0
						Corneocyte width [upper mid] µm : Female	37.5
						Corneocyte width [upper mid] CV (%) : Female	5.7
						Corneocyte length [upper mid] µm : Female	45.6
						Corneocyte length [upper mid] CV (%) : Female	5.7
						Hydration level (% water volume) [upper mid] : Female	44.7
						Hydration level (% water volume) [upper mid] CV (%) : Female	6
						SC lipid viscosity [upper mid] centipose : Female	75
						SC lipid viscosity [upper mid] CV (%) : Female	0
						Corneocyte pH [lower mid] : Female	6.8
						Corneocyte pH [lower mid] CV (%) : Female	6.8
						Corneocyte thickness [lower mid] µm : Female	0
						Corneocyte thickness [lower mid] CV (%) : Female	0
						Corneocyte width [lower mid] µm : Female	37.5
						Corneocyte width [lower mid] CV (%) : Female	5.7
						Corneocyte length [lower mid] µm : Female	45.6
						Corneocyte length [lower mid] CV (%) : Female	5.7
						Hydration level (% water volume) [lower mid] : Female	55.5
						Hydration level (% water volume) [lower mid] CV (%) : Female	5
						SC lipid viscosity [lower mid] centipose : Female	75
						SC lipid viscosity [lower mid] CV (%) : Female	0
						Corneocyte pH [bottom] : Female	6.8
						Corneocyte pH [bottom] CV (%) : Female	6.8
						Corneocyte thickness [bottom] µm : Female	0
						Corneocyte thickness [bottom] CV (%) : Female	0
						Corneocyte width [bottom] µm : Female	37.5
						Corneocyte width [bottom] CV (%) : Female	5.7
						Corneocyte length [bottom] µm : Female	45.6
						Corneocyte length [bottom] CV (%) : Female	5.7
						Hydration level (% water volume) [bottom] : Female	66.4
						Hydration level (% water volume) [bottom] CV (%) : Female	4
						SC lipid viscosity [bottom] centipose : Female	75
						SC lipid viscosity [bottom] CV (%) : Female	0
						Viable Epidermis thickness µm : Female	50
						Viable Epidermis thickness CV (%) : Female	15
						Dermis thickness µm : Female	2114
						Dermis thickness CV (%) : Female	45
						Subcutis thickness mm : Female	29.4
						Subcutis thickness CV (%) : Female	35
						Muscle thickness mm : Female	12.56
						Muscle thickness CV (%) : Female	19
						Dermis regional blood flow scalar : Female	0.63
						Dermis regional blood flow scalar CV (%) : Female	0
						Subcutis regional blood flow scalar : Female	1
						Subcutis regional blood flow scalar CV (%) : Female	0
						Muscle regional blood flow scalar : Female	1
						Muscle regional blood flow scalar CV (%) : Female	0

## Sheet: Population Script
Brain Volume Script
function DefineBrainVolume(Age, HT, WT, isMale)_x000D_
-- The Equations defined in this script will only be used for individuals above the age of 17_x000D_
_x000D_
if isMale then_x000D_
BrVol = 1.390 - 0.0027 * Age_x000D_
else_x000D_
BrVol = 1.186 - 0.0015 * Age_x000D_
end_x000D_
_x000D_
return BrVol_x000D_
end_x000D_
Cardiac Output Script
function DefineCardiacOutput(age, WT, BSA)_x000D_
CI = 0.015150*age^2 - 2.712723*age + 261.584246_x000D_
CO = CI*BSA_x000D_
return CO_x000D_
end_x000D_
Fat Free Mass
function DefineFatFreeMass(Age, HT, WT, isMale, GW, BMI)_x000D_
--function to calculate fat free mass (FFM)_x000D_
_x000D_
if isMale then_x000D_
R = 0.0174*Age^2 - 1.79*Age + 512.8 --Resistance (in Ohm) for male_x000D_
X = -0.0029*Age^2 + 0.0359*Age + 63.09 --Reactance (in Ohm) for male_x000D_
else_x000D_
R = 0.011 * Age ^ 2 - 1.85 * Age + 629.5 --Resistance (in Ohm) for female_x000D_
X = -0.001 * Age ^ 2 - 0.23 * Age + 75.53 --Reactance (in Ohm) for female_x000D_
end_x000D_
FFM = -4.104 + (0.518 * HT^2) / R + 0.231 * WT + 0.13 * X_x000D_
if isMale then_x000D_
FFM = FFM + 4.229_x000D_
end_x000D_
return FFM_x000D_
end
Infant Weight and Milk Intake Script
function defineMilkIntake(PpT) _x000D_
-- define Milk intake as a function of PpT_x000D_
-- MilkIntake units is L/kg/day_x000D_
-- PpT is postpartum time in months_x000D_
if PpT <= 1 then_x000D_
MilkIntake = (0.181*PpT^2.411)/(0.114^2.411 + PpT^2.411)_x000D_
else_x000D_
MilkIntake = 0.004 + (0.208 - 0.004)*math.exp(-0.15*PpT)_x000D_
end_x000D_
return MilkIntake_x000D_
_x000D_
end_x000D_
_x000D_
function defineInfantWeight(PpT, isMale) _x000D_
-- define weight as a function of PpT_x000D_
-- WT is the infant body weight in kg_x000D_
-- PpT is postpartum time in months_x000D_
if isMale then_x000D_
WT = 9.5*PpT^1.06/(7.40+PpT^1.06)+3.34_x000D_
else_x000D_
WT = 9.28*PpT^1.05/(8.60+PpT^1.05)+3.28_x000D_
end_x000D_
_x000D_
return WT_x000D_
end
Milk Parameters Script
function defineMkVol(PpT, InfWT) _x000D_
-- define 24 hr milk volume/production as a function of PpT_x000D_
-- MkVol is milk volume in liters_x000D_
-- InfWT is infant body weight in kg _x000D_
-- PpT is postpartum time in months_x000D_
_x000D_
if PpT <= 6 then_x000D_
MkVol = (0.81*PpT^4.37)/(0.10^4.37 + PpT^4.37)_x000D_
else_x000D_
MkVol = 1.619*math.exp(-0.116* PpT)_x000D_
end_x000D_
return MkVol_x000D_
_x000D_
end_x000D_
_x000D_
function defineMilkpH(PpT, InfWT, MkVol) _x000D_
-- define milk pH as a function of PpT_x000D_
-- PpT is the postpartum Time in months_x000D_
-- InfWT is infant body weight in kg_x000D_
-- MkVol is the milk volume in Litre_x000D_
_x000D_
MilkpH = 0.433* math.exp(-13.079*PpT) + 7.167 * math.exp(0.0023*PpT)_x000D_
_x000D_
return MilkpH_x000D_
end_x000D_
_x000D_
function defineMilkFat(PpT, InfWT) _x000D_
-- define milk Fat as a function of PpT_x000D_
-- MilkFat is milk fat % composition_x000D_
-- InfWT is infant body weight in kg_x000D_
-- PpT is postpartum time in months_x000D_
MilkFat = 3.69 *(1 + 0.012083 *PpT + 0.000171 *PpT^2)_x000D_
_x000D_
return MilkFat _x000D_
end_x000D_
Postpartum Breast Volume Script
function DefinePostpartumBreastVol(PpT, HT, WT)
-- postpartumBreastVol is breast volume in liters
-- PpT is postpartum time in months
-- HT is maternal height in cm
-- WT is maternal weight in kg
local postpartumBreastVol = -0.024*PpT + 1.549
return postpartumBreastVol
end
Postpartum Cardiac Output Script
function DefinePostpartumCardiacOutput(PpT, Age, HT, WT, BSA)_x000D_
-- CardiacOutput is cardiac output in liters per hour_x000D_
-- PpT is postpartum time in months_x000D_
-- Age is maternal age in years_x000D_
-- HT is maternal height in cm_x000D_
-- WT is maternal weight in kg_x000D_
-- BSA is maternal body surface area in m^2_x000D_
_x000D_
local PostpartumCardiacOutput = 109.51 * math.exp(-2.79 * PpT) + 292.91 * math.exp(0.011 * PpT)_x000D_
_x000D_
return PostpartumCardiacOutput_x000D_
end
Postpartum Tissue Volumes Script
function DefinePostpartumTissueVolume(tissue, PpT, Age, HT, WT)_x000D_
-- PpT is postpartum age in months_x000D_
-- Age is maternal age in years_x000D_
-- HT is maternal height in cm_x000D_
-- WT is maternal bodyweight in kg_x000D_
_x000D_
local volume = 0_x000D_
if tissue == sc.TISSUE_PLASMA then_x000D_
volume = 2.46 + 0.350 * ( 0.4767^ PpT )_x000D_
end_x000D_
return volume -- Litres_x000D_
end
Postpartum GFR Script
function DefinePostpartumGFR(SerCr, PpT, HT, WT, BSA)
-- define Postpartum Glomerular filteration rate in ml/min*1.73m2
-- SerCr is Serum creatinine in umol/L
-- PpT is postpartum time in months.
-- HT is the body height in cm
-- WT is the body weight in kg
-- BSA is the body surface area in m2
local PostpartumGFR = 190.66*(1- 0.3787*PpT+ 0.1138*PpT^2 - 0.01224*PpT^3+ 0.0004374*PpT^4)* (1.73/BSA)
return PostpartumGFR
end
Postpartum HCT Script
function DefinePostpartumHct(PpT, Age, WT) _x000D_
-- Postpartum Haematocrit (%) as a function of PpT_x000D_
-- PpT is postpartum age in months_x000D_
-- Age is maternal age in years_x000D_
-- WT is maternal bodyweight in kg_x000D_
local PostpartumHct = 31.17 + ( (38.74 - 31.17) *PpT^ 2.49 / (0.133^ 2.49 + PpT^ 2.49) )_x000D_
_x000D_
return PostpartumHct_x000D_
end
Postpartum Binding Proteins Script
function DefinePostpartumAAG(PpT, Age, WT)_x000D_
-- define Maternal Human Alpha-1 acid glycoprotein concentrations as a function of PpT (g/L)_x000D_
-- PpT is postpartum time in months. _x000D_
-- Age is the maternal age in years_x000D_
-- WT is maternal body weight in kg_x000D_
_x000D_
local PostpartumAAG = 0.58+(((2.276*(PpT/0.645)^(1.969-1)))*(0.71*(math.exp(-((PpT/0.645)^1.969)))))_x000D_
_x000D_
return PostpartumAAG_x000D_
_x000D_
end_x000D_
_x000D_
_x000D_
function DefinePostpartumHSA(PpT, Age, WT)_x000D_
-- define Maternal Human Serum Albumin concentrations as a function of PpT (g/L)_x000D_
-- PpT is postpartum time in months. _x000D_
-- Age is the maternal age in years_x000D_
-- WT is maternal body weight in kg_x000D_
_x000D_
local PostpartumHSA = 32.7+(0.27/(1+math.exp(-7.16*(PpT-0.866))))*45_x000D_
_x000D_
return PostpartumHSA_x000D_
_x000D_
end

## Sheet: Conc Trials Profiles(CPlasma)
Summary Statistics			Mean			Median
	From (h)	To (h)	TMax (h)	CMax (mg/L)	AUC (mg/L.h)	TMax (h)	CMax (mg/L)	AUC (mg/L.h)
Dicloxacillin_final	0	6	1.02	33.0387	73.4314	0.945	30.3156	66.4714
Dicloxacillin_final (Trial 1)	0	6	1.035	36.0566	83.8478	0.78	32.7767	71.8447
Dicloxacillin_final (Trial 2)	0	6	1.155	26.386	64.0513	1.305	23.2178	63.2575
Dicloxacillin_final (Trial 3)	0	6	1.02	36.947	80.9334	0.855	34.3812	72.5826
Dicloxacillin_final (Trial 4)	0	6	0.945	34.5414	72.9378	0.945	30.4915	63.6754
Dicloxacillin_final (Trial 5)	0	6	1.035	31.8927	70.0427	0.885	30.455	64.808
Dicloxacillin_final (Trial 6)	0	6	1.005	34.3372	71.7134	1.05	34.5655	69.3274
Dicloxacillin_final (Trial 7)	0	6	0.975	40.2391	83.5934	1.14	38.7589	74.8387
Dicloxacillin_final (Trial 8)	0	6	1.065	34.3147	76.866	1.245	31.0773	70.7792
Dicloxacillin_final (Trial 9)	0	6	0.99	30.0985	67.5691	0.885	26.3476	55.8844
Dicloxacillin_final (Trial 10)	0	6	1.125	26.406	62.7596	1.155	26.7316	59.5363
Population Statistics
Time (h)			0	0.015	0.03	0.045	0.06	0.075	0.09	0.105	0.12	0.135	0.15	0.165	0.18	0.195	0.21	0.225	0.24	0.255	0.27	0.285	0.3	0.315	0.33	0.345	0.36	0.375	0.39	0.405	0.42	0.435	0.45	0.465	0.48	0.495	0.51	0.525	0.54	0.555	0.57	0.585	0.6	0.615	0.63	0.645	0.66	0.675	0.69
CSys Mean (mg/L)-Dicloxacillin_final			0	0	0	0	0	0	0	0	0	0	0.0298178	0.0803922	0.235059	0.472867	0.907534	1.49997	2.20435	3.03133	3.9585	4.9034	5.93733	6.9647	8.05224	9.14734	10.2722	11.4451	12.6417	13.7954	14.906	16.0414	17.1229	18.1278	19.0943	20.0529	20.9655	21.8246	22.6307	23.4295	24.1891	24.8988	25.5655	26.1924	26.782	27.3362	27.8567	28.3449	28.8022
CSys Median (mg/L)-Dicloxacillin_final			0	0	0	0	0	0	0	0	0	0	0	0	0	0	0	0	0	0	0	1.59019	3.40443	5.10384	6.46021	7.64212	8.8407	9.72677	10.6018	11.5467	12.4808	13.6134	14.8241	15.7245	16.4924	17.3331	18.1497	18.867	19.6972	20.2875	21.1146	21.8503	22.4807	23.086	23.6844	24.2409	24.5932	24.9806	25.6841
CSys 95th percentile			0	0	0	0	0	0	0	0	0	0	0	0	0.47288	2.47782	7.47576	9.69602	11.811	13.5024	15.3014	17.4214	19.1435	21.8859	24.8105	27.7115	29.8634	31.865	33.7934	35.0334	36.4441	38.2908	40.4481	42.4734	44.36	45.8498	46.9895	48.037	49.0052	50.0071	51.0154	51.9472	52.8316	53.6381	54.5925	55.6347	56.3623	56.9187	57.5012
CSys 5th percentile			0	0	0	0	0	0	0	0	0	0	0	0	0	0	0	0	0	0	0	0	0	0	0	0	0	0	0	0	0	0.270071	1.88069	3.49363	4.72359	6.07719	6.59572	7.09601	7.9372	9.43897	10.0373	10.5716	11.0834	11.6985	12.1886	12.7117	13.2657	13.6688	14.0552
Trial Statistics
Type		Trial
Time (h)			0	0.015	0.03	0.045	0.06	0.075	0.09	0.105	0.12	0.135	0.15	0.165	0.18	0.195	0.21	0.225	0.24	0.255	0.27	0.285	0.3	0.315	0.33	0.345	0.36	0.375	0.39	0.405	0.42	0.435	0.45	0.465	0.48	0.495	0.51	0.525	0.54	0.555	0.57	0.585	0.6	0.615	0.63	0.645	0.66	0.675	0.69
CSys Mean (mg/L)-Dicloxacillin_final (Trial 1)		1	0	0	0	0	0	0	0	0	0	0	0	0	0.164501	0.640288	1.30862	1.90609	2.42854	3.358	4.42736	5.52919	6.74226	7.97076	9.29403	10.53	11.7099	12.9028	13.9947	15.1629	16.3803	17.7996	19.0613	20.2216	21.3056	22.326	23.2901	24.2025	25.0665	25.8848	26.6594	27.3922	28.0849	28.7391	29.3564	29.9379	30.4853	30.9996	31.4821
CSys Median (mg/L)-Dicloxacillin_final (Trial 1)		1	0	0	0	0	0	0	0	0	0	0	0	0	0	0	0	0	0	0.0676793	1.50758	2.20064	5.74016	7.05612	8.26404	9.38678	11.3391	13.458	14.7372	15.5123	16.2563	16.9701	18.1426	19.2716	20.3297	21.3201	22.2456	23.1089	25.2081	26.6829	27.1849	27.9635	29.137	30.2245	31.0511	31.4201	31.7388	32.0098	32.2357
CSys Mean (mg/L)-Dicloxacillin_final (Trial 2)		2	0	0	0	0	0	0	0	0	0	0	0	0	0	0.0763734	0.24636	0.600559	1.12294	1.71812	2.27055	2.85639	3.37468	3.8561	4.47002	5.06146	5.66162	6.38629	7.19384	7.98603	8.74906	9.64123	10.46	11.2197	12.0749	12.9861	13.8217	14.5972	15.3272	16.0186	16.6754	17.3004	17.8955	18.4622	19.0018	19.5153	20.0039	20.4684	20.9096
CSys Median (mg/L)-Dicloxacillin_final (Trial 2)		2	0	0	0	0	0	0	0	0	0	0	0	0	0	0	0	0	0	0	0	0	0	0	1.52645	2.71586	3.67165	4.49764	5.80301	8.0581	9.7608	10.3445	11.0075	12.181	12.6903	13.1778	13.6441	14.0899	14.5159	14.9226	15.3107	15.6806	16.0823	16.9015	17.6847	18.3953	18.6964	18.9841	19.2587
CSys Mean (mg/L)-Dicloxacillin_final (Trial 3)		3	0	0	0	0	0	0	0	0	0	0	0	0.000260371	0.473854	0.879737	1.3961	2.0374	3.00683	4.18183	5.24757	6.4769	7.52531	8.72528	10.2157	11.489	12.731	13.9292	15.0329	16.0658	17.0383	18.1147	19.1228	20.0583	21.0649	22.3365	23.4409	24.457	25.4036	26.2907	27.1246	27.9096	28.6491	29.3455	30.001	30.6175	31.1967	31.7401	32.2492
CSys Median (mg/L)-Dicloxacillin_final (Trial 3)		3	0	0	0	0	0	0	0	0	0	0	0	0	0	0	0	0	0	0	0.0930894	2.23213	3.53624	4.66239	5.6847	7.56776	9.45656	11.1682	12.7557	14.247	15.6891	17.1019	18.4186	19.6468	20.7927	21.8612	22.8568	23.8164	24.7753	25.5308	26.1808	26.8629	27.7094	28.9196	29.3411	29.5981	29.8198	30.008	30.2588
CSys Mean (mg/L)-Dicloxacillin_final (Trial 4)		4	0	0	0	0	0	0	0	0	0	0	0.298178	0.755567	1.22103	1.72716	2.3936	2.95042	3.99769	5.15083	6.67263	8.22875	9.74019	11.2034	12.6161	14.1234	15.4658	16.7065	17.8657	18.955	19.9816	20.9505	21.8655	22.7297	23.5456	24.3831	25.236	26.0136	26.7374	27.4144	28.0489	28.6437	29.2012	29.723	30.2107	30.6658	31.0894	31.4829	31.8474
CSys Median (mg/L)-Dicloxacillin_final (Trial 4)		4	0	0	0	0	0	0	0	0	0	0	0	0	0	0	0	0	0	0	2.25611	3.4714	4.87662	7.16256	8.56906	9.55957	10.5002	11.3958	12.2499	13.0653	13.8444	14.5892	15.3014	15.9824	16.6337	17.2564	17.8516	18.4203	18.9635	19.482	20.011	20.6789	21.3111	21.9092	22.4993	23.1108	23.6948	24.252	24.7832
CSys Mean (mg/L)-Dicloxacillin_final (Trial 5)		5	0	0	0	0	0	0	0	0	0	0	0	0	0.0505503	0.277132	0.921442	2.14451	3.13477	3.98805	4.90537	5.85256	6.87555	7.8362	8.71748	9.5415	10.3859	11.6783	12.831	13.8904	14.8678	15.7832	16.6467	17.4642	18.2396	18.9758	19.675	20.3391	20.9697	21.7992	22.6766	23.4469	24.152	24.8045	25.4122	25.9801	26.5118	27.0097	27.4758
CSys Median (mg/L)-Dicloxacillin_final (Trial 5)		5	0	0	0	0	0	0	0	0	0	0	0	0	0	0	0	0	0	0	2.45302	4.65483	6.53445	8.22887	8.96048	9.67838	11.1139	12.4461	13.0994	13.7114	14.3018	14.8711	15.4199	16.7186	18.1344	19.4562	20.6927	21.8503	22.7039	23.3381	23.9328	24.4895	25.0097	25.495	25.9467	26.3662	26.7546	27.5443	27.8696
CSys Mean (mg/L)-Dicloxacillin_final (Trial 6)		6	0	0	0	0	0	0	0	0	0	0	0	0	0	0	0.00468635	0.512658	1.15959	1.67112	2.54738	3.45861	4.24686	5.09788	6.07086	6.91349	7.9314	9.03635	10.6507	12.3225	13.7864	15.1315	16.5303	17.7783	18.9287	19.9995	21.0014	21.9412	22.8237	23.8159	24.7175	25.5525	26.3308	27.0579	27.737	28.3711	28.9627	29.5136	30.0261
CSys Median (mg/L)-Dicloxacillin_final (Trial 6)		6	0	0	0	0	0	0	0	0	0	0	0	0	0	0	0	0	0	0	0	0	0	0	0	0	3.25629	6.20844	8.52945	10.5444	12.1043	14.027	15.5871	17.0607	18.4623	19.8016	21.0854	22.3183	23.504	24.3542	24.892	25.404	25.8912	26.3542	26.7939	27.2111	27.679	28.2973	28.8772
CSys Mean (mg/L)-Dicloxacillin_final (Trial 7)		7	0	0	0	0	0	0	0	0	0	0	0	0	0	0	0.630181	1.45383	2.08493	3.03709	4.43074	5.63996	7.23496	8.96776	10.5977	12.1239	13.6568	15.1838	16.6053	18.0387	19.353	20.8167	22.1572	23.3977	24.5565	25.6434	26.8051	27.9394	28.9764	29.94	30.84	31.6825	32.4713	33.2095	33.8995	34.5436	35.1436	35.7015	36.2191
CSys Median (mg/L)-Dicloxacillin_final (Trial 7)		7	0	0	0	0	0	0	0	0	0	0	0	0	0	0	0	0	0	0	0	0.354142	3.27262	7.11161	8.28514	9.38666	10.4258	11.4082	12.3378	13.2174	14.0496	14.8363	15.5794	16.2805	17.0378	18.1613	19.2258	20.2354	21.1931	22.1018	23.2017	24.1831	24.7168	25.2869	25.9793	26.6332	27.2499	27.8307	28.3769
CSys Mean (mg/L)-Dicloxacillin_final (Trial 8)		8	0	0	0	0	0	0	0	0	0	0	0	0	0.0686865	0.292814	0.465728	0.781707	1.10601	1.79059	2.42129	3.19474	4.47953	5.56612	6.51557	7.42872	8.43254	9.73154	11.3182	12.7381	14.064	15.2802	16.4951	17.687	18.7892	19.8248	20.8026	21.7281	22.6054	23.4373	24.2262	24.9741	25.6828	26.3539	26.9889	27.5891	28.1558	28.6903	29.1937
CSys Median (mg/L)-Dicloxacillin_final (Trial 8)		8	0	0	0	0	0	0	0	0	0	0	0	0	0	0	0	0	0	0	0	0.0143495	3.73125	5.16254	6.67467	8.29755	9.7165	10.859	11.7582	12.6873	13.5277	14.3377	15.1186	15.8713	16.5968	17.2959	17.9694	18.9422	19.7298	20.2128	21.229	22.2189	23.0631	23.486	23.8858	24.263	24.6185	24.9529	25.2671
CSys Mean (mg/L)-Dicloxacillin_final (Trial 9)		9	0	0	0	0	0	0	0	0	0	0	0	0.0480946	0.371976	0.699429	1.22521	1.79361	2.49272	3.37572	4.15491	4.84427	5.47636	6.06459	6.99122	8.47655	9.91044	11.1365	12.2392	13.2512	14.3328	15.4062	16.5074	17.5063	18.4356	19.3062	20.1242	20.8939	21.6186	22.3011	22.9436	23.548	24.1163	24.6501	25.1508	25.62	26.0589	26.4689	26.851
CSys Median (mg/L)-Dicloxacillin_final (Trial 9)		9	0	0	0	0	0	0	0	0	0	0	0	0	0	0	0	0	0	1.48746	3.36177	4.85232	5.71722	6.33359	6.92334	7.4889	8.67296	9.2455	11.1373	12.3636	13.0389	13.6778	14.4138	15.4414	16.0349	16.4108	16.7641	17.0958	17.4067	17.6978	18.0643	18.5587	19.6943	20.7713	21.7077	22.0422	22.3602	22.8839	23.6784
CSys Mean (mg/L)-Dicloxacillin_final (Trial 10)		10	0	0	0	0	0	0	0	0	0	0	0	0	0	0.135738	0.483415	0.818895	1.50947	2.04193	2.50721	2.95263	3.67757	4.35898	5.03384	5.78534	6.83679	7.75941	8.68495	9.5429	10.5067	11.4906	12.3821	13.2155	14.0019	14.7479	15.4575	16.1335	16.7781	17.3929	17.9792	18.5382	19.071	19.5787	20.0619	20.5217	20.9587	21.3738	21.7676
CSys Median (mg/L)-Dicloxacillin_final (Trial 10)		10	0	0	0	0	0	0	0	0	0	0	0	0	0	0	0	0	0	0	0	0	0.807863	2.20957	3.34787	4.37123	5.31461	6.19492	7.83124	9.46403	10.8721	11.3	11.7092	12.1003	12.6674	13.5796	14.4462	15.2702	16.0535	16.7983	17.5062	18.1786	18.8821	19.8709	20.8217	21.5683	21.7633	21.9385	22.0948
Individual Statistics
Type	Individual	Trial
Time (h)			0	0.015	0.03	0.045	0.06	0.075	0.09	0.105	0.12	0.135	0.15	0.165	0.18	0.195	0.21	0.225	0.24	0.255	0.27	0.285	0.3	0.315	0.33	0.345	0.36	0.375	0.39	0.405	0.42	0.435	0.45	0.465	0.48	0.495	0.51	0.525	0.54	0.555	0.57	0.585	0.6	0.615	0.63	0.645	0.66	0.675	0.69
CSys (mg/L)	1	1	0	0	0	0	0	0	0	0	0	0	0	0	0	0	0	0	0	0	0	1.16261	2.4148	3.42993	4.33724	5.17426	5.9612	6.70968	7.42664	8.11636	8.78158	9.42415	10.0454	10.6462	11.2274	11.7897	12.3336	12.8595	13.3681	13.8596	14.3346	14.7934	15.2364	15.664	16.0765	16.4742	16.8577	17.227	17.5827
CSys (mg/L)	123	1	0	0	0	0	0	0	0	0	0	0	0	0	0	0	0	0	0	0	0	2.17971	6.36407	9.5033	12.1864	14.5773	16.7603	18.7816	20.6683	22.4377	24.1017	25.6689	27.1464	28.5394	29.8528	31.0905	32.2561	33.3528	34.3836	35.3511	36.258	37.1066	37.8993	38.6382	39.3253	39.9628	40.5524	41.0961	41.5955
CSys (mg/L)	95	1	0	0	0	0	0	0	0	0	0	0	0	0	0	0	0	0	0	0	0	0	0	0	0	0	0	0	0	0	0	5.39825	9.39715	12.7023	15.61	18.2583	20.7181	23.0274	25.2081	27.2734	29.2324	31.0918	32.8567	34.5317	36.1207	37.6271	39.0543	40.4052	41.6828
CSys (mg/L)	96	1	0	0	0	0	0	0	0	0	0	0	0	0	0	0	0	0	0	4.66201	8.925	12.3011	15.1771	17.7198	20.0201	22.1292	24.0785	25.8881	27.5723	29.1415	30.6044	31.9678	33.2381	34.42	35.5188	36.5385	37.4833	38.3566	39.162	39.9028	40.5819	41.2023	41.7666	42.2775	42.7374	43.1488	43.514	43.835	44.1139
CSys (mg/L)	5	1	0	0	0	0	0	0	0	0	0	0	0	0	1.71832	5.1882	7.81463	10.1175	12.2105	14.1527	15.9776	17.7054	19.3489	20.9169	22.4159	23.8508	25.2255	26.5436	27.8076	29.0203	30.1835	31.2995	32.3697	33.3961	34.3797	35.3223	36.225	37.0891	37.9156	38.7058	39.4608	40.181	40.8681	41.5227	42.1459	42.7381	43.3007	43.8342	44.3398
CSys (mg/L)	167	1	0	0	0	0	0	0	0	0	0	0	0	0	0	0	0	0	0	0.0676793	2.53004	4.26957	5.74016	7.05612	8.26404	9.38678	10.4379	11.4265	12.3595	13.2422	14.0788	14.8728	15.627	16.3439	17.0255	17.6736	18.2898	18.8756	19.4321	19.9606	20.4621	20.9377	21.3882	21.8145	22.2176	22.5981	22.9569	23.2946	23.612
CSys (mg/L)	105	1	0	0	0	0	0	0	0	0	0	0	0	0	0	0	0	0	0	0	0	0	0	1.1637	5.83358	8.88659	11.3391	13.458	15.3563	17.0866	18.6761	20.141	21.4925	22.739	23.8874	24.9437	25.9131	26.8004	27.61	28.3461	29.0124	29.6127	30.1505	30.6289	31.0511	31.4201	31.7388	32.0098	32.2357
CSys (mg/L)	152	1	0	0	0	0	0	0	0	0	0	0	0	0	0.000522278	2.56478	4.52236	6.19933	7.71931	9.12941	10.4555	11.7125	12.9093	14.0518	15.1436	16.1878	17.1865	18.1415	19.0545	19.9269	20.7601	21.5552	22.3135	23.0362	23.7244	24.379	25.0012	25.5919	26.1522	26.6829	27.1849	27.6592	28.1067	28.528	28.9242	29.2958	29.6439	29.969	30.2719
CSys (mg/L)	139	1	0	0	0	0	0	0	0	0	0	0	0	0	0	0	0	0	0	0.64177	1.50758	2.20064	2.81935	3.39056	3.92802	4.43914	4.92815	5.39766	5.84942	6.28466	6.70435	7.10923	7.49996	7.87707	8.24105	8.59232	8.93128	9.25829	9.57368	9.87778	10.1709	10.4532	10.7252	10.9869	11.2387	11.4809	11.7136	11.937	12.1515
CSys (mg/L)	136	1	0	0	0	0	0	0	0	0	0	0	0	0	0	0	0	0	0	0	0	0	0	0	0	1.37048	2.93232	4.20409	5.34416	6.40601	7.41381	8.37901	9.3074	10.2022	11.0656	11.899	12.7036	13.4803	14.2302	14.9538	15.6521	16.3256	16.9751	17.6011	18.2043	18.7852	19.3444	19.8824	20.3998
CSys (mg/L)	11	1	0	0	0	0	0	0	0	0	0	0	0	0	0	0	0	0	0	0	0	0	1.26251	3.92023	6.03145	7.92331	9.67343	11.3111	12.8498	14.2973	15.6591	16.9396	18.1426	19.2716	20.3297	21.3201	22.2456	23.1089	23.9126	24.6594	25.3515	25.9914	26.5813	27.1234	27.6196	28.0722	28.4829	28.8536	29.1862
CSys (mg/L)	104	1	0	0	0	0	0	0	0	0	0	0	0	0	0	0	2.9846	6.14672	8.69126	10.9295	12.964	14.8506	16.6209	18.2942	19.8828	21.3956	22.8392	24.2186	25.5381	26.8012	28.011	29.17	30.2805	31.3446	32.3642	33.3409	34.2763	35.1717	36.0285	36.848	37.6313	38.3794	39.0935	39.7745	40.4234	41.0411	41.6285	42.1865	42.7159
CSys (mg/L)	110	1	0	0	0	0	0	0	0	0	0	0	0	0	0	0	0	0	0	0	0	0	0	0	0	0	0.429302	2.53784	4.02623	5.30099	6.44942	7.51425	8.51852	9.47505	10.3913	11.2717	12.1195	12.9367	13.7249	14.4855	15.2196	15.9281	16.6119	17.2718	17.9085	18.5227	19.1151	19.6861	20.2364
CSys (mg/L)	26	1	0	0	0	0	0	0	0	0	0	0	0	0	0	0	0	0	0	0	0	0	0	0	0	0	0	0	0	2.44037	6.67804	9.80116	12.426	14.7514	16.8674	18.8181	20.6278	22.3115	23.8796	25.3401	26.6995	27.9635	29.137	30.2245	31.2303	32.1582	33.0119	33.7948	34.5103
CSys (mg/L)	90	1	0	0	0	0	0	0	0	0	0	0	0	0	0	0.000119026	2.14325	3.65663	4.96357	6.15971	7.28388	8.35389	9.3784	10.362	11.3074	12.2163	13.0902	13.9302	14.7372	15.5123	16.2563	16.9701	17.6545	18.3103	18.9383	19.5394	20.1141	20.6633	21.1876	21.6878	22.1646	22.6185	23.0503	23.4605	23.8498	24.2187	24.568	24.898	25.2095
CSys (mg/L)	103	1	0	0	0	0	0	0	0	0	0	0	0	0	0	0	0	0	0	2.28373	5.24923	7.61562	9.70355	11.6151	13.4025	15.0936	16.705	18.247	19.7266	21.1493	22.5189	23.8388	25.1117	26.34	27.5255	28.67	29.7749	30.8418	31.8718	32.8659	33.8254	34.7511	35.6439	36.5047	37.3343	38.1335	38.903	39.6437	40.356
CSys (mg/L)	40	1	0	0	0	0	0	0	0	0	0	0	0	0	1.07768	3.1318	4.78167	6.28335	7.70048	9.05953	10.3723	11.6445	12.8794	14.0793	15.2454	16.3791	17.4813	18.5525	19.5937	20.6057	21.589	22.544	23.4717	24.3727	25.2468	26.0953	26.9182	27.7166	28.4906	29.2407	29.9678	30.6715	31.3528	32.0122	32.6504	33.2673	33.8635	34.4394	34.9955
CSys (mg/L)	166	2	0	0	0	0	0	0	0	0	0	0	0	0	0	0	0	0	0	1.36517	2.45999	3.39701	4.24884	5.04515	5.80075	6.52355	7.21811	7.88736	8.53328	9.15738	9.7608	10.3445	10.9092	11.4557	11.9845	12.4961	12.9911	13.4698	13.9328	14.3804	14.813	15.2309	15.6344	16.024	16.3999	16.7625	17.112	17.4488	17.7731
CSys (mg/L)	49	2	0	0	0	0	0	0	0	0	0	0	0	0	0	0	0	0	0	0	0.617883	2.66443	4.13042	5.39944	6.56373	7.66137	8.70908	9.71492	10.6832	11.6167	12.5172	13.3863	14.225	15.0345	15.8155	16.569	17.2957	17.9963	18.6715	19.3219	19.9481	20.5508	21.1306	21.6879	22.2234	22.7376	23.2311	23.7042	24.1577
CSys (mg/L)	50	2	0	0	0	0	0	0	0	0	0	0	0	0	0	0	0	0	0	0	0	0	0	0	1.18504	2.49324	3.54451	4.47141	5.32209	6.11859	6.87208	7.58891	8.27318	8.92773	9.55476	10.1559	10.7327	11.2861	11.8173	12.3271	12.8163	13.2856	13.7357	14.1671	14.5805	14.9763	15.3552	15.7175	16.0639
CSys (mg/L)	64	2	0	0	0	0	0	0	0	0	0	0	0	0	0	0	0	0.804617	2.20212	3.28162	4.23176	5.10706	5.93309	6.72234	7.48127	8.21351	8.92129	9.60613	10.2691	10.9112	11.5331	12.1355	12.7189	13.2839	13.8308	14.3603	14.8726	15.3683	15.8476	16.311	16.7589	17.1915	17.6093	18.0125	18.4015	18.7766	19.1381	19.4863	19.8216
CSys (mg/L)	120	2	0	0	0	0	0	0	0	0	0	0	0	0	0	0	0	1.6766	3.26466	4.56962	5.72641	6.78291	7.76501	8.68754	9.55974	10.3879	11.1765	11.9291	12.6486	13.3373	13.9973	14.6302	15.2376	15.8208	16.3809	16.919	17.436	17.9328	18.4101	18.8687	19.3091	19.7319	20.1379	20.5274	20.901	21.2592	21.6023	21.9308	22.2452
CSys (mg/L)	57	2	0	0	0	0	0	0	0	0	0	0	0	0	0	1.29835	3.81786	5.72822	7.39179	8.90701	10.3205	11.6559	12.9258	14.1379	15.2972	16.4074	17.4714	18.4913	19.4692	20.4067	21.3053	22.1663	22.9911	23.7807	24.5362	25.2587	25.9492	26.6086	27.2378	27.8376	28.4089	28.9526	29.4694	29.9601	30.4255	30.8662	31.2831	31.6767	32.0478
CSys (mg/L)	10	2	0	0	0	0	0	0	0	0	0	0	0	0	0	0	0	0	0	0	0	0	0	0	0	0.205856	1.37732	2.22692	2.98223	3.68611	4.35657	5.00162	5.62507	6.22895	6.81446	7.38244	7.93352	8.46822	8.987	9.49026	9.9784	10.4518	10.9107	11.3555	11.7865	12.204	12.6084	12.9998	13.3785
CSys (mg/L)	92	2	0	0	0	0	0	0	0	0	0	0	0	0	0	0	0	0	0	0	0	0	0	0	0	0	0	0	0	0	0	0	0	0	0	2.08574	3.79344	5.17468	6.37815	7.46649	8.47212	9.41247	10.2975	11.1334	11.9243	12.6732	13.3824	14.0539	14.6896
CSys (mg/L)	107	2	0	0	0	0	0	0	0	0	0	0	0	0	0	0	0.37027	1.93592	3.07789	4.07871	4.99383	5.84896	6.65736	7.42658	8.1614	8.86512	9.54019	10.1886	10.8118	11.4112	11.9878	12.5428	13.0768	13.5906	14.0851	14.5607	15.018	15.4577	15.8802	16.286	16.6756	17.0495	17.4079	17.7515	18.0805	18.3953	18.6964	18.9841	19.2587
CSys (mg/L)	117	2	0	0	0	0	0	0	0	0	0	0	0	0	0	0	0	0	0	0	0	0	0	0	0	0	0	0	0	0	0	1.25352	2.56336	3.63757	4.58457	5.44326	6.23252	6.96353	7.64403	8.27974	8.87515	9.43383	9.9587	10.4522	10.9164	11.353	11.7636	12.1496	12.5121
CSys (mg/L)	83	2	0	0	0	0	0	0	0	0	0	0	0	0	0	0	0	0	0	0	0	0	0	0	1.52645	2.71586	3.67165	4.49764	5.23822	5.91624	6.54429	7.12995	7.67823	8.19272	8.67624	9.13104	9.55904	9.96189	10.341	10.6978	11.0333	11.3485	11.6446	11.9222	12.1823	12.4257	12.6529	12.8648	13.0619
CSys (mg/L)	68	2	0	0	0	0	0	0	0	0	0	0	0	0	0	0	0	0	0	0	0	0	0	0	0	0	0	2.98876	5.80301	8.0581	10.0257	11.8171	13.4833	15.0489	16.5268	17.9247	19.2475	20.4992	21.6829	22.8015	23.8575	24.8533	25.7912	26.6735	27.5021	28.2792	29.0067	29.6864	30.3201
CSys (mg/L)	34	2	0	0	0	0	0	0	0	0	0	0	0	0	0	0	0	0	0	1.56179	2.8128	3.85574	4.78496	5.64062	6.4429	7.20252	7.92563	8.61602	9.27629	9.90835	10.5137	11.0936	11.649	12.181	12.6903	13.1778	13.6441	14.0899	14.5159	14.9226	15.3107	15.6806	16.0329	16.3682	16.6869	16.9895	17.2765	17.5483	17.8055
CSys (mg/L)	70	2	0	0	0	0	0	0	0	0	0	0	0	0	0	0	0	0.0641368	3.1536	5.44413	7.4362	9.24661	10.9242	12.4941	13.9719	15.3685	16.6919	17.9487	19.1443	20.283	21.3687	22.4045	23.3934	24.3377	25.2396	26.1012	26.9242	27.7102	28.4607	29.1771	29.8606	30.5125	31.1337	31.7255	32.2887	32.8243	33.3332	33.8162	34.2742
CSys (mg/L)	141	2	0	0	0	0	0	0	0	0	0	0	0	0	0	0	0	0	0	0	0	0	0	0	0	0	0	0	2.11399	4.95156	7.19623	9.18501	11.0075	12.7102	14.3194	15.8506	17.3134	18.7142	20.0578	21.3475	22.5861	23.7759	24.9188	26.0166	27.0709	28.0833	29.0549	29.9872	30.8813
CSys (mg/L)	87	2	0	0	0	0	0	0	0	0	0	0	0	0	0	0	0	0	0	0	0	0	0	0	0	0	0	0	0	0	0.755082	3.22113	4.98904	6.50444	7.8618	9.10807	10.2704	11.365	12.4021	13.3882	14.3281	15.2253	16.0823	16.9015	17.6847	18.4335	19.1494	19.8336	20.4875
CSys (mg/L)	137	2	0	0	0	0	0	0	0	0	0	0	0	0	0	0	0	0	0	0	0	0	0	0	0	0	0	0	0	0	0	0	0	0	2.37282	4.2392	5.75574	7.08646	8.29552	9.41166	10.45	11.4199	12.3276	13.178	13.9749	14.7214	15.4202	16.0737	16.6841
CSys (mg/L)	17	3	0	0	0	0	0	0	0	0	0	0	0	0	0	0	0	1.09387	4.98825	7.81604	10.2284	12.3762	14.3327	16.1388	17.8198	19.3923	20.8683	22.2568	23.5655	24.8004	25.9667	27.069	28.1113	29.097	30.0292	30.9107	31.7441	32.5315	33.2752	33.9769	34.6386	35.2617	35.848	36.3987	36.9153	37.3991	37.8513	38.273	38.6653
CSys (mg/L)	138	3	0	0	0	0	0	0	0	0	0	0	0	0	0	0	0	0	0	0	0	0	0	0	0	0	0	0	0	0	0	0	0	0	0.929523	6.64533	10.72	14.2153	17.3439	20.2083	22.8685	25.3611	27.7094	29.9295	32.0326	34.0273	35.9205	37.7177	39.4238
CSys (mg/L)	27	3	0	0	0	0	0	0	0	0	0	0	0	0	0	0	0	0	0	0	0.432744	2.23213	3.53624	4.66239	5.6847	6.63496	7.52866	8.37455	9.17822	9.94366	10.6739	11.3712	12.0376	12.6747	13.2837	13.866	14.4225	14.9541	15.4619	15.9465	16.4087	16.8492	17.2688	17.6679	18.0474	18.4077	18.7495	19.0732	19.3796
CSys (mg/L)	89	3	0	0	0	0	0	0	0	0	0	0	0	0	0	0	0	0	0	0	0	0	0	0	0	0	0	0	0	0	0	2.69132	5.07937	7.0352	8.78434	10.3947	11.9042	13.3357	14.7037	16.0172	17.2822	18.5026	19.6811	20.8201	21.9209	22.9852	24.0139	25.0082	25.969
CSys (mg/L)	98	3	0	0	0	0	0	0	0	0	0	0	0	0	3.06804	5.49907	7.55871	9.42495	11.1624	12.7985	14.3472	15.8171	17.2141	18.5426	19.8065	21.0085	22.1515	23.2378	24.2695	25.2485	26.1769	27.0563	27.8885	28.675	29.4174	30.1172	30.7759	31.3949	31.9755	32.5191	33.0269	33.5002	33.9402	34.348	34.7249	35.0718	35.3899	35.6801	35.9436
CSys (mg/L)	109	3	0	0	0	0	0	0	0	0	0	0	0	0	0	0	0	0	0	0	0	0	0	0.296708	2.67679	4.3587	5.8151	7.1401	8.37645	9.54658	10.6626	11.7313	12.7569	13.7423	14.6893	15.5996	16.4746	17.3154	18.1231	18.8987	19.6432	20.3576	21.0426	21.6992	22.3281	22.9301	23.5061	24.0566	24.5826
CSys (mg/L)	58	3	0	0	0	0	0	0	0	0	0	0	0	0	0	0.494402	3.87295	6.26959	8.3094	10.1398	11.8267	13.4082	14.9069	16.3368	17.7068	19.0229	20.2893	21.5092	22.685	23.8188	24.9123	25.9669	26.984	27.9647	28.9102	29.8215	30.6996	31.5453	32.3595	33.1431	33.8968	34.6214	35.3176	35.9861	36.6276	37.2428	37.8324	38.3968	38.9369
CSys (mg/L)	115	3	0	0	0	0	0	0	0	0	0	0	0	0.00442632	4.98748	8.96205	12.3021	15.3095	18.0813	20.6732	23.1186	25.4385	27.6471	29.7539	31.766	33.6891	35.5275	37.2851	38.9651	40.5706	42.1042	43.5685	44.9657	46.2982	47.5679	48.777	49.9272	51.0205	52.0586	53.0432	53.976	54.8585	55.6922	56.4788	57.2196	57.916	58.5694	59.1811	59.7525
CSys (mg/L)	31	3	0	0	0	0	0	0	0	0	0	0	0	0	0	0	0	0	0	0	0	0	0	0	0	0	0	0	0	0	0	0	0	0	1.24685	3.07377	4.49343	5.7294	6.84723	7.87979	8.84489	9.75306	10.6113	11.4244	12.1963	12.9298	13.6276	14.2917	14.9239
CSys (mg/L)	36	3	0	0	0	0	0	0	0	0	0	0	0	0	0	0	0	0	0	0	0	0	0	1.23894	2.80391	4.0207	5.07659	6.02772	6.90435	7.72362	8.49557	9.22639	9.92017	10.5798	11.2074	11.8047	12.3731	12.914	13.4284	13.9175	14.382	14.8229	15.2411	15.6372	16.0122	16.3666	16.7012	17.0167	17.3136
CSys (mg/L)	114	3	0	0	0	0	0	0	0	0	0	0	0	0	0	0	0	0	0	0	0	0	0	2.68926	5.39617	7.56776	9.45656	11.1682	12.7557	14.247	15.658	16.9982	18.2739	19.4898	20.6494	21.7554	22.8104	23.8164	24.7753	25.6888	26.5586	27.386	28.1726	28.9196	29.6284	30.3002	30.9362	31.5375	32.1052
CSys (mg/L)	45	3	0	0	0	0	0	0	0	0	0	0	0	0	0	0	0	0	0	0	0	0	0	0	0	0	1.43022	3.5559	5.24963	6.75345	8.1422	9.44674	10.682	11.8567	12.9765	14.0455	15.067	16.0435	16.9773	17.8701	18.7236	19.5392	20.3183	21.0622	21.7719	22.4485	23.0932	23.7069	24.2905
CSys (mg/L)	143	3	0	0	0	0	0	0	0	0	0	0	0	0	0	0	0	2.53785	6.33854	9.14775	11.5049	13.5958	15.5035	17.2672	18.9074	20.4358	21.8605	23.1877	24.4224	25.5694	26.6329	27.6167	28.5246	29.3601	30.1267	30.8276	31.4658	32.0443	32.566	33.0335	33.4496	33.8167	34.1373	34.4136	34.6478	34.8422	34.9987	35.1194	35.206
CSys (mg/L)	47	3	0	0	0	0	0	0	0	0	0	0	0	0	0	0	0	0	0	2.57584	5.63981	7.97886	9.96219	11.7263	13.3365	14.8254	16.2109	17.5035	18.7102	19.8365	20.8867	21.8647	22.7739	23.6175	24.3986	25.1201	25.7846	26.3948	26.9531	27.462	27.9236	28.3403	28.7141	29.0471	29.3411	29.5981	29.8198	30.008	30.1643
CSys (mg/L)	154	3	0	0	0	0	0	0	0	0	0	0	0	0	0	0	0	0	0	0	0	0	0	0.0480721	3.83846	6.51898	8.76012	10.7383	12.5275	14.1695	15.6891	17.1019	18.4186	19.6468	20.7927	21.8612	22.8568	23.7831	24.6438	25.442	26.1808	26.8629	27.4911	28.0677	28.5953	29.0761	29.5122	29.9058	30.2588
CSys (mg/L)	54	3	0	0	0	0	0	0	0	0	0	0	0	0	0	0	0	0	2.23625	7.93998	12.0172	15.4653	18.5054	21.2501	23.7657	26.0931	28.2589	30.2812	32.173	33.9445	35.6034	37.1566	38.6098	39.9682	41.2363	42.4186	43.5188	44.5409	45.4882	46.3642	47.172	47.9147	48.5951	49.2161	49.7801	50.29	50.7479	51.1564	51.5175
CSys (mg/L)	61	3	0	0	0	0	0	0	0	0	0	0	0	0	0	0	0	0	0	0	0.0930894	3.79528	6.32227	8.37855	10.1574	11.7452	13.1926	14.5302	15.7774	16.9467	18.0466	19.0834	20.0618	20.9855	21.8577	22.681	23.458	24.1907	24.881	25.5308	26.1418	26.7155	27.2534	27.7569	28.2273	28.666	29.074	29.4525	29.8027
CSys (mg/L)	121	4	0	0	0	0	0	0	0	0	0	0	0	0	0	0	0	0	0	0	0	1.88897	4.87662	7.16256	9.129	10.8886	12.5009	13.9991	15.4025	16.7234	17.9701	19.1485	20.2631	21.3176	22.3152	23.2583	24.1495	24.9909	25.7844	26.532	27.2354	27.8962	28.516	29.0963	29.6386	30.1443	30.6147	31.0511	31.4548
CSys (mg/L)	12	4	0	0	0	0	0	0	0	0	0	0	0	0	0	0	0	0	0	0	0	0	0	0	0	0	0	0	0	0	0	0	0	0	0	1.14883	3.30667	4.89835	6.26317	7.4914	8.62906	9.70109	10.7213	11.6979	12.6355	13.5375	14.406	15.2426	16.0488
CSys (mg/L)	14	4	0	0	0	0	0	0	0	0	0	0	0	0	0	0	0	0	0	0	0.971501	2.04528	2.92021	3.70106	4.41826	5.08799	5.71959	6.31879	6.8894	7.43409	7.95491	8.45347	8.93109	9.38888	9.82782	10.2488	10.6524	11.0395	11.4107	11.7664	12.1072	12.4337	12.7462	13.0452	13.3311	13.6042	13.865	14.1139	14.3511
CSys (mg/L)	79	4	0	0	0	0	0	0	0	0	0	0	0	0	0	0	0	0	0	0	0	0	0	0	0.290776	3.23101	5.23594	6.90716	8.37583	9.70803	10.9395	12.0906	13.1735	14.1963	15.1646	16.0824	16.953	17.779	18.5628	19.3062	20.011	20.6789	21.3111	21.9092	22.4743	23.0077	23.5105	23.9837	24.4284
CSys (mg/L)	84	4	0	0	0	0	0	0	0	0	0	0	0	0	0	0	0	0	0	0	0	0	0	0	1.36667	3.49998	5.16978	6.63727	7.98181	9.23952	10.4284	11.5587	12.6368	13.6671	14.6531	15.5974	16.5022	17.3693	18.2004	18.9968	19.7598	20.4905	21.19	21.8593	22.4993	23.1108	23.6948	24.252	24.7832
CSys (mg/L)	20	4	0	0	0	0	0	0	0	0	0	0	0	1.18579	4.17556	6.38711	8.30885	10.0489	11.6596	13.1713	14.6025	15.9647	17.2657	18.5109	19.704	20.8482	21.9459	22.999	24.0094	24.9786	25.908	26.799	27.6527	28.4704	29.2531	30.0018	30.7175	31.4013	32.054	32.6765	33.2697	33.8343	34.3713	34.8814	35.3653	35.8238	36.2576	36.6674	37.0539
CSys (mg/L)	75	4	0	0	0	0	0	0	0	0	0	0	0	0	0	0	0	0.413131	4.89145	7.82557	10.2474	12.3485	14.2186	15.9107	17.4577	18.8816	20.1973	21.4159	22.5455	23.5925	24.5625	25.4597	26.2883	27.0517	27.7532	28.3959	28.9825	29.5158	29.9982	30.4323	30.8203	31.1643	31.4667	31.7293	31.9542	32.1432	32.298	32.4205	32.5123
CSys (mg/L)	23	4	0	0	0	0	0	0	0	0	0	0	0	0	0	0	0	0	5.19998	10.7672	15.0866	18.784	22.0602	25.0347	27.7805	30.3423	32.7491	35.0195	37.1666	39.1995	41.1255	42.9502	44.6785	46.3143	47.8618	49.324	50.7044	52.006	53.2317	54.3839	55.4657	56.4794	57.4276	58.3122	59.1361	59.9008	60.609	61.2624	61.8632
CSys (mg/L)	13	4	0	0	0	0	0	0	0	0	0	0	5.06902	11.6589	16.5819	20.7025	24.3403	27.6453	30.6926	33.5235	36.1632	38.6288	40.9331	43.0862	45.0966	46.9719	48.7188	50.3433	51.8511	53.2475	54.5375	55.7258	56.817	57.8152	58.7247	59.5494	60.2931	60.9594	61.5518	62.0737	62.5283	62.9188	63.2481	63.5191	63.7346	63.8972	64.0097	64.0743	64.0935
CSys (mg/L)	32	4	0	0	0	0	0	0	0	0	0	0	0	0	0	0	0	0	0.192661	2.34253	3.87748	5.20441	6.40668	7.52176	8.56906	9.55957	10.5002	11.3958	12.2499	13.0653	13.8444	14.5892	15.3014	15.9824	16.6337	17.2564	17.8516	18.4203	18.9635	19.482	19.9767	20.4483	20.8975	21.3251	21.7318	22.1182	22.4848	22.8324	23.1614
CSys (mg/L)	140	4	0	0	0	0	0	0	0	0	0	0	0	0	0	0	0	0	0	0	0	1.43791	2.54405	3.47557	4.31578	5.09817	5.83751	6.54096	7.2125	7.85463	8.46911	9.05734	9.62043	10.1594	10.6751	11.1683	11.6397	12.0901	12.5202	12.9305	13.3216	13.6942	14.0487	14.3858	14.706	15.0097	15.2975	15.5699	15.8272
CSys (mg/L)	169	4	0	0	0	0	0	0	0	0	0	0	0	0	0	0	0	0	0	0	0	0	1.32381	2.53861	3.55754	4.47916	5.34106	6.15947	6.94206	7.69291	8.41454	9.10868	9.77664	10.4195	11.0382	11.6334	12.2061	12.7567	13.286	13.7946	14.283	14.7517	15.2014	15.6324	16.0454	16.4407	16.819	17.1805	17.5258
CSys (mg/L)	56	4	0	0	0	0	0	0	0	0	0	0	0	0	0	0	0	0	0	0.677479	2.25611	3.4714	4.5519	5.54579	6.47565	7.35391	8.18802	8.9829	9.74207	10.4682	11.1635	11.8298	12.4684	13.0809	13.6683	14.2316	14.7717	15.2896	15.7859	16.2615	16.7169	17.1528	17.5698	17.9684	18.3493	18.7128	19.0596	19.39	19.7046
CSys (mg/L)	73	4	0	0	0	0	0	0	0	0	0	0	0	0	0	0	0	0	0	1.11868	7.06326	11.3041	14.9495	18.2421	21.2958	24.167	26.8856	29.4688	31.928	34.2708	36.5034	38.6307	40.6569	42.5859	44.4213	46.1663	47.824	49.3973	50.8892	52.3024	53.6394	54.9028	56.0952	57.2188	58.2761	59.2692	60.2003	61.0716	61.8852
CSys (mg/L)	157	4	0	0	0	0	0	0	0	0	0	0	0	0	0	0	0	0	0	0	0	0	0.0842611	2.18682	3.78839	5.09593	6.24251	7.27709	8.22839	9.11454	9.94724	10.7343	11.4811	12.1917	12.8689	13.5151	14.1322	14.7219	15.2855	15.8243	16.3393	16.8315	17.3019	17.7512	18.1803	18.5898	18.9805	19.353	19.7079
CSys (mg/L)	71	4	0	0	0	0	0	0	0	0	0	0	0	0	0	0	0	0	0	0	2.53482	5.92711	8.5108	10.7191	12.6737	14.4438	16.071	17.5807	18.9896	20.3088	21.5463	22.7083	23.7997	24.8244	25.786	26.6874	27.5316	28.3209	29.0579	29.7445	30.3831	30.9755	31.5236	32.0292	32.4941	32.9198	33.3081	33.6605	33.9783
CSys (mg/L)	168	4	0	0	0	0	0	0	0	0	0	0	0	0	0	2.27207	8.04214	12.0498	15.3244	18.1379	20.632	22.8837	24.9377	26.8216	28.5541	30.1488	31.6162	32.9651	34.203	35.3366	36.3716	37.3137	38.1679	38.9387	39.6308	40.2481	40.7946	41.2741	41.6901	42.0459	42.3448	42.5898	42.7839	42.9299	43.0304	43.088	43.105	43.084	43.027
CSys (mg/L)	102	5	0	0	0	0	0	0	0	0	0	0	0	0	0	0	0	0	0	0	0	0	0	0	0	0	0	0	0.95319	1.99612	2.83495	3.57642	4.25432	4.88658	5.4832	6.05002	6.5907	7.10767	7.60269	8.07707	8.5319	8.96806	9.38633	9.7874	10.1719	10.5403	10.8933	11.2312	11.5546
CSys (mg/L)	85	5	0	0	0	0	0	0	0	0	0	0	0	0	0	0	0	0	0	0	0	0	0	0	0	0	0.893366	2.13502	3.14522	4.04829	4.88213	5.66382	6.4025	7.10389	7.77195	8.40964	9.01921	9.60247	10.1609	10.6957	11.2079	11.6985	12.1681	12.6177	13.0478	13.4591	13.8521	14.2274	14.5856
CSys (mg/L)	126	5	0	0	0	0	0	0	0	0	0	0	0	0	0	0	0	0	0	0	0	0	0	0	0	0	0.144148	1.27101	2.06472	2.75271	3.38151	3.97266	4.53678	5.07932	5.60326	6.11039	6.60185	7.07845	7.5408	7.98942	8.42472	8.84709	9.25684	9.65431	10.0398	10.4135	10.7758	11.1268	11.4669
CSys (mg/L)	127	5	0	0	0	0	0	0	0	0	0	0	0	0	0.859355	2.37153	3.54548	4.59056	5.55351	6.45796	7.31722	8.13905	8.92824	9.68785	10.42	11.1261	11.8075	12.4649	13.0994	13.7114	14.3018	14.8711	15.4199	15.9487	16.458	16.9484	17.4202	17.874	18.3103	18.7293	19.1317	19.5177	19.8879	20.2425	20.5821	20.9068	21.2173	21.5137	21.7964
CSys (mg/L)	129	5	0	0	0	0	0	0	0	0	0	0	0	0	0	0	1.04737	3.36254	5.13826	6.73034	8.22389	9.64648	11.0087	12.3158	13.5709	14.7766	15.9347	17.047	18.115	19.1401	20.1235	21.0666	21.9704	22.836	23.6647	24.4574	25.215	25.9388	26.6294	27.2881	27.9155	28.5126	29.0804	29.6196	30.131	30.6155	31.0738	31.5068	31.9151
CSys (mg/L)	131	5	0	0	0	0	0	0	0	0	0	0	0	0	0	0	0	0	0	0	0	0	0	0	0	0	0	2.72751	4.8182	6.58834	8.17749	9.64559	11.024	12.3303	13.5748	14.7645	15.9042	16.9974	18.047	19.0554	20.0244	20.9558	21.8511	22.7115	23.5383	24.3325	25.0953	25.8275	26.53
CSys (mg/L)	78	5	0	0	0	0	0	0	0	0	0	0	0	0	0	0	0	2.65819	5.10126	6.9893	8.60543	10.0398	11.3418	12.5422	13.6607	14.7106	15.7006	16.6371	17.5247	18.367	19.1667	19.9261	20.6472	21.3316	21.9808	22.5963	23.1792	23.7308	24.2522	24.7444	25.2085	25.6454	26.056	26.4412	26.802	27.139	27.4532	27.7452	28.0159
CSys (mg/L)	18	5	0	0	0	0	0	0	0	0	0	0	0	0	0	0	0.226802	3.66269	6.05249	8.0933	9.92713	11.6112	13.1741	14.6328	15.9981	17.2775	18.477	19.6011	20.6538	21.6385	22.5584	23.4162	24.2148	24.9567	25.6443	26.28	26.866	27.4044	27.8974	28.3469	28.7548	29.123	29.4533	29.7473	30.0067	30.2331	30.4281	30.593	30.7294
CSys (mg/L)	111	5	0	0	0	0	0	0	0	0	0	0	0	0	0	2.33971	7.37438	11.2188	14.544	17.5261	20.2494	22.7621	25.0965	27.2759	29.3184	31.2383	33.047	34.7542	36.3678	37.8944	39.3397	40.7086	42.0055	43.2339	44.3974	45.4989	46.5412	47.5267	48.4578	49.3366	50.1651	50.9453	51.6788	52.3673	53.0125	53.6159	54.179	54.7031	55.1895
CSys (mg/L)	30	5	0	0	0	0	0	0	0	0	0	0	0	0	0	0	0	0	0	0	0	0	0	0	0	0	0	0	0	0	0	0	0	0	0	0	0	0	0	3.92969	9.19709	13.149	16.4779	19.3817	21.9749	24.3279	26.4847	28.4741	30.3156
CSys (mg/L)	35	5	0	0	0	0	0	0	0	0	0	0	0	0	0	0	0	4.17986	7.41842	10.121	12.5321	14.7488	16.8228	18.7827	20.6451	22.4204	24.1157	25.736	27.2851	28.7662	30.1822	31.5354	32.8281	34.0623	35.2399	36.3628	37.4327	38.4512	39.4199	40.3404	41.2142	42.0427	42.8273	43.5693	44.2701	44.931	45.5531	46.1378	46.6861
CSys (mg/L)	63	5	0	0	0	0	0	0	0	0	0	0	0	0	0	0	0	0	0	0	0	1.74248	4.35827	6.37219	8.11369	9.67838	11.1139	12.4461	13.6903	14.8569	15.953	16.9845	17.9559	18.871	19.7331	20.545	21.3093	22.0282	22.7039	23.3381	23.9328	24.4895	25.0097	25.495	25.9467	26.3662	26.7546	27.1133	27.4433
CSys (mg/L)	52	5	0	0	0	0	0	0	0	0	0	0	0	0	0	0	0	0	0	0	2.45302	4.65483	6.53445	8.22887	9.7882	11.2387	12.5965	13.873	15.0769	16.2151	17.2932	18.3159	19.2873	20.2108	21.0893	21.9253	22.7212	23.479	24.2005	24.8874	25.541	26.1629	26.7543	27.3163	27.8501	28.3567	28.837	29.2921	29.7227
CSys (mg/L)	160	5	0	0	0	0	0	0	0	0	0	0	0	0	0	0	2.31164	4.07037	5.57876	6.95077	8.23291	9.44676	10.6031	11.7081	12.7656	13.7784	14.7487	15.6784	16.569	17.422	18.2387	19.0203	19.768	20.4828	21.1658	21.8179	22.44	23.0331	23.5981	24.1356	24.6467	25.132	25.5923	26.0284	26.4409	26.8306	27.1982	27.5443	27.8696
CSys (mg/L)	67	5	0	0	0	0	0	0	0	0	0	0	0	0	0	0	1.15884	2.71374	3.90434	4.92802	5.85028	6.70207	7.49908	8.25007	8.96048	9.63407	10.2736	10.8814	11.4592	12.0087	12.5312	13.0279	13.4999	13.9483	14.3739	14.7777	15.1605	15.5229	15.8659	16.1899	16.4958	16.7841	17.0554	17.3104	17.5497	17.7736	17.9829	18.1779	18.3593
CSys (mg/L)	82	5	0	0	0	0	0	0	0	0	0	0	0	0	0	0	0	0	0	0	0	0	0	0	0	0	0.112812	4.48899	7.37988	9.72426	11.7442	13.549	15.1965	16.7186	18.1344	19.4562	20.6927	21.8503	22.9342	23.9489	24.8981	25.7852	26.6132	27.3849	28.1028	28.7695	29.3871	29.9578	30.4836
CSys (mg/L)	53	5	0	0	0	0	0	0	0	0	0	0	0	0	0	0	0	0	0	0	0	0	1.51735	3.41898	4.95604	6.32641	7.59449	8.78917	9.92441	11.0077	12.0432	13.0341	13.9824	14.8899	15.7581	16.5883	17.3818	18.1398	18.8635	19.5538	20.2117	20.8384	21.4347	22.0016	22.54	23.0507	23.5346	23.9925	24.4252
CSys (mg/L)	21	6	0	0	0	0	0	0	0	0	0	0	0	0	0	0	0	0	0	0	0	0	0	0	0	0	0	0	0	2.02471	4.08444	5.69467	7.07708	8.3114	9.44041	10.488	11.4682	12.3898	13.2586	14.079	14.8541	15.5867	16.279	16.9331	17.5507	18.1336	18.683	19.2006	19.6874
CSys (mg/L)	4	6	0	0	0	0	0	0	0	0	0	0	0	0	0	0	0	0	0	0	0	0	0	0	0	0	0	0	0	0	0	0.600158	3.97721	6.27708	8.17796	9.83961	11.3411	12.7233	14.0088	15.2106	16.3368	17.3934	18.3847	19.3143	20.1855	21.0008	21.7629	22.4742	23.1368
CSys (mg/L)	76	6	0	0	0	0	0	0	0	0	0	0	0	0	0	0	0.079668	4.47683	7.72763	10.4798	12.9552	15.2359	17.3676	19.3765	21.279	23.0857	24.8038	26.4388	27.9951	29.4762	30.8854	32.2253	33.4986	34.7077	35.8548	36.942	37.9716	38.9453	39.8651	40.7328	41.5502	42.3189	43.0406	43.717	44.3494	44.9396	45.4888	45.9985	46.47
CSys (mg/L)	77	6	0	0	0	0	0	0	0	0	0	0	0	0	0	0	0	0	0	0	0	0	0	0	0	0	0	1.62854	5.04338	7.56957	9.71583	11.6065	13.3061	14.8559	16.2832	17.6068	18.8401	19.9931	21.0737	22.088	23.0411	23.9374	24.7804	25.5734	26.3192	27.0203	27.679	28.2973	28.8772
CSys (mg/L)	9	6	0	0	0	0	0	0	0	0	0	0	0	0	0	0	0	0	0	0	0	0	0	0	0	0	0.99327	2.30651	3.34645	4.26821	5.11424	5.90703	6.6598	7.38044	8.07385	8.74317	9.3905	10.0174	10.6249	11.2139	11.7852	12.3394	12.877	13.3985	13.9043	14.3948	14.8705	15.3316	15.7785
CSys (mg/L)	41	6	0	0	0	0	0	0	0	0	0	0	0	0	0	0	0	0	0	0	0	0	0	2.38656	7.77168	11.6791	14.9481	17.8052	20.362	22.6787	24.791	26.7222	28.4893	30.1054	31.5813	32.9263	34.1485	35.2553	36.2534	37.1491	37.9482	38.6563	39.2784	39.8195	40.2843	40.6772	41.0023	41.2637	41.4651
CSys (mg/L)	148	6	0	0	0	0	0	0	0	0	0	0	0	0	0	0	0	0	0	0	0	0	0	0	0	0	0	0	2.78032	8.28554	12.3105	15.6826	18.6333	21.2857	23.7082	25.9414	28.0109	29.9341	31.724	33.3905	34.9418	36.3849	37.726	38.9707	40.1238	41.19	42.1737	43.0788	43.9092
CSys (mg/L)	150	6	0	0	0	0	0	0	0	0	0	0	0	0	0	0	0	0	0	0	0	0	0	0	0	0	0	0.810059	2.22505	3.32386	4.28444	5.15206	5.94907	6.68812	7.37744	8.02291	8.6291	9.19962	9.73747	10.2452	10.7248	11.1782	11.607	12.0126	12.3961	12.7588	13.1015	13.4253	13.7309
CSys (mg/L)	93	6	0	0	0	0	0	0	0	0	0	0	0	0	0	0	0	0	0	0	0	3.02052	5.54834	7.74975	9.74587	11.5858	13.2973	14.8993	16.4057	17.8268	19.1708	20.4441	21.652	22.7988	23.888	24.9228	25.906	26.8399	27.7268	28.5685	29.3668	30.1236	30.8402	31.5181	32.1588	32.7635	33.3335	33.87	34.3741
CSys (mg/L)	153	6	0	0	0	0	0	0	0	0	0	0	0	0	0	0	0	0	0	0	0	0	0	0	0	0	0	0	0	0	0	0	0	0	0	0	0	0	0.000623622	2.77577	4.86725	6.64031	8.22359	9.67027	11.0076	12.2521	13.4155	14.5065	15.5323
CSys (mg/L)	55	6	0	0	0	0	0	0	0	0	0	0	0	0	0	0	0	0.1722	3.02493	5.04715	6.81401	8.431	9.94388	11.3753	12.7381	14.0407	15.2889	16.4871	17.6388	18.7465	19.8128	20.8393	21.8279	22.7797	23.6961	24.5782	25.4271	26.244	27.029	27.7836	28.509	29.2048	29.8727	30.5136	31.1271	31.7148	32.2776	32.815	33.3286
CSys (mg/L)	149	6	0	0	0	0	0	0	0	0	0	0	0	0	0	0	0	0	0	0	0	0	0	0	0	0	3.25629	6.20844	8.52945	10.5444	12.3578	14.027	15.5871	17.0607	18.4623	19.8016	21.0854	22.3183	23.504	24.6451	25.7436	26.8015	27.8202	28.8009	29.745	30.6535	31.5274	32.3677	33.1753
CSys (mg/L)	29	6	0	0	0	0	0	0	0	0	0	0	0	0	0	0	0	1.75921	3.9773	5.7373	7.27988	8.68264	9.98438	11.2059	12.3595	13.4531	14.4924	15.4817	16.4246	17.3238	18.1821	19.0016	19.7841	20.5314	21.2451	21.9265	22.577	23.1977	23.7898	24.3542	24.892	25.404	25.8912	26.3542	26.7939	27.2111	27.6064	27.9806	28.3342
CSys (mg/L)	170	6	0	0	0	0	0	0	0	0	0	0	0	0	0	0	0	0	0	0	0	0	0	0	0	0	0	0	5.20341	8.97886	12.1043	14.8579	17.3638	19.6824	21.8454	23.8713	25.7723	27.5572	29.2327	30.8046	32.2781	33.6576	34.9474	36.1512	37.2729	38.3159	39.2835	40.1789	41.0051
CSys (mg/L)	135	6	0	0	0	0	0	0	0	0	0	0	0	0	0	0	0	1.32425	2.51818	3.53629	4.46136	5.32534	6.14349	6.92363	7.67056	8.38745	9.0762	9.73862	10.376	10.9896	11.5801	12.1483	12.6951	13.2213	13.7271	14.2133	14.6805	15.1292	15.5598	15.9731	16.3691	16.7484	17.1116	17.4591	17.7911	18.1086	18.411	18.6994	18.9739
CSys (mg/L)	46	6	0	0	0	0	0	0	0	0	0	0	0	0	0	0	0	0	0	0	7.19286	12.5942	16.8607	20.5065	23.752	26.7003	29.4066	31.9023	34.2105	36.3467	38.3244	40.153	41.8424	43.4005	44.8344	46.1507	47.3563	48.4545	49.4531	50.3561	51.1689	51.8952	52.5399	53.1076	53.601	54.0249	54.3833	54.6778	54.9141
CSys (mg/L)	100	6	0	0	0	0	0	0	0	0	0	0	0	0	0	0	0	0.982693	2.46499	3.60844	4.60222	5.50675	6.34834	7.13969	7.88783	8.59719	9.27089	9.9113	10.5203	11.0996	11.6504	12.1741	12.6716	13.1441	13.5924	14.0175	14.42	14.8009	15.1607	15.5004	15.8205	16.1216	16.4045	16.6698	16.918	17.1497	17.3656	17.566	17.7517
CSys (mg/L)	122	7	0	0	0	0	0	0	0	0	0	0	0	0	0	0	0	0	0	0	0	0	0.0878909	1.66939	2.80858	3.7851	4.66778	5.48699	6.25912	6.99342	7.6954	8.36862	9.01551	9.63785	10.2371	10.8142	11.3704	11.9063	12.4227	12.9203	13.3996	13.8612	14.3056	14.7334	15.1448	15.5405	15.9208	16.2861	16.6367
CSys (mg/L)	124	7	0	0	0	0	0	0	0	0	0	0	0	0	0	0	0.34872	2.5861	4.19507	5.60327	6.89101	8.09531	9.23506	10.321	11.3599	12.3566	13.3146	14.2367	15.1251	15.9816	16.8078	17.6051	18.3744	19.1168	19.8333	20.5247	21.1916	21.8349	22.455	23.0527	23.6286	24.1831	24.7168	25.2303	25.7239	26.1983	26.6538	27.091	27.5103
CSys (mg/L)	3	7	0	0	0	0	0	0	0	0	0	0	0	0	0	0	0	0	0	0	0	0	0	0	0	1.16142	4.33776	6.61107	8.53896	10.2527	11.811	13.2494	14.5907	15.8501	17.0378	18.1613	19.2258	20.2354	21.1931	22.1018	22.9637	23.7806	24.5545	25.2869	25.9793	26.6332	27.2499	27.8307	28.3769
CSys (mg/L)	86	7	0	0	0	0	0	0	0	0	0	0	0	0	0	0	7.78817	14.0288	19.278	23.9699	28.287	32.3156	36.0996	39.6641	43.0255	46.1961	49.1857	52.0028	54.6553	57.1503	59.4944	61.694	63.7552	65.6835	67.4845	69.1635	70.7255	72.1753	73.5177	74.757	75.8977	76.9439	77.8996	78.7687	79.5549	80.2617	80.8926	81.4509	81.9399
CSys (mg/L)	7	7	0	0	0	0	0	0	0	0	0	0	0	0	0	0	0	0	0	0	0	0	3.27262	10.0561	15.0517	19.327	23.1282	26.5785	29.7451	32.6676	35.3716	37.8754	40.193	42.3359	44.3142	46.1368	47.8119	49.3472	50.7498	52.0264	53.1835	54.2272	55.1632	55.997	56.734	57.3793	57.9376	58.4135	58.8115
CSys (mg/L)	151	7	0	0	0	0	0	0	0	0	0	0	0	0	0	0	0	0	0	0.594277	2.83643	4.45389	5.84772	7.11161	8.28514	9.38666	10.4258	11.4082	12.3378	13.2174	14.0496	14.8363	15.5794	16.2805	16.9415	17.5637	18.1485	18.6975	19.2119	19.6932	20.1423	20.5608	20.9496	21.3099	21.6429	21.9496	22.231	22.4882	22.722
CSys (mg/L)	38	7	0	0	0	0	0	0	0	0	0	0	0	0	0	0	2.57618	8.10032	11.9707	15.1411	17.899	20.3811	22.656	24.7607	26.7169	28.5389	30.237	31.8194	33.2928	34.663	35.9352	37.1143	38.2047	39.2106	40.1357	40.984	41.7588	42.4637	43.1017	43.676	44.1895	44.6451	45.0455	45.3933	45.691	45.9411	46.1458	46.3074	46.4281
CSys (mg/L)	43	7	0	0	0	0	0	0	0	0	0	0	0	0	0	0	0	0	0	0	2.10435	4.24174	5.96368	7.48147	8.87246	10.1767	11.4156	12.601	13.74	14.8369	15.8948	16.916	17.9023	18.8552	19.7759	20.6657	21.5256	22.3565	23.1594	23.935	24.6842	25.4076	26.1059	26.7799	27.43	28.057	28.6613	29.2436	29.8043
CSys (mg/L)	66	7	0	0	0	0	0	0	0	0	0	0	0	0	0	0	0	0	0	0.711195	6.55715	10.5727	13.9802	17.0393	19.861	22.4953	24.9673	27.2914	29.4777	31.5336	33.4658	35.2798	36.981	38.5742	40.0641	41.455	42.7513	43.9565	45.075	46.11	47.0652	47.9439	48.7495	49.4849	50.1533	50.7576	51.3006	51.7849	52.2131
CSys (mg/L)	69	7	0	0	0	0	0	0	0	0	0	0	0	0	0	0	0	0	0	0	0	0	0	0	0	0	0	0	0	0	0	4.00632	7.19539	9.84982	12.1996	14.3461	16.3404	18.2101	19.9707	21.6323	23.2017	24.6842	26.0841	27.4052	28.6508	29.8241	30.9279	31.965	32.938
CSys (mg/L)	158	7	0	0	0	0	0	0	0	0	0	0	0	0	0	0	0	0	0	0	0	0.354142	2.05789	3.322	4.42835	5.43279	6.36007	7.22413	8.03431	8.79748	9.51885	10.2026	10.8519	11.4695	12.0575	12.6178	13.152	13.6614	14.1472	14.6103	15.0518	15.4724	15.873	16.2543	16.617	16.9616	17.2888	17.5992	17.8933
CSys (mg/L)	72	7	0	0	0	0	0	0	0	0	0	0	0	0	0	0	0	0	0	0	0	0	0	0.481413	3.10476	4.9683	6.58451	8.05563	9.42784	10.7244	11.9576	13.135	14.261	15.3389	16.3711	17.3596	18.306	19.212	20.0788	20.9078	21.7001	22.4569	23.1793	23.8683	24.525	25.1503	25.7451	26.3105	26.8472
CSys (mg/L)	164	7	0	0	0	0	0	0	0	0	0	0	0	0	0	0	0	0	0	0	0	0	0	0	0	0	0	0	0	0	0	0	0	0	0	0	2.38554	5.34495	7.63122	9.59934	11.3771	13.0252	14.5742	16.0407	17.4349	18.7632	20.0307	21.241	22.3974
CSys (mg/L)	22	7	0	0	0	0	0	0	0	0	0	0	0	0	0	0	0	0	0	5.61076	10.7475	15.0519	18.8924	22.4061	25.6653	28.7112	31.5695	34.2572	36.7865	39.1669	41.4063	43.5113	45.4882	47.3424	49.0791	50.7035	52.22	53.6333	54.9476	56.1671	57.2957	58.3373	59.2955	60.1739	60.9758	61.7047	62.3636	62.9556	63.4836
CSys (mg/L)	91	7	0	0	0	0	0	0	0	0	0	0	0	0	0	0	0	0	0	0	0	0.412751	4.9013	8.13869	10.9807	13.5704	15.9724	18.2221	20.3408	22.3418	24.2344	26.0256	27.7208	29.3246	30.841	32.2736	33.6257	34.9005	36.1009	37.2298	38.2897	39.2834	40.2133	41.0818	41.8912	42.6437	43.3416	43.9869	44.5816
CSys (mg/L)	97	7	0	0	0	0	0	0	0	0	0	0	0	0	0	0	0	0	0	0	0	0	0	0	0	0	0	2.32888	4.14704	5.69455	7.08236	8.35554	9.53788	10.6437	11.6827	12.6622	13.5878	14.4641	15.295	16.0836	16.8327	17.5447	18.2215	18.8651	19.477	20.0586	20.6113	21.1363	21.6346
CSys (mg/L)	99	7	0	0	0	0	0	0	0	0	0	0	0	0	0	0	0	0	0	0	0	0	0	0	0	0	0	0	0.381165	2.63589	4.27489	5.70845	7.02155	8.24721	9.4048	10.5064	11.5599	12.5704	13.5418	14.4766	15.3772	16.245	17.0817	17.8883	18.6661	19.4159	20.1387	20.8354	21.5066
CSys (mg/L)	8	8	0	0	0	0	0	0	0	0	0	0	0	0	0	0	0.26818	3.37121	5.60486	7.47783	9.14712	10.6726	12.089	13.4181	14.6737	15.8653	16.999	18.0796	19.1104	20.0942	21.033	21.9289	22.7835	23.5981	24.3743	25.1133	25.8162	26.4844	27.1188	27.7205	28.2905	28.8299	29.3396	29.8206	30.2737	30.6998	31.0998	31.4745	31.8247
CSys (mg/L)	19	8	0	0	0	0	0	0	0	0	0	0	0	0	0	0	0	0	0	0	0	0	0	0	0	0	0	0.291698	7.7515	12.9545	17.3696	21.3161	24.9366	28.3019	31.4506	34.4057	37.1831	39.7946	42.2495	44.5562	46.7217	48.7526	50.6548	52.4342	54.0959	55.6449	57.086	58.4238	59.6625
CSys (mg/L)	74	8	0	0	0	0	0	0	0	0	0	0	0	0	0	0	0	0	0	0	0	0	0	0	0	0	0	0	0	0	0	0	1.32214	3.37586	4.89351	6.17784	7.31443	8.34865	9.30632	10.2027	11.0473	11.8464	12.6044	13.3246	14.0098	14.6619	15.2828	15.8742	16.4373
CSys (mg/L)	2	8	0	0	0	0	0	0	0	0	0	0	0	0	0	0	0	0	0	0	0	0	2.25139	4.75015	6.67467	8.29755	9.7165	10.9861	12.1383	13.1931	14.1639	15.0603	15.8898	16.658	17.37	18.0297	18.6409	19.2067	19.7298	20.2128	20.658	21.0675	21.4431	21.7867	22.0999	22.3842	22.641	22.8717	23.0776
CSys (mg/L)	81	8	0	0	0	0	0	0	0	0	0	0	0	0	0	0	0	0	0	0	0	0	0	0	0	0	0.0251682	3.29103	5.70558	7.71346	9.49048	11.1091	12.6103	14.0178	15.3465	16.6059	17.8028	18.9422	20.0279	21.0631	22.0505	22.9923	23.8906	24.7472	25.5639	26.3421	27.0831	27.7885	28.4593
CSys (mg/L)	25	8	0	0	0	0	0	0	0	0	0	0	0	0	0	0	0	0	0	0	0	0	0	0	0	0	0	2.46827	4.87812	6.83297	8.5573	10.1371	11.6152	13.0137	14.3452	15.6174	16.8354	18.0029	19.1228	20.1975	21.229	22.2189	23.1689	24.0804	24.9546	25.7927	26.5959	27.3652	28.1016
CSys (mg/L)	142	8	0	0	0	0	0	0	0	0	0	0	0	0	0	0	0	0	0	0	0	2.02346	3.73125	5.16254	6.44477	7.62288	8.72163	9.75558	10.7339	11.6629	12.5471	13.39	14.1944	14.9628	15.6971	16.3991	17.0703	17.7121	18.3258	18.9123	19.4729	20.0084	20.5196	21.0075	21.4727	21.9161	22.3382	22.7398	23.1215
CSys (mg/L)	159	8	0	0	0	0	0	0	0	0	0	0	0	0	0	0	0	0	0	0.985359	2.92976	4.40124	5.68716	6.85788	7.94922	8.98122	9.96538	10.9085	11.8149	12.6873	13.5277	14.3377	15.1186	15.8713	16.5968	17.2959	17.9694	18.618	19.2424	19.8432	20.4212	20.9768	21.5107	22.0233	22.5154	22.9873	23.4397	23.8729	24.2875
CSys (mg/L)	94	8	0	0	0	0	0	0	0	0	0	0	0	0	0	0	0	0	0	0	0	0	0	0	0	0.838804	3.71123	5.69406	7.34226	8.79594	10.1212	11.3515	12.5048	13.5915	14.6184	15.59	16.51	17.3812	18.2061	18.9868	19.7253	20.4233	21.0825	21.7045	22.2907	22.8424	23.3609	23.8476	24.3035
CSys (mg/L)	28	8	0	0	0	0	0	0	0	0	0	0	0	0	0	0	0	0	0	0	0	0	0	0	0	0	0.543436	1.83977	2.82342	3.69101	4.49196	5.24852	5.97123	6.66552	7.33443	7.97991	8.60329	9.20559	9.78763	10.3501	10.8936	11.4187	11.9259	12.4157	12.8885	13.3447	13.7848	14.2091	14.618
CSys (mg/L)	145	8	0	0	0	0	0	0	0	0	0	0	0	0	0	0	0	0	0.332954	3.24464	5.26296	6.99898	8.57736	10.0462	11.4275	12.7337	13.9727	15.1503	16.2707	17.3375	18.3534	19.3209	20.2421	21.1188	21.9526	22.7453	23.4981	24.2125	24.8898	25.5311	26.1378	26.7109	27.2516	27.7608	28.2398	28.6893	29.1106	29.5044	29.8717
CSys (mg/L)	113	8	0	0	0	0	0	0	0	0	0	0	0	0	0	0	0	0	0	0	0	0.0143495	7.41991	12.4683	16.552	20.0886	23.2696	26.1894	28.8992	31.4294	33.8	36.0251	38.1157	40.0805	41.927	43.6613	45.289	46.8151	48.2442	49.5804	50.8277	51.9898	53.0701	54.0721	54.9989	55.8535	56.6389	57.3579	58.0133
CSys (mg/L)	112	8	0	0	0	0	0	0	0	0	0	0	0	0	0	0	0	0	0	0	0	1.94505	4.09864	5.86102	7.43761	8.89035	10.2521	11.5416	12.7698	13.944	15.0687	16.1476	17.1833	18.1779	19.1332	20.0509	20.9324	21.7789	22.5917	23.3718	24.1203	24.8382	25.5263	26.1857	26.817	27.4211	27.9989	28.5509	29.078
CSys (mg/L)	42	8	0	0	0	0	0	0	0	0	0	0	0	0	0	0	0	0	0.929516	3.35686	5.11056	6.60337	7.93446	9.15012	10.278	11.3353	12.333	13.2786	14.177	15.0321	15.8467	16.6231	17.3632	18.0686	18.7409	19.3813	19.991	20.5711	21.1227	21.6468	22.1443	22.6161	23.0631	23.486	23.8858	24.263	24.6185	24.9529	25.2671
CSys (mg/L)	134	8	0	0	0	0	0	0	0	0	0	0	0	0	0	0	0	0	0	0	0	0	0	0	0	0	0	0	0	1.23284	2.89422	4.14537	5.21525	6.16677	7.03472	7.84023	8.59639	9.31154	9.99116	10.639	11.2578	11.8495	12.4157	12.9578	13.4768	13.9737	14.4494	14.9046	15.3401
CSys (mg/L)	39	8	0	0	0	0	0	0	0	0	0	0	0	0	0	0	0	0	0	1.60221	3.23443	4.57736	5.78045	6.89634	7.95135	8.95908	9.92688	10.859	11.7582	12.6264	13.4649	14.275	15.0576	15.8137	16.5439	17.2492	17.9301	18.5873	19.2214	19.8331	20.4228	20.9912	21.5388	22.066	22.5733	23.0613	23.5304	23.9811	24.4138
CSys (mg/L)	15	8	0	0	0	0	0	0	0	0	0	0	0	0	1.16767	4.97784	7.64919	9.91781	11.9348	13.7732	15.4772	17.0742	18.5824	20.0135	21.3759	22.6754	23.9166	25.1028	26.2367	27.3208	28.357	29.3472	30.293	31.1957	32.0571	32.8783	33.6605	34.4051	35.1132	35.7858	36.4242	37.0293	37.6022	38.1438	38.6551	39.1369	39.5903	40.016	40.415
CSys (mg/L)	132	9	0	0	0	0	0	0	0	0	0	0	0	0	0	0	0.00134057	1.57246	2.73281	3.69908	4.55838	5.34808	6.08647	6.78327	7.44426	8.07325	8.67296	9.2455	9.79255	10.3155	10.8156	11.2938	11.7511	12.1882	12.606	13.0051	13.3861	13.7497	14.0964	14.4267	14.7412	15.0403	15.3245	15.5942	15.85	16.0921	16.3211	16.5373	16.7411
CSys (mg/L)	59	9	0	0	0	0	0	0	0	0	0	0	0	0	0	0	0	0	0	0	0	0	0	0	0.338941	1.88621	3.02947	4.02579	4.93379	5.77842	6.57395	7.32902	8.04912	8.73799	9.39836	10.0323	10.6415	11.2272	11.7907	12.3329	12.8548	13.3571	13.8406	14.3058	14.7534	15.1839	15.5979	15.9957	16.378
CSys (mg/L)	130	9	0	0	0	0	0	0	0	0	0	0	0	0	0	0	0	0	0	0	0	0	0	0	3.5232	7.16154	10.0208	12.4634	14.6352	16.6124	18.4363	20.1312	21.7121	23.1896	24.5713	25.8634	27.0711	28.1988	29.2505	30.2299	31.1404	31.9851	32.767	33.4889	34.1534	34.7633	35.3208	35.8283	36.2881
CSys (mg/L)	133	9	0	0	0	0	0	0	0	0	0	0	0	0	0	0	0	0	0	0	0	0	0	0	0	0	0	0	0	0	2.41366	4.50468	6.24944	7.81342	9.25334	10.6012	11.8761	13.0898	14.2502	15.3627	16.4313	17.4591	18.4485	19.4016	20.3203	21.206	22.0601	22.8839	23.6784
CSys (mg/L)	88	9	0	0	0	0	0	0	0	0	0	0	0	0	0	0	1.89409	3.49221	4.801	5.95869	7.01471	7.99713	8.92253	9.80097	10.6388	11.4402	12.2081	12.9446	13.6515	14.3302	14.9817	15.6071	16.2073	16.7832	17.3356	17.8651	18.3726	18.8585	19.3235	19.7683	20.1934	20.5994	20.9867	21.356	21.7077	22.0422	22.3602	22.6619	22.948
CSys (mg/L)	80	9	0	0	0	0	0	0	0	0	0	0	0	0	0	0	0	0	0	0	0	0	0	0	0	0	0	0	0	0	0	1.22577	4.19223	6.43465	8.39093	10.1651	11.8004	13.3229	14.7497	16.0925	17.3599	18.5587	19.6943	20.7713	21.7936	22.7646	23.6874	24.5648	25.3992
CSys (mg/L)	37	9	0	0	0	0	0	0	0	0	0	0	0	0	0	0	0	0	0	0	0	0	0	0	0	4.46923	10.2496	14.7102	18.523	21.9071	24.9842	27.8248	30.4716	32.952	35.2846	37.4829	39.5571	41.5155	43.3647	45.1105	46.7581	48.312	49.7763	51.1547	52.4508	53.6679	54.8091	55.8773	56.8754
CSys (mg/L)	144	9	0	0	0	0	0	0	0	0	0	0	0	0	0	0.39046	1.63299	2.56846	3.39692	4.16145	4.8817	5.56777	6.22554	6.85886	7.47043	8.06228	8.63597	9.19276	9.73366	10.2595	10.7709	11.2685	11.7529	12.2243	12.6832	13.13	13.565	13.9884	14.4005	14.8015	15.1917	15.5714	15.9406	16.2997	16.6488	16.9881	17.3178	17.6381	17.9492
CSys (mg/L)	16	9	0	0	0	0	0	0	0	0	0	0	0	0	0	1.3149	3.05963	4.40309	5.56802	6.61148	7.56394	8.44408	9.26383	10.0312	10.7519	11.43	12.0691	12.6718	13.2404	13.777	14.2832	14.7608	15.211	15.6353	16.0349	16.4108	16.7641	17.0958	17.4067	17.6978	17.9697	18.2234	18.4594	18.6785	18.8814	19.0687	19.2409	19.3986	19.5424
CSys (mg/L)	146	9	0	0	0	0	0	0	0	0	0	0	0	0	0	0	0	0	0	0	0	0	0	0	0	1.25084	2.40039	3.34001	4.16713	4.91867	5.61351	6.26209	6.87076	7.44385	7.9845	8.49522	8.97806	9.43475	9.8668	10.2755	10.6621	11.0277	11.3731	11.6994	12.0073	12.2975	12.5709	12.828	13.0695
CSys (mg/L)	33	9	0	0	0	0	0	0	0	0	0	0	0	0	0	0	0	0	0	0	0	0	0	0	2.50782	4.69266	6.49996	8.09835	9.55246	10.8959	12.1473	13.3175	14.4138	15.4414	16.4046	17.3067	18.1509	18.9398	19.6761	20.3622	21.0002	21.5923	22.1405	22.6467	23.1127	23.5402	23.9311	24.2868	24.6089
CSys (mg/L)	106	9	0	0	0	0	0	0	0	0	0	0	0	0	0	0	0	0	3.46553	7.47266	10.5461	13.1372	15.4187	17.4776	19.3612	21.0974	22.7046	24.1957	25.5807	26.8673	28.0621	29.1708	30.1982	31.1487	32.0264	32.8349	33.5776	34.2577	34.8781	35.4418	35.9513	36.4093	36.8181	37.18	37.4974	37.7723	38.0068	38.2028	38.3622
CSys (mg/L)	156	9	0	0	0	0	0	0	0	0	0	0	0	0	0	0	0	0	0.238566	2.39768	3.9054	5.18638	6.32832	7.37214	8.33988	9.24439	10.0939	10.8942	11.6497	12.3636	13.0389	13.6778	14.2824	14.8546	15.3957	15.9074	16.3908	16.8471	17.2775	17.6829	18.0643	18.4226	18.7588	19.0734	19.3675	19.6417	19.8967	20.1332	20.3519
CSys (mg/L)	161	9	0	0	0	0	0	0	0	0	0	0	0	0	0	0	0	0	0	0	0	0	0	0	0	3.3141	6.58702	9.07187	11.1373	12.9195	14.4957	15.9117	17.1959	18.3667	19.4369	20.4162	21.3121	22.1307	22.8773	23.5566	24.1727	24.7293	25.2301	25.6781	26.0764	26.4278	26.7349	27.0002	27.2261
CSys (mg/L)	162	9	0	0	0	0	0	0	0	0	0	0	0	0	0	0	0	0	0	1.48746	3.36177	4.85232	6.17691	7.38975	8.51929	9.58277	10.591	11.5512	12.4681	13.3456	14.1862	14.9923	15.7657	16.508	17.2206	17.9048	18.5616	19.192	19.7971	20.3776	20.9344	21.4682	21.9798	22.4697	22.9388	23.3875	23.8164	24.2263	24.6174
CSys (mg/L)	165	9	0	0	0	0	0	0	0	0	0	0	0	0.817609	6.32359	10.1849	13.5068	16.5228	19.321	21.9435	24.4144	26.7491	28.9585	31.0506	33.0318	34.9076	36.6825	38.3608	39.9462	41.4424	42.8527	44.1803	45.4284	46.5998	47.6973	48.7239	49.6819	50.5742	51.4031	52.1709	52.8802	53.533	54.1315	54.6779	55.1742	55.6224	56.0243	56.3818	56.6966
CSys (mg/L)	125	9	0	0	0	0	0	0	0	0	0	0	0	0	0	0	0.733679	1.93238	2.85243	3.65526	4.38707	5.07051	5.71722	6.33359	6.92334	7.4889	8.03193	8.55372	9.05527	9.53746	10.001	10.4466	10.8748	11.2862	11.6813	12.0605	12.4244	12.7733	13.1077	13.428	13.7346	14.0277	14.3079	14.5754	14.8307	15.0739	15.3055	15.5257	15.735
CSys (mg/L)	24	10	0	0	0	0	0	0	0	0	0	0	0	0	0	0	0	0.601702	2.94399	4.6479	6.13476	7.48957	8.75241	9.94401	11.0759	12.155	13.1861	14.1725	15.1169	16.0214	16.8878	17.7176	18.5123	19.2731	20.0012	20.6976	21.3634	21.9994	22.6068	23.1861	23.7385	24.2645	24.7651	25.2409	25.6927	26.1213	26.5272	26.9112	27.274
CSys (mg/L)	155	10	0	0	0	0	0	0	0	0	0	0	0	0	0	0	0	0.554616	3.12532	4.88897	6.35915	7.64943	8.81465	9.88392	10.874	11.7957	12.6565	13.4618	14.2164	14.9237	15.587	16.2089	16.7918	17.3379	17.8489	18.3266	18.7725	19.1882	19.575	19.934	20.2665	20.5736	20.8564	21.1158	21.3528	21.5683	21.7633	21.9385	22.0948
CSys (mg/L)	147	10	0	0	0	0	0	0	0	0	0	0	0	0	0	1.14226	2.20683	3.10461	3.91436	4.66591	5.37312	6.0434	6.68127	7.28983	7.87135	8.4276	8.95999	9.4697	9.9577	10.4249	10.8721	11.3	11.7092	12.1003	12.4739	12.8306	13.1708	13.495	13.8038	14.0976	14.3768	14.6419	14.8932	15.1313	15.3564	15.569	15.7695	15.9581	16.1354
CSys (mg/L)	62	10	0	0	0	0	0	0	0	0	0	0	0	0	0	0	0	0	0	0	0	0	0.807863	2.20957	3.34787	4.37123	5.31461	6.19492	7.02221	7.80338	8.54365	9.24702	9.91671	10.5553	11.165	11.7476	12.3046	12.8373	13.3469	13.8343	14.3006	14.7464	15.1727	15.58	15.969	16.3403	16.6945	17.0321	17.3537
CSys (mg/L)	51	10	0	0	0	0	0	0	0	0	0	0	0	0	0	0	0	0	0	0	0	0	0	0.0569388	1.23719	2.08876	2.84458	3.54947	4.2209	4.86645	5.48979	6.09298	6.67728	7.24363	7.79272	8.32514	8.84139	9.34192	9.82714	10.2974	10.7531	11.1946	11.6221	12.0361	12.4367	12.8243	13.1992	13.5617	13.9119
CSys (mg/L)	60	10	0	0	0	0	0	0	0	0	0	0	0	0	0	0	0	0	0	0	0	0	2.03876	3.96906	5.54242	6.93273	8.19571	9.36254	10.4522	11.4767	12.4443	13.3612	14.2317	15.0598	15.8483	16.5998	17.3167	18.0009	18.654	19.2777	19.8733	20.4421	20.9852	21.5036	21.9984	22.4704	22.9205	23.3493	23.7577
CSys (mg/L)	6	10	0	0	0	0	0	0	0	0	0	0	0	0	0	0	0	0	0	0	0	0	0	0	0	0.542944	3.73732	5.96865	7.83124	9.46403	10.9385	12.2948	13.5567	14.7388	15.851	16.9004	17.8921	18.8302	19.7182	20.559	21.3549	22.1083	22.8209	23.4947	24.1312	24.732	25.2984	25.8318	26.3335
CSys (mg/L)	65	10	0	0	0	0	0	0	0	0	0	0	0	0	0	0	0	0	0	0	0	0	0	0	0.0299699	1.87749	3.21322	4.34843	5.37137	6.3207	7.21588	8.06729	8.88089	9.6604	10.4084	11.1267	11.8169	12.4802	13.1177	13.7302	14.3186	14.8837	15.4262	15.9468	16.4461	16.9247	17.3831	17.822	18.2419
CSys (mg/L)	108	10	0	0	0	0	0	0	0	0	0	0	0	0	0	0	0	0.177226	3.21485	5.37056	7.15329	8.71928	10.1318	11.4287	12.6339	13.7628	14.8256	15.8295	16.7798	17.6805	18.5348	19.3453	20.1145	20.8442	21.5362	22.1923	22.8138	23.4021	23.9586	24.4843	24.9806	25.4483	25.8886	26.3024	26.6906	27.0541	27.3939	27.7106	28.0051
CSys (mg/L)	163	10	0	0	0	0	0	0	0	0	0	0	0	0	0	0	0	0	0	0	0	0	0	0	0	0	0	0	1.55103	2.97463	4.16332	5.23396	6.23055	7.17457	8.07698	8.9437	9.77824	10.5829	11.3592	12.1086	12.8319	13.5302	14.2042	14.8546	15.4822	16.0876	16.6714	17.2341	17.7763
CSys (mg/L)	101	10	0	0	0	0	0	0	0	0	0	0	0	0	0	0	0	0	0	0	0	0	0	0	0	0.0573985	2.56306	4.37856	5.8963	7.24324	8.47394	9.61799	10.6921	11.7065	12.6674	13.5796	14.4462	15.2702	16.0535	16.7983	17.5062	18.1786	18.8171	19.4228	19.9971	20.541	21.0556	21.5419	22.0009
CSys (mg/L)	44	10	0	0	0	0	0	0	0	0	0	0	0	0	0	0.796721	3.06486	4.7102	6.12428	7.39581	8.56549	9.65722	10.6854	11.659	12.5838	13.4636	14.3015	15.0995	15.8595	16.583	17.2714	17.926	18.548	19.1384	19.6984	20.229	20.7311	21.2057	21.6537	22.076	22.4734	22.8468	23.1969	23.5245	23.8304	24.1154	24.38	24.625	24.8512
CSys (mg/L)	116	10	0	0	0	0	0	0	0	0	0	0	0	0	0	0	0	0	0	0	0	0	0	0	0	0	0	0	0	0	1.28356	2.70438	3.83309	4.82745	5.7321	6.57061	7.35682	8.09921	8.80316	9.47235	10.1094	10.7163	11.2946	11.8457	12.3708	12.8709	13.3469	13.7998	14.2303
CSys (mg/L)	48	10	0	0	0	0	0	0	0	0	0	0	0	0	0	0	0	0	0	0	0	0	0	0	0	0	0	0	0	0	1.55147	4.10139	6.0465	7.73585	9.26559	10.6856	12.0231	13.2938	14.5069	15.6687	16.7831	17.8535	18.8821	19.8709	20.8217	21.736	22.615	23.4599	24.272
CSys (mg/L)	118	10	0	0	0	0	0	0	0	0	0	0	0	0	0	0	0	0	0	0	0	0	0	0	0	0	1.21912	2.66715	3.87794	4.97598	6.00061	6.96817	7.88728	8.76339	9.60033	10.4009	11.1675	11.9017	12.6052	13.2792	13.9248	14.5431	15.135	15.7013	16.2429	16.7606	17.2549	17.7267	18.1767
CSys (mg/L)	119	10	0	0	0	0	0	0	0	0	0	0	0	0	0	0	0	0	0	0	0	0.391022	3.22224	5.19581	6.88225	8.39415	9.784	11.0792	12.2955	13.4427	14.5276	15.5554	16.5301	17.4549	18.3327	19.1658	19.9565	20.7065	21.4176	22.0913	22.7291	23.3323	23.9022	24.44	24.9468	25.4237	25.8717	26.2919	26.6851
CSys (mg/L)	128	10	0	0	0	0	0	0	0	0	0	0	0	0	0	0.368558	2.94636	4.77285	6.33815	7.74367	9.0367	10.2447	11.3843	12.4659	13.4965	14.4814	15.4242	16.3279	17.1952	18.028	18.8283	19.5976	20.3373	21.0488	21.7332	22.3916	23.025	23.6342	24.2201	24.7834	25.325	25.8455	26.3455	26.8256	27.2865	27.7287	28.1527	28.5591	28.9482
[truncated: 354 more columns]

## Sheet: Conc Profiles CSys(CPlasma)
Summary Statistics			Mean			Median
	From (h)	To (h)	TMax (h)	CMax (mg/L)	AUC (mg/L.h)	TMax (h)	CMax (mg/L)	AUC (mg/L.h)
CSys	0	6	1.02	33.0387	73.4314	0.945	30.3156	66.4714
Population Statistics
Time (h)			0	0.015	0.03	0.045	0.06	0.075	0.09	0.105	0.12	0.135	0.15	0.165	0.18	0.195	0.21	0.225	0.24	0.255	0.27	0.285	0.3	0.315	0.33	0.345	0.36	0.375	0.39	0.405	0.42	0.435	0.45	0.465	0.48	0.495	0.51	0.525	0.54	0.555	0.57	0.585	0.6	0.615	0.63	0.645	0.66	0.675	0.69
CSys Mean (mg/L)-Dicloxacillin_final			0	0	0	0	0	0	0	0	0	0	0.0298178	0.0803922	0.235059	0.472867	0.907534	1.49997	2.20435	3.03133	3.9585	4.9034	5.93733	6.9647	8.05224	9.14734	10.2722	11.4451	12.6417	13.7954	14.906	16.0414	17.1229	18.1278	19.0943	20.0529	20.9655	21.8246	22.6307	23.4295	24.1891	24.8988	25.5655	26.1924	26.782	27.3362	27.8567	28.3449	28.8022
CSys Median (mg/L)-Dicloxacillin_final			0	0	0	0	0	0	0	0	0	0	0	0	0	0	0	0	0	0	0	1.59019	3.40443	5.10384	6.46021	7.64212	8.8407	9.72677	10.6018	11.5467	12.4808	13.6134	14.8241	15.7245	16.4924	17.3331	18.1497	18.867	19.6972	20.2875	21.1146	21.8503	22.4807	23.086	23.6844	24.2409	24.5932	24.9806	25.6841
CSys 95th percentile			0	0	0	0	0	0	0	0	0	0	0	0	0.47288	2.47782	7.47576	9.69602	11.811	13.5024	15.3014	17.4214	19.1435	21.8859	24.8105	27.7115	29.8634	31.865	33.7934	35.0334	36.4441	38.2908	40.4481	42.4734	44.36	45.8498	46.9895	48.037	49.0052	50.0071	51.0154	51.9472	52.8316	53.6381	54.5925	55.6347	56.3623	56.9187	57.5012
CSys 5th percentile			0	0	0	0	0	0	0	0	0	0	0	0	0	0	0	0	0	0	0	0	0	0	0	0	0	0	0	0	0	0.270071	1.88069	3.49363	4.72359	6.07719	6.59572	7.09601	7.9372	9.43897	10.0373	10.5716	11.0834	11.6985	12.1886	12.7117	13.2657	13.6688	14.0552
Individual Statistics
Type	Individual	Trial
Time (h)			0	0.015	0.03	0.045	0.06	0.075	0.09	0.105	0.12	0.135	0.15	0.165	0.18	0.195	0.21	0.225	0.24	0.255	0.27	0.285	0.3	0.315	0.33	0.345	0.36	0.375	0.39	0.405	0.42	0.435	0.45	0.465	0.48	0.495	0.51	0.525	0.54	0.555	0.57	0.585	0.6	0.615	0.63	0.645	0.66	0.675	0.69
CSys (mg/L)-Dicloxacillin_final	1	1	0	0	0	0	0	0	0	0	0	0	0	0	0	0	0	0	0	0	0	1.16261	2.4148	3.42993	4.33724	5.17426	5.9612	6.70968	7.42664	8.11636	8.78158	9.42415	10.0454	10.6462	11.2274	11.7897	12.3336	12.8595	13.3681	13.8596	14.3346	14.7934	15.2364	15.664	16.0765	16.4742	16.8577	17.227	17.5827
CSys (mg/L)-Dicloxacillin_final	2	8	0	0	0	0	0	0	0	0	0	0	0	0	0	0	0	0	0	0	0	0	2.25139	4.75015	6.67467	8.29755	9.7165	10.9861	12.1383	13.1931	14.1639	15.0603	15.8898	16.658	17.37	18.0297	18.6409	19.2067	19.7298	20.2128	20.658	21.0675	21.4431	21.7867	22.0999	22.3842	22.641	22.8717	23.0776
CSys (mg/L)-Dicloxacillin_final	3	7	0	0	0	0	0	0	0	0	0	0	0	0	0	0	0	0	0	0	0	0	0	0	0	1.16142	4.33776	6.61107	8.53896	10.2527	11.811	13.2494	14.5907	15.8501	17.0378	18.1613	19.2258	20.2354	21.1931	22.1018	22.9637	23.7806	24.5545	25.2869	25.9793	26.6332	27.2499	27.8307	28.3769
CSys (mg/L)-Dicloxacillin_final	4	6	0	0	0	0	0	0	0	0	0	0	0	0	0	0	0	0	0	0	0	0	0	0	0	0	0	0	0	0	0	0.600158	3.97721	6.27708	8.17796	9.83961	11.3411	12.7233	14.0088	15.2106	16.3368	17.3934	18.3847	19.3143	20.1855	21.0008	21.7629	22.4742	23.1368
CSys (mg/L)-Dicloxacillin_final	5	1	0	0	0	0	0	0	0	0	0	0	0	0	1.71832	5.1882	7.81463	10.1175	12.2105	14.1527	15.9776	17.7054	19.3489	20.9169	22.4159	23.8508	25.2255	26.5436	27.8076	29.0203	30.1835	31.2995	32.3697	33.3961	34.3797	35.3223	36.225	37.0891	37.9156	38.7058	39.4608	40.181	40.8681	41.5227	42.1459	42.7381	43.3007	43.8342	44.3398
CSys (mg/L)-Dicloxacillin_final	6	10	0	0	0	0	0	0	0	0	0	0	0	0	0	0	0	0	0	0	0	0	0	0	0	0.542944	3.73732	5.96865	7.83124	9.46403	10.9385	12.2948	13.5567	14.7388	15.851	16.9004	17.8921	18.8302	19.7182	20.559	21.3549	22.1083	22.8209	23.4947	24.1312	24.732	25.2984	25.8318	26.3335
CSys (mg/L)-Dicloxacillin_final	7	7	0	0	0	0	0	0	0	0	0	0	0	0	0	0	0	0	0	0	0	0	3.27262	10.0561	15.0517	19.327	23.1282	26.5785	29.7451	32.6676	35.3716	37.8754	40.193	42.3359	44.3142	46.1368	47.8119	49.3472	50.7498	52.0264	53.1835	54.2272	55.1632	55.997	56.734	57.3793	57.9376	58.4135	58.8115
CSys (mg/L)-Dicloxacillin_final	8	8	0	0	0	0	0	0	0	0	0	0	0	0	0	0	0.26818	3.37121	5.60486	7.47783	9.14712	10.6726	12.089	13.4181	14.6737	15.8653	16.999	18.0796	19.1104	20.0942	21.033	21.9289	22.7835	23.5981	24.3743	25.1133	25.8162	26.4844	27.1188	27.7205	28.2905	28.8299	29.3396	29.8206	30.2737	30.6998	31.0998	31.4745	31.8247
CSys (mg/L)-Dicloxacillin_final	9	6	0	0	0	0	0	0	0	0	0	0	0	0	0	0	0	0	0	0	0	0	0	0	0	0	0.99327	2.30651	3.34645	4.26821	5.11424	5.90703	6.6598	7.38044	8.07385	8.74317	9.3905	10.0174	10.6249	11.2139	11.7852	12.3394	12.877	13.3985	13.9043	14.3948	14.8705	15.3316	15.7785
CSys (mg/L)-Dicloxacillin_final	10	2	0	0	0	0	0	0	0	0	0	0	0	0	0	0	0	0	0	0	0	0	0	0	0	0.205856	1.37732	2.22692	2.98223	3.68611	4.35657	5.00162	5.62507	6.22895	6.81446	7.38244	7.93352	8.46822	8.987	9.49026	9.9784	10.4518	10.9107	11.3555	11.7865	12.204	12.6084	12.9998	13.3785
CSys (mg/L)-Dicloxacillin_final	11	1	0	0	0	0	0	0	0	0	0	0	0	0	0	0	0	0	0	0	0	0	1.26251	3.92023	6.03145	7.92331	9.67343	11.3111	12.8498	14.2973	15.6591	16.9396	18.1426	19.2716	20.3297	21.3201	22.2456	23.1089	23.9126	24.6594	25.3515	25.9914	26.5813	27.1234	27.6196	28.0722	28.4829	28.8536	29.1862
CSys (mg/L)-Dicloxacillin_final	12	4	0	0	0	0	0	0	0	0	0	0	0	0	0	0	0	0	0	0	0	0	0	0	0	0	0	0	0	0	0	0	0	0	0	1.14883	3.30667	4.89835	6.26317	7.4914	8.62906	9.70109	10.7213	11.6979	12.6355	13.5375	14.406	15.2426	16.0488
CSys (mg/L)-Dicloxacillin_final	13	4	0	0	0	0	0	0	0	0	0	0	5.06902	11.6589	16.5819	20.7025	24.3403	27.6453	30.6926	33.5235	36.1632	38.6288	40.9331	43.0862	45.0966	46.9719	48.7188	50.3433	51.8511	53.2475	54.5375	55.7258	56.817	57.8152	58.7247	59.5494	60.2931	60.9594	61.5518	62.0737	62.5283	62.9188	63.2481	63.5191	63.7346	63.8972	64.0097	64.0743	64.0935
CSys (mg/L)-Dicloxacillin_final	14	4	0	0	0	0	0	0	0	0	0	0	0	0	0	0	0	0	0	0	0.971501	2.04528	2.92021	3.70106	4.41826	5.08799	5.71959	6.31879	6.8894	7.43409	7.95491	8.45347	8.93109	9.38888	9.82782	10.2488	10.6524	11.0395	11.4107	11.7664	12.1072	12.4337	12.7462	13.0452	13.3311	13.6042	13.865	14.1139	14.3511
CSys (mg/L)-Dicloxacillin_final	15	8	0	0	0	0	0	0	0	0	0	0	0	0	1.16767	4.97784	7.64919	9.91781	11.9348	13.7732	15.4772	17.0742	18.5824	20.0135	21.3759	22.6754	23.9166	25.1028	26.2367	27.3208	28.357	29.3472	30.293	31.1957	32.0571	32.8783	33.6605	34.4051	35.1132	35.7858	36.4242	37.0293	37.6022	38.1438	38.6551	39.1369	39.5903	40.016	40.415
CSys (mg/L)-Dicloxacillin_final	16	9	0	0	0	0	0	0	0	0	0	0	0	0	0	1.3149	3.05963	4.40309	5.56802	6.61148	7.56394	8.44408	9.26383	10.0312	10.7519	11.43	12.0691	12.6718	13.2404	13.777	14.2832	14.7608	15.211	15.6353	16.0349	16.4108	16.7641	17.0958	17.4067	17.6978	17.9697	18.2234	18.4594	18.6785	18.8814	19.0687	19.2409	19.3986	19.5424
CSys (mg/L)-Dicloxacillin_final	17	3	0	0	0	0	0	0	0	0	0	0	0	0	0	0	0	1.09387	4.98825	7.81604	10.2284	12.3762	14.3327	16.1388	17.8198	19.3923	20.8683	22.2568	23.5655	24.8004	25.9667	27.069	28.1113	29.097	30.0292	30.9107	31.7441	32.5315	33.2752	33.9769	34.6386	35.2617	35.848	36.3987	36.9153	37.3991	37.8513	38.273	38.6653
CSys (mg/L)-Dicloxacillin_final	18	5	0	0	0	0	0	0	0	0	0	0	0	0	0	0	0.226802	3.66269	6.05249	8.0933	9.92713	11.6112	13.1741	14.6328	15.9981	17.2775	18.477	19.6011	20.6538	21.6385	22.5584	23.4162	24.2148	24.9567	25.6443	26.28	26.866	27.4044	27.8974	28.3469	28.7548	29.123	29.4533	29.7473	30.0067	30.2331	30.4281	30.593	30.7294
CSys (mg/L)-Dicloxacillin_final	19	8	0	0	0	0	0	0	0	0	0	0	0	0	0	0	0	0	0	0	0	0	0	0	0	0	0	0.291698	7.7515	12.9545	17.3696	21.3161	24.9366	28.3019	31.4506	34.4057	37.1831	39.7946	42.2495	44.5562	46.7217	48.7526	50.6548	52.4342	54.0959	55.6449	57.086	58.4238	59.6625
CSys (mg/L)-Dicloxacillin_final	20	4	0	0	0	0	0	0	0	0	0	0	0	1.18579	4.17556	6.38711	8.30885	10.0489	11.6596	13.1713	14.6025	15.9647	17.2657	18.5109	19.704	20.8482	21.9459	22.999	24.0094	24.9786	25.908	26.799	27.6527	28.4704	29.2531	30.0018	30.7175	31.4013	32.054	32.6765	33.2697	33.8343	34.3713	34.8814	35.3653	35.8238	36.2576	36.6674	37.0539
CSys (mg/L)-Dicloxacillin_final	21	6	0	0	0	0	0	0	0	0	0	0	0	0	0	0	0	0	0	0	0	0	0	0	0	0	0	0	0	2.02471	4.08444	5.69467	7.07708	8.3114	9.44041	10.488	11.4682	12.3898	13.2586	14.079	14.8541	15.5867	16.279	16.9331	17.5507	18.1336	18.683	19.2006	19.6874
CSys (mg/L)-Dicloxacillin_final	22	7	0	0	0	0	0	0	0	0	0	0	0	0	0	0	0	0	0	5.61076	10.7475	15.0519	18.8924	22.4061	25.6653	28.7112	31.5695	34.2572	36.7865	39.1669	41.4063	43.5113	45.4882	47.3424	49.0791	50.7035	52.22	53.6333	54.9476	56.1671	57.2957	58.3373	59.2955	60.1739	60.9758	61.7047	62.3636	62.9556	63.4836
CSys (mg/L)-Dicloxacillin_final	23	4	0	0	0	0	0	0	0	0	0	0	0	0	0	0	0	0	5.19998	10.7672	15.0866	18.784	22.0602	25.0347	27.7805	30.3423	32.7491	35.0195	37.1666	39.1995	41.1255	42.9502	44.6785	46.3143	47.8618	49.324	50.7044	52.006	53.2317	54.3839	55.4657	56.4794	57.4276	58.3122	59.1361	59.9008	60.609	61.2624	61.8632
CSys (mg/L)-Dicloxacillin_final	24	10	0	0	0	0	0	0	0	0	0	0	0	0	0	0	0	0.601702	2.94399	4.6479	6.13476	7.48957	8.75241	9.94401	11.0759	12.155	13.1861	14.1725	15.1169	16.0214	16.8878	17.7176	18.5123	19.2731	20.0012	20.6976	21.3634	21.9994	22.6068	23.1861	23.7385	24.2645	24.7651	25.2409	25.6927	26.1213	26.5272	26.9112	27.274
CSys (mg/L)-Dicloxacillin_final	25	8	0	0	0	0	0	0	0	0	0	0	0	0	0	0	0	0	0	0	0	0	0	0	0	0	0	2.46827	4.87812	6.83297	8.5573	10.1371	11.6152	13.0137	14.3452	15.6174	16.8354	18.0029	19.1228	20.1975	21.229	22.2189	23.1689	24.0804	24.9546	25.7927	26.5959	27.3652	28.1016
CSys (mg/L)-Dicloxacillin_final	26	1	0	0	0	0	0	0	0	0	0	0	0	0	0	0	0	0	0	0	0	0	0	0	0	0	0	0	0	2.44037	6.67804	9.80116	12.426	14.7514	16.8674	18.8181	20.6278	22.3115	23.8796	25.3401	26.6995	27.9635	29.137	30.2245	31.2303	32.1582	33.0119	33.7948	34.5103
CSys (mg/L)-Dicloxacillin_final	27	3	0	0	0	0	0	0	0	0	0	0	0	0	0	0	0	0	0	0	0.432744	2.23213	3.53624	4.66239	5.6847	6.63496	7.52866	8.37455	9.17822	9.94366	10.6739	11.3712	12.0376	12.6747	13.2837	13.866	14.4225	14.9541	15.4619	15.9465	16.4087	16.8492	17.2688	17.6679	18.0474	18.4077	18.7495	19.0732	19.3796
CSys (mg/L)-Dicloxacillin_final	28	8	0	0	0	0	0	0	0	0	0	0	0	0	0	0	0	0	0	0	0	0	0	0	0	0	0.543436	1.83977	2.82342	3.69101	4.49196	5.24852	5.97123	6.66552	7.33443	7.97991	8.60329	9.20559	9.78763	10.3501	10.8936	11.4187	11.9259	12.4157	12.8885	13.3447	13.7848	14.2091	14.618
CSys (mg/L)-Dicloxacillin_final	29	6	0	0	0	0	0	0	0	0	0	0	0	0	0	0	0	1.75921	3.9773	5.7373	7.27988	8.68264	9.98438	11.2059	12.3595	13.4531	14.4924	15.4817	16.4246	17.3238	18.1821	19.0016	19.7841	20.5314	21.2451	21.9265	22.577	23.1977	23.7898	24.3542	24.892	25.404	25.8912	26.3542	26.7939	27.2111	27.6064	27.9806	28.3342
CSys (mg/L)-Dicloxacillin_final	30	5	0	0	0	0	0	0	0	0	0	0	0	0	0	0	0	0	0	0	0	0	0	0	0	0	0	0	0	0	0	0	0	0	0	0	0	0	0	3.92969	9.19709	13.149	16.4779	19.3817	21.9749	24.3279	26.4847	28.4741	30.3156
CSys (mg/L)-Dicloxacillin_final	31	3	0	0	0	0	0	0	0	0	0	0	0	0	0	0	0	0	0	0	0	0	0	0	0	0	0	0	0	0	0	0	0	0	1.24685	3.07377	4.49343	5.7294	6.84723	7.87979	8.84489	9.75306	10.6113	11.4244	12.1963	12.9298	13.6276	14.2917	14.9239
CSys (mg/L)-Dicloxacillin_final	32	4	0	0	0	0	0	0	0	0	0	0	0	0	0	0	0	0	0.192661	2.34253	3.87748	5.20441	6.40668	7.52176	8.56906	9.55957	10.5002	11.3958	12.2499	13.0653	13.8444	14.5892	15.3014	15.9824	16.6337	17.2564	17.8516	18.4203	18.9635	19.482	19.9767	20.4483	20.8975	21.3251	21.7318	22.1182	22.4848	22.8324	23.1614
CSys (mg/L)-Dicloxacillin_final	33	9	0	0	0	0	0	0	0	0	0	0	0	0	0	0	0	0	0	0	0	0	0	0	2.50782	4.69266	6.49996	8.09835	9.55246	10.8959	12.1473	13.3175	14.4138	15.4414	16.4046	17.3067	18.1509	18.9398	19.6761	20.3622	21.0002	21.5923	22.1405	22.6467	23.1127	23.5402	23.9311	24.2868	24.6089
CSys (mg/L)-Dicloxacillin_final	34	2	0	0	0	0	0	0	0	0	0	0	0	0	0	0	0	0	0	1.56179	2.8128	3.85574	4.78496	5.64062	6.4429	7.20252	7.92563	8.61602	9.27629	9.90835	10.5137	11.0936	11.649	12.181	12.6903	13.1778	13.6441	14.0899	14.5159	14.9226	15.3107	15.6806	16.0329	16.3682	16.6869	16.9895	17.2765	17.5483	17.8055
CSys (mg/L)-Dicloxacillin_final	35	5	0	0	0	0	0	0	0	0	0	0	0	0	0	0	0	4.17986	7.41842	10.121	12.5321	14.7488	16.8228	18.7827	20.6451	22.4204	24.1157	25.736	27.2851	28.7662	30.1822	31.5354	32.8281	34.0623	35.2399	36.3628	37.4327	38.4512	39.4199	40.3404	41.2142	42.0427	42.8273	43.5693	44.2701	44.931	45.5531	46.1378	46.6861
CSys (mg/L)-Dicloxacillin_final	36	3	0	0	0	0	0	0	0	0	0	0	0	0	0	0	0	0	0	0	0	0	0	1.23894	2.80391	4.0207	5.07659	6.02772	6.90435	7.72362	8.49557	9.22639	9.92017	10.5798	11.2074	11.8047	12.3731	12.914	13.4284	13.9175	14.382	14.8229	15.2411	15.6372	16.0122	16.3666	16.7012	17.0167	17.3136
CSys (mg/L)-Dicloxacillin_final	37	9	0	0	0	0	0	0	0	0	0	0	0	0	0	0	0	0	0	0	0	0	0	0	0	4.46923	10.2496	14.7102	18.523	21.9071	24.9842	27.8248	30.4716	32.952	35.2846	37.4829	39.5571	41.5155	43.3647	45.1105	46.7581	48.312	49.7763	51.1547	52.4508	53.6679	54.8091	55.8773	56.8754
CSys (mg/L)-Dicloxacillin_final	38	7	0	0	0	0	0	0	0	0	0	0	0	0	0	0	2.57618	8.10032	11.9707	15.1411	17.899	20.3811	22.656	24.7607	26.7169	28.5389	30.237	31.8194	33.2928	34.663	35.9352	37.1143	38.2047	39.2106	40.1357	40.984	41.7588	42.4637	43.1017	43.676	44.1895	44.6451	45.0455	45.3933	45.691	45.9411	46.1458	46.3074	46.4281
CSys (mg/L)-Dicloxacillin_final	39	8	0	0	0	0	0	0	0	0	0	0	0	0	0	0	0	0	0	1.60221	3.23443	4.57736	5.78045	6.89634	7.95135	8.95908	9.92688	10.859	11.7582	12.6264	13.4649	14.275	15.0576	15.8137	16.5439	17.2492	17.9301	18.5873	19.2214	19.8331	20.4228	20.9912	21.5388	22.066	22.5733	23.0613	23.5304	23.9811	24.4138
CSys (mg/L)-Dicloxacillin_final	40	1	0	0	0	0	0	0	0	0	0	0	0	0	1.07768	3.1318	4.78167	6.28335	7.70048	9.05953	10.3723	11.6445	12.8794	14.0793	15.2454	16.3791	17.4813	18.5525	19.5937	20.6057	21.589	22.544	23.4717	24.3727	25.2468	26.0953	26.9182	27.7166	28.4906	29.2407	29.9678	30.6715	31.3528	32.0122	32.6504	33.2673	33.8635	34.4394	34.9955
CSys (mg/L)-Dicloxacillin_final	41	6	0	0	0	0	0	0	0	0	0	0	0	0	0	0	0	0	0	0	0	0	0	2.38656	7.77168	11.6791	14.9481	17.8052	20.362	22.6787	24.791	26.7222	28.4893	30.1054	31.5813	32.9263	34.1485	35.2553	36.2534	37.1491	37.9482	38.6563	39.2784	39.8195	40.2843	40.6772	41.0023	41.2637	41.4651
CSys (mg/L)-Dicloxacillin_final	42	8	0	0	0	0	0	0	0	0	0	0	0	0	0	0	0	0	0.929516	3.35686	5.11056	6.60337	7.93446	9.15012	10.278	11.3353	12.333	13.2786	14.177	15.0321	15.8467	16.6231	17.3632	18.0686	18.7409	19.3813	19.991	20.5711	21.1227	21.6468	22.1443	22.6161	23.0631	23.486	23.8858	24.263	24.6185	24.9529	25.2671
CSys (mg/L)-Dicloxacillin_final	43	7	0	0	0	0	0	0	0	0	0	0	0	0	0	0	0	0	0	0	2.10435	4.24174	5.96368	7.48147	8.87246	10.1767	11.4156	12.601	13.74	14.8369	15.8948	16.916	17.9023	18.8552	19.7759	20.6657	21.5256	22.3565	23.1594	23.935	24.6842	25.4076	26.1059	26.7799	27.43	28.057	28.6613	29.2436	29.8043
CSys (mg/L)-Dicloxacillin_final	44	10	0	0	0	0	0	0	0	0	0	0	0	0	0	0.796721	3.06486	4.7102	6.12428	7.39581	8.56549	9.65722	10.6854	11.659	12.5838	13.4636	14.3015	15.0995	15.8595	16.583	17.2714	17.926	18.548	19.1384	19.6984	20.229	20.7311	21.2057	21.6537	22.076	22.4734	22.8468	23.1969	23.5245	23.8304	24.1154	24.38	24.625	24.8512
CSys (mg/L)-Dicloxacillin_final	45	3	0	0	0	0	0	0	0	0	0	0	0	0	0	0	0	0	0	0	0	0	0	0	0	0	1.43022	3.5559	5.24963	6.75345	8.1422	9.44674	10.682	11.8567	12.9765	14.0455	15.067	16.0435	16.9773	17.8701	18.7236	19.5392	20.3183	21.0622	21.7719	22.4485	23.0932	23.7069	24.2905
CSys (mg/L)-Dicloxacillin_final	46	6	0	0	0	0	0	0	0	0	0	0	0	0	0	0	0	0	0	0	7.19286	12.5942	16.8607	20.5065	23.752	26.7003	29.4066	31.9023	34.2105	36.3467	38.3244	40.153	41.8424	43.4005	44.8344	46.1507	47.3563	48.4545	49.4531	50.3561	51.1689	51.8952	52.5399	53.1076	53.601	54.0249	54.3833	54.6778	54.9141
CSys (mg/L)-Dicloxacillin_final	47	3	0	0	0	0	0	0	0	0	0	0	0	0	0	0	0	0	0	2.57584	5.63981	7.97886	9.96219	11.7263	13.3365	14.8254	16.2109	17.5035	18.7102	19.8365	20.8867	21.8647	22.7739	23.6175	24.3986	25.1201	25.7846	26.3948	26.9531	27.462	27.9236	28.3403	28.7141	29.0471	29.3411	29.5981	29.8198	30.008	30.1643
CSys (mg/L)-Dicloxacillin_final	48	10	0	0	0	0	0	0	0	0	0	0	0	0	0	0	0	0	0	0	0	0	0	0	0	0	0	0	0	0	1.55147	4.10139	6.0465	7.73585	9.26559	10.6856	12.0231	13.2938	14.5069	15.6687	16.7831	17.8535	18.8821	19.8709	20.8217	21.736	22.615	23.4599	24.272
CSys (mg/L)-Dicloxacillin_final	49	2	0	0	0	0	0	0	0	0	0	0	0	0	0	0	0	0	0	0	0.617883	2.66443	4.13042	5.39944	6.56373	7.66137	8.70908	9.71492	10.6832	11.6167	12.5172	13.3863	14.225	15.0345	15.8155	16.569	17.2957	17.9963	18.6715	19.3219	19.9481	20.5508	21.1306	21.6879	22.2234	22.7376	23.2311	23.7042	24.1577
CSys (mg/L)-Dicloxacillin_final	50	2	0	0	0	0	0	0	0	0	0	0	0	0	0	0	0	0	0	0	0	0	0	0	1.18504	2.49324	3.54451	4.47141	5.32209	6.11859	6.87208	7.58891	8.27318	8.92773	9.55476	10.1559	10.7327	11.2861	11.8173	12.3271	12.8163	13.2856	13.7357	14.1671	14.5805	14.9763	15.3552	15.7175	16.0639
CSys (mg/L)-Dicloxacillin_final	51	10	0	0	0	0	0	0	0	0	0	0	0	0	0	0	0	0	0	0	0	0	0	0.0569388	1.23719	2.08876	2.84458	3.54947	4.2209	4.86645	5.48979	6.09298	6.67728	7.24363	7.79272	8.32514	8.84139	9.34192	9.82714	10.2974	10.7531	11.1946	11.6221	12.0361	12.4367	12.8243	13.1992	13.5617	13.9119
CSys (mg/L)-Dicloxacillin_final	52	5	0	0	0	0	0	0	0	0	0	0	0	0	0	0	0	0	0	0	2.45302	4.65483	6.53445	8.22887	9.7882	11.2387	12.5965	13.873	15.0769	16.2151	17.2932	18.3159	19.2873	20.2108	21.0893	21.9253	22.7212	23.479	24.2005	24.8874	25.541	26.1629	26.7543	27.3163	27.8501	28.3567	28.837	29.2921	29.7227
CSys (mg/L)-Dicloxacillin_final	53	5	0	0	0	0	0	0	0	0	0	0	0	0	0	0	0	0	0	0	0	0	1.51735	3.41898	4.95604	6.32641	7.59449	8.78917	9.92441	11.0077	12.0432	13.0341	13.9824	14.8899	15.7581	16.5883	17.3818	18.1398	18.8635	19.5538	20.2117	20.8384	21.4347	22.0016	22.54	23.0507	23.5346	23.9925	24.4252
CSys (mg/L)-Dicloxacillin_final	54	3	0	0	0	0	0	0	0	0	0	0	0	0	0	0	0	0	2.23625	7.93998	12.0172	15.4653	18.5054	21.2501	23.7657	26.0931	28.2589	30.2812	32.173	33.9445	35.6034	37.1566	38.6098	39.9682	41.2363	42.4186	43.5188	44.5409	45.4882	46.3642	47.172	47.9147	48.5951	49.2161	49.7801	50.29	50.7479	51.1564	51.5175
CSys (mg/L)-Dicloxacillin_final	55	6	0	0	0	0	0	0	0	0	0	0	0	0	0	0	0	0.1722	3.02493	5.04715	6.81401	8.431	9.94388	11.3753	12.7381	14.0407	15.2889	16.4871	17.6388	18.7465	19.8128	20.8393	21.8279	22.7797	23.6961	24.5782	25.4271	26.244	27.029	27.7836	28.509	29.2048	29.8727	30.5136	31.1271	31.7148	32.2776	32.815	33.3286
CSys (mg/L)-Dicloxacillin_final	56	4	0	0	0	0	0	0	0	0	0	0	0	0	0	0	0	0	0	0.677479	2.25611	3.4714	4.5519	5.54579	6.47565	7.35391	8.18802	8.9829	9.74207	10.4682	11.1635	11.8298	12.4684	13.0809	13.6683	14.2316	14.7717	15.2896	15.7859	16.2615	16.7169	17.1528	17.5698	17.9684	18.3493	18.7128	19.0596	19.39	19.7046
CSys (mg/L)-Dicloxacillin_final	57	2	0	0	0	0	0	0	0	0	0	0	0	0	0	1.29835	3.81786	5.72822	7.39179	8.90701	10.3205	11.6559	12.9258	14.1379	15.2972	16.4074	17.4714	18.4913	19.4692	20.4067	21.3053	22.1663	22.9911	23.7807	24.5362	25.2587	25.9492	26.6086	27.2378	27.8376	28.4089	28.9526	29.4694	29.9601	30.4255	30.8662	31.2831	31.6767	32.0478
CSys (mg/L)-Dicloxacillin_final	58	3	0	0	0	0	0	0	0	0	0	0	0	0	0	0.494402	3.87295	6.26959	8.3094	10.1398	11.8267	13.4082	14.9069	16.3368	17.7068	19.0229	20.2893	21.5092	22.685	23.8188	24.9123	25.9669	26.984	27.9647	28.9102	29.8215	30.6996	31.5453	32.3595	33.1431	33.8968	34.6214	35.3176	35.9861	36.6276	37.2428	37.8324	38.3968	38.9369
CSys (mg/L)-Dicloxacillin_final	59	9	0	0	0	0	0	0	0	0	0	0	0	0	0	0	0	0	0	0	0	0	0	0	0.338941	1.88621	3.02947	4.02579	4.93379	5.77842	6.57395	7.32902	8.04912	8.73799	9.39836	10.0323	10.6415	11.2272	11.7907	12.3329	12.8548	13.3571	13.8406	14.3058	14.7534	15.1839	15.5979	15.9957	16.378
CSys (mg/L)-Dicloxacillin_final	60	10	0	0	0	0	0	0	0	0	0	0	0	0	0	0	0	0	0	0	0	0	2.03876	3.96906	5.54242	6.93273	8.19571	9.36254	10.4522	11.4767	12.4443	13.3612	14.2317	15.0598	15.8483	16.5998	17.3167	18.0009	18.654	19.2777	19.8733	20.4421	20.9852	21.5036	21.9984	22.4704	22.9205	23.3493	23.7577
CSys (mg/L)-Dicloxacillin_final	61	3	0	0	0	0	0	0	0	0	0	0	0	0	0	0	0	0	0	0	0.0930894	3.79528	6.32227	8.37855	10.1574	11.7452	13.1926	14.5302	15.7774	16.9467	18.0466	19.0834	20.0618	20.9855	21.8577	22.681	23.458	24.1907	24.881	25.5308	26.1418	26.7155	27.2534	27.7569	28.2273	28.666	29.074	29.4525	29.8027
CSys (mg/L)-Dicloxacillin_final	62	10	0	0	0	0	0	0	0	0	0	0	0	0	0	0	0	0	0	0	0	0	0.807863	2.20957	3.34787	4.37123	5.31461	6.19492	7.02221	7.80338	8.54365	9.24702	9.91671	10.5553	11.165	11.7476	12.3046	12.8373	13.3469	13.8343	14.3006	14.7464	15.1727	15.58	15.969	16.3403	16.6945	17.0321	17.3537
CSys (mg/L)-Dicloxacillin_final	63	5	0	0	0	0	0	0	0	0	0	0	0	0	0	0	0	0	0	0	0	1.74248	4.35827	6.37219	8.11369	9.67838	11.1139	12.4461	13.6903	14.8569	15.953	16.9845	17.9559	18.871	19.7331	20.545	21.3093	22.0282	22.7039	23.3381	23.9328	24.4895	25.0097	25.495	25.9467	26.3662	26.7546	27.1133	27.4433
CSys (mg/L)-Dicloxacillin_final	64	2	0	0	0	0	0	0	0	0	0	0	0	0	0	0	0	0.804617	2.20212	3.28162	4.23176	5.10706	5.93309	6.72234	7.48127	8.21351	8.92129	9.60613	10.2691	10.9112	11.5331	12.1355	12.7189	13.2839	13.8308	14.3603	14.8726	15.3683	15.8476	16.311	16.7589	17.1915	17.6093	18.0125	18.4015	18.7766	19.1381	19.4863	19.8216
CSys (mg/L)-Dicloxacillin_final	65	10	0	0	0	0	0	0	0	0	0	0	0	0	0	0	0	0	0	0	0	0	0	0	0.0299699	1.87749	3.21322	4.34843	5.37137	6.3207	7.21588	8.06729	8.88089	9.6604	10.4084	11.1267	11.8169	12.4802	13.1177	13.7302	14.3186	14.8837	15.4262	15.9468	16.4461	16.9247	17.3831	17.822	18.2419
CSys (mg/L)-Dicloxacillin_final	66	7	0	0	0	0	0	0	0	0	0	0	0	0	0	0	0	0	0	0.711195	6.55715	10.5727	13.9802	17.0393	19.861	22.4953	24.9673	27.2914	29.4777	31.5336	33.4658	35.2798	36.981	38.5742	40.0641	41.455	42.7513	43.9565	45.075	46.11	47.0652	47.9439	48.7495	49.4849	50.1533	50.7576	51.3006	51.7849	52.2131
CSys (mg/L)-Dicloxacillin_final	67	5	0	0	0	0	0	0	0	0	0	0	0	0	0	0	1.15884	2.71374	3.90434	4.92802	5.85028	6.70207	7.49908	8.25007	8.96048	9.63407	10.2736	10.8814	11.4592	12.0087	12.5312	13.0279	13.4999	13.9483	14.3739	14.7777	15.1605	15.5229	15.8659	16.1899	16.4958	16.7841	17.0554	17.3104	17.5497	17.7736	17.9829	18.1779	18.3593
CSys (mg/L)-Dicloxacillin_final	68	2	0	0	0	0	0	0	0	0	0	0	0	0	0	0	0	0	0	0	0	0	0	0	0	0	0	2.98876	5.80301	8.0581	10.0257	11.8171	13.4833	15.0489	16.5268	17.9247	19.2475	20.4992	21.6829	22.8015	23.8575	24.8533	25.7912	26.6735	27.5021	28.2792	29.0067	29.6864	30.3201
CSys (mg/L)-Dicloxacillin_final	69	7	0	0	0	0	0	0	0	0	0	0	0	0	0	0	0	0	0	0	0	0	0	0	0	0	0	0	0	0	0	4.00632	7.19539	9.84982	12.1996	14.3461	16.3404	18.2101	19.9707	21.6323	23.2017	24.6842	26.0841	27.4052	28.6508	29.8241	30.9279	31.965	32.938
CSys (mg/L)-Dicloxacillin_final	70	2	0	0	0	0	0	0	0	0	0	0	0	0	0	0	0	0.0641368	3.1536	5.44413	7.4362	9.24661	10.9242	12.4941	13.9719	15.3685	16.6919	17.9487	19.1443	20.283	21.3687	22.4045	23.3934	24.3377	25.2396	26.1012	26.9242	27.7102	28.4607	29.1771	29.8606	30.5125	31.1337	31.7255	32.2887	32.8243	33.3332	33.8162	34.2742
CSys (mg/L)-Dicloxacillin_final	71	4	0	0	0	0	0	0	0	0	0	0	0	0	0	0	0	0	0	0	2.53482	5.92711	8.5108	10.7191	12.6737	14.4438	16.071	17.5807	18.9896	20.3088	21.5463	22.7083	23.7997	24.8244	25.786	26.6874	27.5316	28.3209	29.0579	29.7445	30.3831	30.9755	31.5236	32.0292	32.4941	32.9198	33.3081	33.6605	33.9783
CSys (mg/L)-Dicloxacillin_final	72	7	0	0	0	0	0	0	0	0	0	0	0	0	0	0	0	0	0	0	0	0	0	0.481413	3.10476	4.9683	6.58451	8.05563	9.42784	10.7244	11.9576	13.135	14.261	15.3389	16.3711	17.3596	18.306	19.212	20.0788	20.9078	21.7001	22.4569	23.1793	23.8683	24.525	25.1503	25.7451	26.3105	26.8472
CSys (mg/L)-Dicloxacillin_final	73	4	0	0	0	0	0	0	0	0	0	0	0	0	0	0	0	0	0	1.11868	7.06326	11.3041	14.9495	18.2421	21.2958	24.167	26.8856	29.4688	31.928	34.2708	36.5034	38.6307	40.6569	42.5859	44.4213	46.1663	47.824	49.3973	50.8892	52.3024	53.6394	54.9028	56.0952	57.2188	58.2761	59.2692	60.2003	61.0716	61.8852
CSys (mg/L)-Dicloxacillin_final	74	8	0	0	0	0	0	0	0	0	0	0	0	0	0	0	0	0	0	0	0	0	0	0	0	0	0	0	0	0	0	0	1.32214	3.37586	4.89351	6.17784	7.31443	8.34865	9.30632	10.2027	11.0473	11.8464	12.6044	13.3246	14.0098	14.6619	15.2828	15.8742	16.4373
CSys (mg/L)-Dicloxacillin_final	75	4	0	0	0	0	0	0	0	0	0	0	0	0	0	0	0	0.413131	4.89145	7.82557	10.2474	12.3485	14.2186	15.9107	17.4577	18.8816	20.1973	21.4159	22.5455	23.5925	24.5625	25.4597	26.2883	27.0517	27.7532	28.3959	28.9825	29.5158	29.9982	30.4323	30.8203	31.1643	31.4667	31.7293	31.9542	32.1432	32.298	32.4205	32.5123
CSys (mg/L)-Dicloxacillin_final	76	6	0	0	0	0	0	0	0	0	0	0	0	0	0	0	0.079668	4.47683	7.72763	10.4798	12.9552	15.2359	17.3676	19.3765	21.279	23.0857	24.8038	26.4388	27.9951	29.4762	30.8854	32.2253	33.4986	34.7077	35.8548	36.942	37.9716	38.9453	39.8651	40.7328	41.5502	42.3189	43.0406	43.717	44.3494	44.9396	45.4888	45.9985	46.47
CSys (mg/L)-Dicloxacillin_final	77	6	0	0	0	0	0	0	0	0	0	0	0	0	0	0	0	0	0	0	0	0	0	0	0	0	0	1.62854	5.04338	7.56957	9.71583	11.6065	13.3061	14.8559	16.2832	17.6068	18.8401	19.9931	21.0737	22.088	23.0411	23.9374	24.7804	25.5734	26.3192	27.0203	27.679	28.2973	28.8772
CSys (mg/L)-Dicloxacillin_final	78	5	0	0	0	0	0	0	0	0	0	0	0	0	0	0	0	2.65819	5.10126	6.9893	8.60543	10.0398	11.3418	12.5422	13.6607	14.7106	15.7006	16.6371	17.5247	18.367	19.1667	19.9261	20.6472	21.3316	21.9808	22.5963	23.1792	23.7308	24.2522	24.7444	25.2085	25.6454	26.056	26.4412	26.802	27.139	27.4532	27.7452	28.0159
CSys (mg/L)-Dicloxacillin_final	79	4	0	0	0	0	0	0	0	0	0	0	0	0	0	0	0	0	0	0	0	0	0	0	0.290776	3.23101	5.23594	6.90716	8.37583	9.70803	10.9395	12.0906	13.1735	14.1963	15.1646	16.0824	16.953	17.779	18.5628	19.3062	20.011	20.6789	21.3111	21.9092	22.4743	23.0077	23.5105	23.9837	24.4284
CSys (mg/L)-Dicloxacillin_final	80	9	0	0	0	0	0	0	0	0	0	0	0	0	0	0	0	0	0	0	0	0	0	0	0	0	0	0	0	0	0	1.22577	4.19223	6.43465	8.39093	10.1651	11.8004	13.3229	14.7497	16.0925	17.3599	18.5587	19.6943	20.7713	21.7936	22.7646	23.6874	24.5648	25.3992
CSys (mg/L)-Dicloxacillin_final	81	8	0	0	0	0	0	0	0	0	0	0	0	0	0	0	0	0	0	0	0	0	0	0	0	0	0.0251682	3.29103	5.70558	7.71346	9.49048	11.1091	12.6103	14.0178	15.3465	16.6059	17.8028	18.9422	20.0279	21.0631	22.0505	22.9923	23.8906	24.7472	25.5639	26.3421	27.0831	27.7885	28.4593
CSys (mg/L)-Dicloxacillin_final	82	5	0	0	0	0	0	0	0	0	0	0	0	0	0	0	0	0	0	0	0	0	0	0	0	0	0.112812	4.48899	7.37988	9.72426	11.7442	13.549	15.1965	16.7186	18.1344	19.4562	20.6927	21.8503	22.9342	23.9489	24.8981	25.7852	26.6132	27.3849	28.1028	28.7695	29.3871	29.9578	30.4836
CSys (mg/L)-Dicloxacillin_final	83	2	0	0	0	0	0	0	0	0	0	0	0	0	0	0	0	0	0	0	0	0	0	0	1.52645	2.71586	3.67165	4.49764	5.23822	5.91624	6.54429	7.12995	7.67823	8.19272	8.67624	9.13104	9.55904	9.96189	10.341	10.6978	11.0333	11.3485	11.6446	11.9222	12.1823	12.4257	12.6529	12.8648	13.0619
CSys (mg/L)-Dicloxacillin_final	84	4	0	0	0	0	0	0	0	0	0	0	0	0	0	0	0	0	0	0	0	0	0	0	1.36667	3.49998	5.16978	6.63727	7.98181	9.23952	10.4284	11.5587	12.6368	13.6671	14.6531	15.5974	16.5022	17.3693	18.2004	18.9968	19.7598	20.4905	21.19	21.8593	22.4993	23.1108	23.6948	24.252	24.7832
CSys (mg/L)-Dicloxacillin_final	85	5	0	0	0	0	0	0	0	0	0	0	0	0	0	0	0	0	0	0	0	0	0	0	0	0	0.893366	2.13502	3.14522	4.04829	4.88213	5.66382	6.4025	7.10389	7.77195	8.40964	9.01921	9.60247	10.1609	10.6957	11.2079	11.6985	12.1681	12.6177	13.0478	13.4591	13.8521	14.2274	14.5856
CSys (mg/L)-Dicloxacillin_final	86	7	0	0	0	0	0	0	0	0	0	0	0	0	0	0	7.78817	14.0288	19.278	23.9699	28.287	32.3156	36.0996	39.6641	43.0255	46.1961	49.1857	52.0028	54.6553	57.1503	59.4944	61.694	63.7552	65.6835	67.4845	69.1635	70.7255	72.1753	73.5177	74.757	75.8977	76.9439	77.8996	78.7687	79.5549	80.2617	80.8926	81.4509	81.9399
CSys (mg/L)-Dicloxacillin_final	87	2	0	0	0	0	0	0	0	0	0	0	0	0	0	0	0	0	0	0	0	0	0	0	0	0	0	0	0	0	0.755082	3.22113	4.98904	6.50444	7.8618	9.10807	10.2704	11.365	12.4021	13.3882	14.3281	15.2253	16.0823	16.9015	17.6847	18.4335	19.1494	19.8336	20.4875
CSys (mg/L)-Dicloxacillin_final	88	9	0	0	0	0	0	0	0	0	0	0	0	0	0	0	1.89409	3.49221	4.801	5.95869	7.01471	7.99713	8.92253	9.80097	10.6388	11.4402	12.2081	12.9446	13.6515	14.3302	14.9817	15.6071	16.2073	16.7832	17.3356	17.8651	18.3726	18.8585	19.3235	19.7683	20.1934	20.5994	20.9867	21.356	21.7077	22.0422	22.3602	22.6619	22.948
CSys (mg/L)-Dicloxacillin_final	89	3	0	0	0	0	0	0	0	0	0	0	0	0	0	0	0	0	0	0	0	0	0	0	0	0	0	0	0	0	0	2.69132	5.07937	7.0352	8.78434	10.3947	11.9042	13.3357	14.7037	16.0172	17.2822	18.5026	19.6811	20.8201	21.9209	22.9852	24.0139	25.0082	25.969
CSys (mg/L)-Dicloxacillin_final	90	1	0	0	0	0	0	0	0	0	0	0	0	0	0	0.000119026	2.14325	3.65663	4.96357	6.15971	7.28388	8.35389	9.3784	10.362	11.3074	12.2163	13.0902	13.9302	14.7372	15.5123	16.2563	16.9701	17.6545	18.3103	18.9383	19.5394	20.1141	20.6633	21.1876	21.6878	22.1646	22.6185	23.0503	23.4605	23.8498	24.2187	24.568	24.898	25.2095
CSys (mg/L)-Dicloxacillin_final	91	7	0	0	0	0	0	0	0	0	0	0	0	0	0	0	0	0	0	0	0	0.412751	4.9013	8.13869	10.9807	13.5704	15.9724	18.2221	20.3408	22.3418	24.2344	26.0256	27.7208	29.3246	30.841	32.2736	33.6257	34.9005	36.1009	37.2298	38.2897	39.2834	40.2133	41.0818	41.8912	42.6437	43.3416	43.9869	44.5816
CSys (mg/L)-Dicloxacillin_final	92	2	0	0	0	0	0	0	0	0	0	0	0	0	0	0	0	0	0	0	0	0	0	0	0	0	0	0	0	0	0	0	0	0	0	2.08574	3.79344	5.17468	6.37815	7.46649	8.47212	9.41247	10.2975	11.1334	11.9243	12.6732	13.3824	14.0539	14.6896
CSys (mg/L)-Dicloxacillin_final	93	6	0	0	0	0	0	0	0	0	0	0	0	0	0	0	0	0	0	0	0	3.02052	5.54834	7.74975	9.74587	11.5858	13.2973	14.8993	16.4057	17.8268	19.1708	20.4441	21.652	22.7988	23.888	24.9228	25.906	26.8399	27.7268	28.5685	29.3668	30.1236	30.8402	31.5181	32.1588	32.7635	33.3335	33.87	34.3741
CSys (mg/L)-Dicloxacillin_final	94	8	0	0	0	0	0	0	0	0	0	0	0	0	0	0	0	0	0	0	0	0	0	0	0	0.838804	3.71123	5.69406	7.34226	8.79594	10.1212	11.3515	12.5048	13.5915	14.6184	15.59	16.51	17.3812	18.2061	18.9868	19.7253	20.4233	21.0825	21.7045	22.2907	22.8424	23.3609	23.8476	24.3035
CSys (mg/L)-Dicloxacillin_final	95	1	0	0	0	0	0	0	0	0	0	0	0	0	0	0	0	0	0	0	0	0	0	0	0	0	0	0	0	0	0	5.39825	9.39715	12.7023	15.61	18.2583	20.7181	23.0274	25.2081	27.2734	29.2324	31.0918	32.8567	34.5317	36.1207	37.6271	39.0543	40.4052	41.6828
CSys (mg/L)-Dicloxacillin_final	96	1	0	0	0	0	0	0	0	0	0	0	0	0	0	0	0	0	0	4.66201	8.925	12.3011	15.1771	17.7198	20.0201	22.1292	24.0785	25.8881	27.5723	29.1415	30.6044	31.9678	33.2381	34.42	35.5188	36.5385	37.4833	38.3566	39.162	39.9028	40.5819	41.2023	41.7666	42.2775	42.7374	43.1488	43.514	43.835	44.1139
CSys (mg/L)-Dicloxacillin_final	97	7	0	0	0	0	0	0	0	0	0	0	0	0	0	0	0	0	0	0	0	0	0	0	0	0	0	2.32888	4.14704	5.69455	7.08236	8.35554	9.53788	10.6437	11.6827	12.6622	13.5878	14.4641	15.295	16.0836	16.8327	17.5447	18.2215	18.8651	19.477	20.0586	20.6113	21.1363	21.6346
CSys (mg/L)-Dicloxacillin_final	98	3	0	0	0	0	0	0	0	0	0	0	0	0	3.06804	5.49907	7.55871	9.42495	11.1624	12.7985	14.3472	15.8171	17.2141	18.5426	19.8065	21.0085	22.1515	23.2378	24.2695	25.2485	26.1769	27.0563	27.8885	28.675	29.4174	30.1172	30.7759	31.3949	31.9755	32.5191	33.0269	33.5002	33.9402	34.348	34.7249	35.0718	35.3899	35.6801	35.9436
CSys (mg/L)-Dicloxacillin_final	99	7	0	0	0	0	0	0	0	0	0	0	0	0	0	0	0	0	0	0	0	0	0	0	0	0	0	0	0.381165	2.63589	4.27489	5.70845	7.02155	8.24721	9.4048	10.5064	11.5599	12.5704	13.5418	14.4766	15.3772	16.245	17.0817	17.8883	18.6661	19.4159	20.1387	20.8354	21.5066
CSys (mg/L)-Dicloxacillin_final	100	6	0	0	0	0	0	0	0	0	0	0	0	0	0	0	0	0.982693	2.46499	3.60844	4.60222	5.50675	6.34834	7.13969	7.88783	8.59719	9.27089	9.9113	10.5203	11.0996	11.6504	12.1741	12.6716	13.1441	13.5924	14.0175	14.42	14.8009	15.1607	15.5004	15.8205	16.1216	16.4045	16.6698	16.918	17.1497	17.3656	17.566	17.7517
CSys (mg/L)-Dicloxacillin_final	101	10	0	0	0	0	0	0	0	0	0	0	0	0	0	0	0	0	0	0	0	0	0	0	0	0.0573985	2.56306	4.37856	5.8963	7.24324	8.47394	9.61799	10.6921	11.7065	12.6674	13.5796	14.4462	15.2702	16.0535	16.7983	17.5062	18.1786	18.8171	19.4228	19.9971	20.541	21.0556	21.5419	22.0009
CSys (mg/L)-Dicloxacillin_final	102	5	0	0	0	0	0	0	0	0	0	0	0	0	0	0	0	0	0	0	0	0	0	0	0	0	0	0	0.95319	1.99612	2.83495	3.57642	4.25432	4.88658	5.4832	6.05002	6.5907	7.10767	7.60269	8.07707	8.5319	8.96806	9.38633	9.7874	10.1719	10.5403	10.8933	11.2312	11.5546
CSys (mg/L)-Dicloxacillin_final	103	1	0	0	0	0	0	0	0	0	0	0	0	0	0	0	0	0	0	2.28373	5.24923	7.61562	9.70355	11.6151	13.4025	15.0936	16.705	18.247	19.7266	21.1493	22.5189	23.8388	25.1117	26.34	27.5255	28.67	29.7749	30.8418	31.8718	32.8659	33.8254	34.7511	35.6439	36.5047	37.3343	38.1335	38.903	39.6437	40.356
CSys (mg/L)-Dicloxacillin_final	104	1	0	0	0	0	0	0	0	0	0	0	0	0	0	0	2.9846	6.14672	8.69126	10.9295	12.964	14.8506	16.6209	18.2942	19.8828	21.3956	22.8392	24.2186	25.5381	26.8012	28.011	29.17	30.2805	31.3446	32.3642	33.3409	34.2763	35.1717	36.0285	36.848	37.6313	38.3794	39.0935	39.7745	40.4234	41.0411	41.6285	42.1865	42.7159
CSys (mg/L)-Dicloxacillin_final	105	1	0	0	0	0	0	0	0	0	0	0	0	0	0	0	0	0	0	0	0	0	0	1.1637	5.83358	8.88659	11.3391	13.458	15.3563	17.0866	18.6761	20.141	21.4925	22.739	23.8874	24.9437	25.9131	26.8004	27.61	28.3461	29.0124	29.6127	30.1505	30.6289	31.0511	31.4201	31.7388	32.0098	32.2357
CSys (mg/L)-Dicloxacillin_final	106	9	0	0	0	0	0	0	0	0	0	0	0	0	0	0	0	0	3.46553	7.47266	10.5461	13.1372	15.4187	17.4776	19.3612	21.0974	22.7046	24.1957	25.5807	26.8673	28.0621	29.1708	30.1982	31.1487	32.0264	32.8349	33.5776	34.2577	34.8781	35.4418	35.9513	36.4093	36.8181	37.18	37.4974	37.7723	38.0068	38.2028	38.3622
CSys (mg/L)-Dicloxacillin_final	107	2	0	0	0	0	0	0	0	0	0	0	0	0	0	0	0.37027	1.93592	3.07789	4.07871	4.99383	5.84896	6.65736	7.42658	8.1614	8.86512	9.54019	10.1886	10.8118	11.4112	11.9878	12.5428	13.0768	13.5906	14.0851	14.5607	15.018	15.4577	15.8802	16.286	16.6756	17.0495	17.4079	17.7515	18.0805	18.3953	18.6964	18.9841	19.2587
CSys (mg/L)-Dicloxacillin_final	108	10	0	0	0	0	0	0	0	0	0	0	0	0	0	0	0	0.177226	3.21485	5.37056	7.15329	8.71928	10.1318	11.4287	12.6339	13.7628	14.8256	15.8295	16.7798	17.6805	18.5348	19.3453	20.1145	20.8442	21.5362	22.1923	22.8138	23.4021	23.9586	24.4843	24.9806	25.4483	25.8886	26.3024	26.6906	27.0541	27.3939	27.7106	28.0051
CSys (mg/L)-Dicloxacillin_final	109	3	0	0	0	0	0	0	0	0	0	0	0	0	0	0	0	0	0	0	0	0	0	0.296708	2.67679	4.3587	5.8151	7.1401	8.37645	9.54658	10.6626	11.7313	12.7569	13.7423	14.6893	15.5996	16.4746	17.3154	18.1231	18.8987	19.6432	20.3576	21.0426	21.6992	22.3281	22.9301	23.5061	24.0566	24.5826
CSys (mg/L)-Dicloxacillin_final	110	1	0	0	0	0	0	0	0	0	0	0	0	0	0	0	0	0	0	0	0	0	0	0	0	0	0.429302	2.53784	4.02623	5.30099	6.44942	7.51425	8.51852	9.47505	10.3913	11.2717	12.1195	12.9367	13.7249	14.4855	15.2196	15.9281	16.6119	17.2718	17.9085	18.5227	19.1151	19.6861	20.2364
CSys (mg/L)-Dicloxacillin_final	111	5	0	0	0	0	0	0	0	0	0	0	0	0	0	2.33971	7.37438	11.2188	14.544	17.5261	20.2494	22.7621	25.0965	27.2759	29.3184	31.2383	33.047	34.7542	36.3678	37.8944	39.3397	40.7086	42.0055	43.2339	44.3974	45.4989	46.5412	47.5267	48.4578	49.3366	50.1651	50.9453	51.6788	52.3673	53.0125	53.6159	54.179	54.7031	55.1895
CSys (mg/L)-Dicloxacillin_final	112	8	0	0	0	0	0	0	0	0	0	0	0	0	0	0	0	0	0	0	0	1.94505	4.09864	5.86102	7.43761	8.89035	10.2521	11.5416	12.7698	13.944	15.0687	16.1476	17.1833	18.1779	19.1332	20.0509	20.9324	21.7789	22.5917	23.3718	24.1203	24.8382	25.5263	26.1857	26.817	27.4211	27.9989	28.5509	29.078
CSys (mg/L)-Dicloxacillin_final	113	8	0	0	0	0	0	0	0	0	0	0	0	0	0	0	0	0	0	0	0	0.0143495	7.41991	12.4683	16.552	20.0886	23.2696	26.1894	28.8992	31.4294	33.8	36.0251	38.1157	40.0805	41.927	43.6613	45.289	46.8151	48.2442	49.5804	50.8277	51.9898	53.0701	54.0721	54.9989	55.8535	56.6389	57.3579	58.0133
CSys (mg/L)-Dicloxacillin_final	114	3	0	0	0	0	0	0	0	0	0	0	0	0	0	0	0	0	0	0	0	0	0	2.68926	5.39617	7.56776	9.45656	11.1682	12.7557	14.247	15.658	16.9982	18.2739	19.4898	20.6494	21.7554	22.8104	23.8164	24.7753	25.6888	26.5586	27.386	28.1726	28.9196	29.6284	30.3002	30.9362	31.5375	32.1052
CSys (mg/L)-Dicloxacillin_final	115	3	0	0	0	0	0	0	0	0	0	0	0	0.00442632	4.98748	8.96205	12.3021	15.3095	18.0813	20.6732	23.1186	25.4385	27.6471	29.7539	31.766	33.6891	35.5275	37.2851	38.9651	40.5706	42.1042	43.5685	44.9657	46.2982	47.5679	48.777	49.9272	51.0205	52.0586	53.0432	53.976	54.8585	55.6922	56.4788	57.2196	57.916	58.5694	59.1811	59.7525
CSys (mg/L)-Dicloxacillin_final	116	10	0	0	0	0	0	0	0	0	0	0	0	0	0	0	0	0	0	0	0	0	0	0	0	0	0	0	0	0	1.28356	2.70438	3.83309	4.82745	5.7321	6.57061	7.35682	8.09921	8.80316	9.47235	10.1094	10.7163	11.2946	11.8457	12.3708	12.8709	13.3469	13.7998	14.2303
CSys (mg/L)-Dicloxacillin_final	117	2	0	0	0	0	0	0	0	0	0	0	0	0	0	0	0	0	0	0	0	0	0	0	0	0	0	0	0	0	0	1.25352	2.56336	3.63757	4.58457	5.44326	6.23252	6.96353	7.64403	8.27974	8.87515	9.43383	9.9587	10.4522	10.9164	11.353	11.7636	12.1496	12.5121
CSys (mg/L)-Dicloxacillin_final	118	10	0	0	0	0	0	0	0	0	0	0	0	0	0	0	0	0	0	0	0	0	0	0	0	0	1.21912	2.66715	3.87794	4.97598	6.00061	6.96817	7.88728	8.76339	9.60033	10.4009	11.1675	11.9017	12.6052	13.2792	13.9248	14.5431	15.135	15.7013	16.2429	16.7606	17.2549	17.7267	18.1767
CSys (mg/L)-Dicloxacillin_final	119	10	0	0	0	0	0	0	0	0	0	0	0	0	0	0	0	0	0	0	0	0.391022	3.22224	5.19581	6.88225	8.39415	9.784	11.0792	12.2955	13.4427	14.5276	15.5554	16.5301	17.4549	18.3327	19.1658	19.9565	20.7065	21.4176	22.0913	22.7291	23.3323	23.9022	24.44	24.9468	25.4237	25.8717	26.2919	26.6851
CSys (mg/L)-Dicloxacillin_final	120	2	0	0	0	0	0	0	0	0	0	0	0	0	0	0	0	1.6766	3.26466	4.56962	5.72641	6.78291	7.76501	8.68754	9.55974	10.3879	11.1765	11.9291	12.6486	13.3373	13.9973	14.6302	15.2376	15.8208	16.3809	16.919	17.436	17.9328	18.4101	18.8687	19.3091	19.7319	20.1379	20.5274	20.901	21.2592	21.6023	21.9308	22.2452
CSys (mg/L)-Dicloxacillin_final	121	4	0	0	0	0	0	0	0	0	0	0	0	0	0	0	0	0	0	0	0	1.88897	4.87662	7.16256	9.129	10.8886	12.5009	13.9991	15.4025	16.7234	17.9701	19.1485	20.2631	21.3176	22.3152	23.2583	24.1495	24.9909	25.7844	26.532	27.2354	27.8962	28.516	29.0963	29.6386	30.1443	30.6147	31.0511	31.4548
CSys (mg/L)-Dicloxacillin_final	122	7	0	0	0	0	0	0	0	0	0	0	0	0	0	0	0	0	0	0	0	0	0.0878909	1.66939	2.80858	3.7851	4.66778	5.48699	6.25912	6.99342	7.6954	8.36862	9.01551	9.63785	10.2371	10.8142	11.3704	11.9063	12.4227	12.9203	13.3996	13.8612	14.3056	14.7334	15.1448	15.5405	15.9208	16.2861	16.6367
CSys (mg/L)-Dicloxacillin_final	123	1	0	0	0	0	0	0	0	0	0	0	0	0	0	0	0	0	0	0	0	2.17971	6.36407	9.5033	12.1864	14.5773	16.7603	18.7816	20.6683	22.4377	24.1017	25.6689	27.1464	28.5394	29.8528	31.0905	32.2561	33.3528	34.3836	35.3511	36.258	37.1066	37.8993	38.6382	39.3253	39.9628	40.5524	41.0961	41.5955
CSys (mg/L)-Dicloxacillin_final	124	7	0	0	0	0	0	0	0	0	0	0	0	0	0	0	0.34872	2.5861	4.19507	5.60327	6.89101	8.09531	9.23506	10.321	11.3599	12.3566	13.3146	14.2367	15.1251	15.9816	16.8078	17.6051	18.3744	19.1168	19.8333	20.5247	21.1916	21.8349	22.455	23.0527	23.6286	24.1831	24.7168	25.2303	25.7239	26.1983	26.6538	27.091	27.5103
CSys (mg/L)-Dicloxacillin_final	125	9	0	0	0	0	0	0	0	0	0	0	0	0	0	0	0.733679	1.93238	2.85243	3.65526	4.38707	5.07051	5.71722	6.33359	6.92334	7.4889	8.03193	8.55372	9.05527	9.53746	10.001	10.4466	10.8748	11.2862	11.6813	12.0605	12.4244	12.7733	13.1077	13.428	13.7346	14.0277	14.3079	14.5754	14.8307	15.0739	15.3055	15.5257	15.735
CSys (mg/L)-Dicloxacillin_final	126	5	0	0	0	0	0	0	0	0	0	0	0	0	0	0	0	0	0	0	0	0	0	0	0	0	0.144148	1.27101	2.06472	2.75271	3.38151	3.97266	4.53678	5.07932	5.60326	6.11039	6.60185	7.07845	7.5408	7.98942	8.42472	8.84709	9.25684	9.65431	10.0398	10.4135	10.7758	11.1268	11.4669
CSys (mg/L)-Dicloxacillin_final	127	5	0	0	0	0	0	0	0	0	0	0	0	0	0.859355	2.37153	3.54548	4.59056	5.55351	6.45796	7.31722	8.13905	8.92824	9.68785	10.42	11.1261	11.8075	12.4649	13.0994	13.7114	14.3018	14.8711	15.4199	15.9487	16.458	16.9484	17.4202	17.874	18.3103	18.7293	19.1317	19.5177	19.8879	20.2425	20.5821	20.9068	21.2173	21.5137	21.7964
CSys (mg/L)-Dicloxacillin_final	128	10	0	0	0	0	0	0	0	0	0	0	0	0	0	0.368558	2.94636	4.77285	6.33815	7.74367	9.0367	10.2447	11.3843	12.4659	13.4965	14.4814	15.4242	16.3279	17.1952	18.028	18.8283	19.5976	20.3373	21.0488	21.7332	22.3916	23.025	23.6342	24.2201	24.7834	25.325	25.8455	26.3455	26.8256	27.2865	27.7287	28.1527	28.5591	28.9482
CSys (mg/L)-Dicloxacillin_final	129	5	0	0	0	0	0	0	0	0	0	0	0	0	0	0	1.04737	3.36254	5.13826	6.73034	8.22389	9.64648	11.0087	12.3158	13.5709	14.7766	15.9347	17.047	18.115	19.1401	20.1235	21.0666	21.9704	22.836	23.6647	24.4574	25.215	25.9388	26.6294	27.2881	27.9155	28.5126	29.0804	29.6196	30.131	30.6155	31.0738	31.5068	31.9151
CSys (mg/L)-Dicloxacillin_final	130	9	0	0	0	0	0	0	0	0	0	0	0	0	0	0	0	0	0	0	0	0	0	0	3.5232	7.16154	10.0208	12.4634	14.6352	16.6124	18.4363	20.1312	21.7121	23.1896	24.5713	25.8634	27.0711	28.1988	29.2505	30.2299	31.1404	31.9851	32.767	33.4889	34.1534	34.7633	35.3208	35.8283	36.2881
CSys (mg/L)-Dicloxacillin_final	131	5	0	0	0	0	0	0	0	0	0	0	0	0	0	0	0	0	0	0	0	0	0	0	0	0	0	2.72751	4.8182	6.58834	8.17749	9.64559	11.024	12.3303	13.5748	14.7645	15.9042	16.9974	18.047	19.0554	20.0244	20.9558	21.8511	22.7115	23.5383	24.3325	25.0953	25.8275	26.53
CSys (mg/L)-Dicloxacillin_final	132	9	0	0	0	0	0	0	0	0	0	0	0	0	0	0	0.00134057	1.57246	2.73281	3.69908	4.55838	5.34808	6.08647	6.78327	7.44426	8.07325	8.67296	9.2455	9.79255	10.3155	10.8156	11.2938	11.7511	12.1882	12.606	13.0051	13.3861	13.7497	14.0964	14.4267	14.7412	15.0403	15.3245	15.5942	15.85	16.0921	16.3211	16.5373	16.7411
CSys (mg/L)-Dicloxacillin_final	133	9	0	0	0	0	0	0	0	0	0	0	0	0	0	0	0	0	0	0	0	0	0	0	0	0	0	0	0	0	2.41366	4.50468	6.24944	7.81342	9.25334	10.6012	11.8761	13.0898	14.2502	15.3627	16.4313	17.4591	18.4485	19.4016	20.3203	21.206	22.0601	22.8839	23.6784
CSys (mg/L)-Dicloxacillin_final	134	8	0	0	0	0	0	0	0	0	0	0	0	0	0	0	0	0	0	0	0	0	0	0	0	0	0	0	0	1.23284	2.89422	4.14537	5.21525	6.16677	7.03472	7.84023	8.59639	9.31154	9.99116	10.639	11.2578	11.8495	12.4157	12.9578	13.4768	13.9737	14.4494	14.9046	15.3401
CSys (mg/L)-Dicloxacillin_final	135	6	0	0	0	0	0	0	0	0	0	0	0	0	0	0	0	1.32425	2.51818	3.53629	4.46136	5.32534	6.14349	6.92363	7.67056	8.38745	9.0762	9.73862	10.376	10.9896	11.5801	12.1483	12.6951	13.2213	13.7271	14.2133	14.6805	15.1292	15.5598	15.9731	16.3691	16.7484	17.1116	17.4591	17.7911	18.1086	18.411	18.6994	18.9739
CSys (mg/L)-Dicloxacillin_final	136	1	0	0	0	0	0	0	0	0	0	0	0	0	0	0	0	0	0	0	0	0	0	0	0	1.37048	2.93232	4.20409	5.34416	6.40601	7.41381	8.37901	9.3074	10.2022	11.0656	11.899	12.7036	13.4803	14.2302	14.9538	15.6521	16.3256	16.9751	17.6011	18.2043	18.7852	19.3444	19.8824	20.3998
CSys (mg/L)-Dicloxacillin_final	137	2	0	0	0	0	0	0	0	0	0	0	0	0	0	0	0	0	0	0	0	0	0	0	0	0	0	0	0	0	0	0	0	0	2.37282	4.2392	5.75574	7.08646	8.29552	9.41166	10.45	11.4199	12.3276	13.178	13.9749	14.7214	15.4202	16.0737	16.6841
CSys (mg/L)-Dicloxacillin_final	138	3	0	0	0	0	0	0	0	0	0	0	0	0	0	0	0	0	0	0	0	0	0	0	0	0	0	0	0	0	0	0	0	0	0.929523	6.64533	10.72	14.2153	17.3439	20.2083	22.8685	25.3611	27.7094	29.9295	32.0326	34.0273	35.9205	37.7177	39.4238
CSys (mg/L)-Dicloxacillin_final	139	1	0	0	0	0	0	0	0	0	0	0	0	0	0	0	0	0	0	0.64177	1.50758	2.20064	2.81935	3.39056	3.92802	4.43914	4.92815	5.39766	5.84942	6.28466	6.70435	7.10923	7.49996	7.87707	8.24105	8.59232	8.93128	9.25829	9.57368	9.87778	10.1709	10.4532	10.7252	10.9869	11.2387	11.4809	11.7136	11.937	12.1515
CSys (mg/L)-Dicloxacillin_final	140	4	0	0	0	0	0	0	0	0	0	0	0	0	0	0	0	0	0	0	0	1.43791	2.54405	3.47557	4.31578	5.09817	5.83751	6.54096	7.2125	7.85463	8.46911	9.05734	9.62043	10.1594	10.6751	11.1683	11.6397	12.0901	12.5202	12.9305	13.3216	13.6942	14.0487	14.3858	14.706	15.0097	15.2975	15.5699	15.8272
CSys (mg/L)-Dicloxacillin_final	141	2	0	0	0	0	0	0	0	0	0	0	0	0	0	0	0	0	0	0	0	0	0	0	0	0	0	0	2.11399	4.95156	7.19623	9.18501	11.0075	12.7102	14.3194	15.8506	17.3134	18.7142	20.0578	21.3475	22.5861	23.7759	24.9188	26.0166	27.0709	28.0833	29.0549	29.9872	30.8813
CSys (mg/L)-Dicloxacillin_final	142	8	0	0	0	0	0	0	0	0	0	0	0	0	0	0	0	0	0	0	0	2.02346	3.73125	5.16254	6.44477	7.62288	8.72163	9.75558	10.7339	11.6629	12.5471	13.39	14.1944	14.9628	15.6971	16.3991	17.0703	17.7121	18.3258	18.9123	19.4729	20.0084	20.5196	21.0075	21.4727	21.9161	22.3382	22.7398	23.1215
CSys (mg/L)-Dicloxacillin_final	143	3	0	0	0	0	0	0	0	0	0	0	0	0	0	0	0	2.53785	6.33854	9.14775	11.5049	13.5958	15.5035	17.2672	18.9074	20.4358	21.8605	23.1877	24.4224	25.5694	26.6329	27.6167	28.5246	29.3601	30.1267	30.8276	31.4658	32.0443	32.566	33.0335	33.4496	33.8167	34.1373	34.4136	34.6478	34.8422	34.9987	35.1194	35.206
CSys (mg/L)-Dicloxacillin_final	144	9	0	0	0	0	0	0	0	0	0	0	0	0	0	0.39046	1.63299	2.56846	3.39692	4.16145	4.8817	5.56777	6.22554	6.85886	7.47043	8.06228	8.63597	9.19276	9.73366	10.2595	10.7709	11.2685	11.7529	12.2243	12.6832	13.13	13.565	13.9884	14.4005	14.8015	15.1917	15.5714	15.9406	16.2997	16.6488	16.9881	17.3178	17.6381	17.9492
CSys (mg/L)-Dicloxacillin_final	145	8	0	0	0	0	0	0	0	0	0	0	0	0	0	0	0	0	0.332954	3.24464	5.26296	6.99898	8.57736	10.0462	11.4275	12.7337	13.9727	15.1503	16.2707	17.3375	18.3534	19.3209	20.2421	21.1188	21.9526	22.7453	23.4981	24.2125	24.8898	25.5311	26.1378	26.7109	27.2516	27.7608	28.2398	28.6893	29.1106	29.5044	29.8717
CSys (mg/L)-Dicloxacillin_final	146	9	0	0	0	0	0	0	0	0	0	0	0	0	0	0	0	0	0	0	0	0	0	0	0	1.25084	2.40039	3.34001	4.16713	4.91867	5.61351	6.26209	6.87076	7.44385	7.9845	8.49522	8.97806	9.43475	9.8668	10.2755	10.6621	11.0277	11.3731	11.6994	12.0073	12.2975	12.5709	12.828	13.0695
CSys (mg/L)-Dicloxacillin_final	147	10	0	0	0	0	0	0	0	0	0	0	0	0	0	1.14226	2.20683	3.10461	3.91436	4.66591	5.37312	6.0434	6.68127	7.28983	7.87135	8.4276	8.95999	9.4697	9.9577	10.4249	10.8721	11.3	11.7092	12.1003	12.4739	12.8306	13.1708	13.495	13.8038	14.0976	14.3768	14.6419	14.8932	15.1313	15.3564	15.569	15.7695	15.9581	16.1354
CSys (mg/L)-Dicloxacillin_final	148	6	0	0	0	0	0	0	0	0	0	0	0	0	0	0	0	0	0	0	0	0	0	0	0	0	0	0	2.78032	8.28554	12.3105	15.6826	18.6333	21.2857	23.7082	25.9414	28.0109	29.9341	31.724	33.3905	34.9418	36.3849	37.726	38.9707	40.1238	41.19	42.1737	43.0788	43.9092
CSys (mg/L)-Dicloxacillin_final	149	6	0	0	0	0	0	0	0	0	0	0	0	0	0	0	0	0	0	0	0	0	0	0	0	0	3.25629	6.20844	8.52945	10.5444	12.3578	14.027	15.5871	17.0607	18.4623	19.8016	21.0854	22.3183	23.504	24.6451	25.7436	26.8015	27.8202	28.8009	29.745	30.6535	31.5274	32.3677	33.1753
[truncated: 21 more rows]
[truncated: 354 more columns]
