# Supplementary material for: Dicloxacillin and Flucloxacillin Inhibit Hepatic Uptake Transporters—In Vitro Investigations and Physiologically Based Pharmacokinetic Modeling
Source: Clin Transl Sci. 2026 Feb 2;19(2):e70487. doi: 10.1111/cts.70487 (PMC12865225; doi:10.1111/cts.70487)
Supplement: Supplementary file 2 — Appendix S2: cts70487‐sup‐0002‐AppendixS2.xlsx. [file CTS-19-e70487-s002.xlsx]

## Sheet: Summary
Simcyp Population Based Simulator
2025-09-08 14:23:57
Simcyp Version 23 (01/12/2023)
Input Parameters
Output Parameters
Input Parameters
Workspace	Flucloxacillin_example
Substrate	Flucloxacillin_final
Simulation Mode	PKPD Parameters + PKPD Profiles
	Substrate				Substrate
Compound Name	Flucloxacillin_final			GI Absorption Model	1st order
Mol Weight (g/mol)	453.9			GI Permeability Assay	n/a
log P	2.6			GI Peff,man	Regional
Compound Type	Monoprotic Acid			Distribution Model	Full PBPK Model
pKa 1	2.76			Vss (L/kg)	Predicted
pKa 2	n/a			Prediction Method	Method 2
B/P	0.65			Clearance Type	Enzyme Kinetics
Haematocrit	45
fu	0.04
Trial Design
					Substrate
Population Name	Healthy Volunteers			Prandial State	Fasted
Use Pop Representative	No			Route	Oral
Population Size	110			Dose Units	mg
Number of Trials	10			Dose	1000
No. of Subjects per Trial	11			Start Day/Time	Day 1, 09:00
Start Day/Time	Day 1, 09:00			Dosing Regimen	Single Dose
End Day/Time	Day 1, 21:00
Study Duration (h)	12
Sampling Time	Pre-defined Uniform
Sampling Site Selection	Off
Output Parameters
PKPD Parameters	Mean	Median	Geometric mean	Confidence Interval		Can be found in Excel sheet
CL (L/h)	8.59932	8.23772	8.35646	8.0491	8.67555	Clearance Trials SS
CLpo (L/h)	18.397	16.8647	17.1442	16.1528	18.1963	Clearance Trials SS
fa (Sub)	0.615324	0.587943	0.59675	0.573749	0.620673	Clearance Trials SS
Fg (Sub)	0.850969	0.856489	0.849352	0.840983	0.857806	Clearance Trials SS
Fh (Sub)	0.961908	0.967847	0.961669	0.958256	0.965095	Clearance Trials SS
F (Sub)	0.503044	0.476691	0.487423	0.468407	0.507211	Clearance Trials SS
Vss (Subs)(L/Kg)	0.13076	0.131419	0.130323	0.128634	0.132035	Distribution - Vols
PKPD Profiles (Sub)	Mean	Median	Geometric mean	Confidence Interval		Can be found in Excel sheet
CMax (mg/L)	27.1412	24.6994	25.529	24.1597	26.9759	AUC
TMax (h)	0.982273	0.95	0.962482	0.932314	0.993627	AUC
AUC (mg/L.h)	62.1955	59.1177	58.0328	54.6854	61.585	AUC
CL (Dose/AUC)(L/h)	18.4848	16.9158	17.2316	16.2377	18.2864	AUC

## Sheet: Input Sheet
Simcyp Population Based Simulator
2025-09-08 14:23:58
Simcyp Version 23 (01/12/2023)
Substrate			Trial Design			Simulation Toolbox			Software Version Detail
Compound Name	Flucloxacillin_final		Use Pop Representative	No		Random Number Generator	Mersenne Twister (MT19937)		Simulation Duration(seconds)	4
Version number	Not applicable		Population Size	110		Seed	Fixed		Windows Version	Windows 11
Molecule Type	Small Molecule		Number of Trials	10		Seed Value	1		Excel Version	Excel 2016
Route	Oral		No of Subjects per Trial	11		Sampling upper cut-off (SD)	3		Source File Location	C:\Program Files\Simcyp Simulator V23\Screens\
Dose Units	mg		Population name	Healthy Volunteers		Sampling lower cut-off (SD)	6		Excel Embedded Workspace	No
Dose	1000		Version number	Not applicable		Sampling Site Selection	Off		Simcyp Version	23.0.305.0
Start Day	1		Minimum Age (years)	18		Memory Size	4000000		Licence Details
Start Time	9h0m		Maximum Age (years)	33
Dosing Regimen	Single Dose		Propn. of Females	0.64		Paediatric Module	Not Loaded		User name	ATKK\sjostedt
			Fix Individual Trial Design	No					Domain name	ad.helsinki.fi
PhysChem and Blood Binding			Prandial State	Fasted		ODE Solver Settings			Computer name	LH4-550-32230
			Fluid intake with dose (mL)	250					Simcyp Standard licence: agreement identifier	FD7B22B7-E0C6-456D-B2D4-B31B61722E6F
Mol Weight (g/mol)	453.9		Fluid intake with dose CV (%)	30		No. Differential Equations	27		Simcyp Standard licence: agreement type	Academic teaching and research
log P	2.6		PKPD Parameters	On		Solver sampling interval (h)	0.05		Simcyp Standard licence: organisation	University of Helsinki
Compound Type	Monoprotic Acid		PKPD Profiles	On		Sampling Time	Pre-defined Uniform		Simcyp Standard licence: machine identifier	665CD34C-334A-11B2-A85C-E835994469D6
pKa 1	2.76		Start Day/Time	Day 1, 09:00		Number of time samples	200		Simcyp Standard licence: source	Simcyp Hosted Licence Server
Polar Surface Area (Å²)	138		End Day/Time	Day 1, 21:00					Simcyp Standard licence: usage	Client
Hydrogen bond donors	2		Study Duration (h)	12		Negative Cut-off	1e-08		Simcyp Standard licence: issued	Wed Oct 23 13:11:15 2024
Hydrogen bond acceptors	0					Positive Cut-off	1e-20		Simcyp Standard licence: valid from	Mon Sep 8 12:18:43 2025
Extended Clearance Classification System	Class 3B - Hepatic uptake (or) Renal		Sub : Route	Oral		Differential Solver	5th-order Runge-Kutta		Simcyp Standard licence: valid to	Mon Sep 8 12:33:43 2025
BP input type	User					Maximum number of steps	1000000
B/P	0.65		AUC Calculations (Substrate)			Relative Tolerance	1e-15
Haematocrit	45		Calculated AUCt first dose	No		Relative Tolerance when ADAM is used	1e-15
fu Input	User		Calculated AUC_INF	Yes		Integration error tolerance	0.001
fu	0.04		Method for AUC_INF calculation	Linear Regression
Reference Binding Component	HSA		Calculated AUCt last dose	No		ADAM Model Specific Settings
Protein Reference Conc (g/L)	45		Integrated AUCt first dose	Yes
% Bound to Lipoprotein	0		Integrated AUCt last dose	Yes		Solubility Cap (mg/mL)	10000
% Bound to Lipoprotein (CV %)	0		Integrated AUCt user interval	No		PPB Amount Cut-off (mg)	1e-20
			Method	Linear Trapezoidal		Minimum Norm. Scalar (pH surface model)	1e-11
Absorption			Weighting Option	Equally Weighted (1)		Newton Convergence Tol (pH surface model)	1e-14
						Time Interval (pH surface model)	0.01
Absorption Model	1st order					ConstDR (MBO Model)	1000
Input type	User					Radius Rate Cap (PPB Model)(µm/h)	500
fa	0.6					CR Cut-off (%)	99.9
CV fa (%)	30					Check Precipitation Interval (Sec)	5
ka (1/h)	1.8
CV ka (%)	30					LUA Scripting(ADAM)	Off
lag time (h)	0.3
CV lag time (%)	30					Reference HLM Enzyme Abundance
fu(Gut) input type	User
fu(Gut)	1					CYP1A1	1.24
Q(Gut) input type	Predicted					CYP1A2	52
Peff,man Type	n/a					CYP2A6	29.3
Peff,man Cap (10-4 cm/s)	12					CYP2B6	21.6
Permeability Assay	Physicochemical					CYP2C8	24
PSA(Å²)	138					CYP2C9	77.7
HBD	2					CYP2C18	0.4
						CYP2C19	4.4
Distribution						CYP2D6	9.4
						CYP2E1	61
Distribution Model	Full PBPK Model					CYP2J2	1.2
Replacement Organ?	No					CYP3A4	137
Organ Replaced	n/a					CYP3A5	103
User-defined Additional Organ	No					CYP3A7	35.4
Type	n/a					UGT1A1	43
Vss input type	Predicted					UGT1A3	2.75
Prediction Method	Method 2					UGT1A4	52
Concentration-dependent volume	No					UGT1A5	0
log Po:w	2.6					UGT1A6	20
logP vo:w input type	Predicted					UGT1A7	0
logP vo:w Prediction Method	Hansch					UGT1A8	0
logP vo:w Hansch a	1.115					UGT1A9	31
logP vo:w Hansch b	-1.35					UGT1A10	0.02
Compound Type	Monoprotic Acid					UGT2B4	54
pKa 1	2.76					UGT2B7	71
Adipose input type	User					UGT2B10	6.5
Adipose	0.132					UGT2B11	0
Bone input type	Predicted					UGT2B15	39
Brain input type	Predicted					UGT2B17	5.9
Gut input type	Predicted					UGT2B28	0
Heart input type	Predicted					User UGT1	0
Kidney input type	Predicted					FMO1	0
Liver input type	Predicted					FMO3	30
Lung input type	Predicted					FMO5	25
Muscle input type	Predicted					FMOUser	0
Skin input type	Predicted
Spleen input type	Predicted
Pancreas input type	Predicted
Kp Scalar	1
Smoothing Function	Off
Lipid Binding Scalar	1
Use Pvo:w for Neutral Lipid Partition in All Tissues	No
Elimination
Clearance Type	Enzyme Kinetics
FI Correction	Not used
PLR Correction	Not Used
In vitro metabolic system	Recombinant
Pathway	5' hydroxylation
Enzyme	CYP3A4
CLint (µL/min/pmol)	0.062
fu mic	1
System	User
ISEF	1
Pathway	5' hydroxylation
Enzyme	CYP2C9
Genotype	*1/*1
CLint (µL/min/pmol)	0.124
fu mic	1
System	User
ISEF	1
Use Allelic variants for Enzyme 1	No
Enzyme	CYP2C9
Use Allelic variants for Enzyme 2	No
Enzyme	CYP2B6
Gut Lumen metabolism	in-active
Ontogeny Profile - Liver	No Profile Used
Ontogeny Profile - Intestine	No Profile Used
Ontogeny Profile - Kidney	No Profile Used
Biliary CLint (Hep) (µL/min/106)	0
CV Biliary CLint (Hep) (%)	30
Ontogeny Profile	No Profile Used
Active enterohepatic recirculation for IV dose	No
Active Hepatic Scalar (Net)	1
CL R (L/h)	5.1
CYPs and/or UGTs Interaction
Enzyme	CYP3A4
Ind max	4.6
CV (%)	30
MIA (pmol/mg microsomal protein)	1155.16
Ind C50 (µM)	33.1
CV (%)	30
fu inc	1
γ	1
Co-administration of Multiple Inducers/Suppressors	Default
Co-administration of Multiple UGT Inducers/Suppressors	Default
Transporters Interaction
Organ/Tissue	Gut
Transporter	SLCO2B1 (OATP2B1)
Ki (µM)	64.2
fuinc (Ki)	1
Transporter	ABCG2 (BCRP)
Ki (µM)	379
fuinc (Ki)	1
Organ/Tissue	Kidney
Transporter	SLC22A8 (OAT3)
Ki (µM)	26.6
fuinc (Ki)	1
Transporter	SLC22A11 (OAT4)
Ki (µM)	32.7
fuinc (Ki)	1
Transporter	ABCG2 (BCRP)
Ki (µM)	379
fuinc (Ki)	1
Organ/Tissue	Liver
Transporter	SLCO1B1 (OATP1B1)
Ki (µM)	30.7
fuinc (Ki)	1
Transporter	SLCO1B3 (OATP1B3)
Ki (µM)	20.7
fuinc (Ki)	1
Transporter	SLCO2B1 (OATP2B1)
Ki (µM)	64.2
fuinc (Ki)	1
Transporter	ABCG2 (BCRP)
Ki (µM)	379
fuinc (Ki)	1
Transport
Organ/Tissue	Tumour
Tumour Permeability limited Model	Off

## Sheet: Ode State Info
Index	Model	State variable name (no PK interaction)
0	0	Substrate liver concentration
1	0	Substrate systemic concentration
2	0	Substrate adipose concentration
3	0	Substrate arterial blood concentration
4	0	Substrate bone concentration
5	0	Substrate brain concentration
6	0	Substrate heart concentration
7	0	Substrate gi tract (tissue) concentration
8	0	Substrate kidney concentration
9	0	Substrate lung concentration
10	0	Substrate muscle concentration
11	0	Substrate spleen concentration
12	0	Substrate skin concentration
13	0	Substrate additional organ concentration
14	0	Substrate pancreas concentration
15	0	Substrate lymph concentration
16	0	Substrate amount in dosed absorption compartment
17	0	Substrate renal amount excreted
18	0	CYP2C9 amount in gut
19	0	CYP2C9 amount in colon
20	0	CYP2C9 amount in liver
21	0	CYP2C9 amount in kidney
22	0	CYP3A4 amount in gut
23	0	CYP3A4 amount in colon
24	0	CYP3A4 amount in liver
25	0	CYP3A4 amount in kidney
26	0	Substrate Liver intracellular water concentration

## Sheet: Healthy Volunteers
Population		Population : Liver		Population : Kidney		Population : Skin		Population : GI Tract		Population : Lung		Population : Tissue Composition		Population : Blood		Population : Tissue Blood Flow Rates		Population : Full PBPK Model Tissue Pore Sizes		Population : Brain		Population : Additional Organ		Population : FcRn IgG		Population : Lymph		Population : Subcutaneous & Intramuscular		Population : Target		Population : Receptor & RISC		Population : Tumour		Population : Female Reproductive System		Population : Local Injection Site		Population : Rectum
Ref Bodyweight (kg)	80.7056	Liver model	Well Stirred	Male Baseline 1	76.5	MechDermA - Forearm		Length & Diameter of SI & Colon	New	Ventillation-perfusion ratio: Mean	1	Adipose : EW (%)	14.1	Haematocrit Mean : Male	43	Cardiac Output	Scripted	Adipose Jv,s	Predicted	Brain Volume	User-Defined	Additional Organ : EW (%)	14.1	IgG Concentration (µM)	80.7	% of total lymph flow (Adipose)	12.8	SC Site Volume Abdomen (L/kg)	6.7033e-05	Target1 Name	TNF-alpha	Receptor 1 Name	ASGPR	Tumour : Volume (mL)	20	Vagina surface area (cm2)	87.5	Mechansisitic Polymer Based Biodegradable injectables and implants		Rectal blood flow - Male (%CO)	0.0185
Maximum Age (years)	65	Liver weight : Slope vs BSA	0.722	Male Baseline 1 CV (%)	16.1	SCorneum Thickness (µm) : Male	15.7	Enterocyte Height in Small Intestine (µm)	29.8	Ventillation-perfusion ratio: CV (%)	35	Adipose : NL (%)	79	Haematocrit CV (%) : Male	6.5	Cardiac Output CV (%) Male	20	Adipose ns:nl	500	Male Brain Volume CV%	8.7	Additional Organ : IW (%)	3.9	IgG Concentration CV (%)	12.6	% of total lymph flow (Bone)	0	SC Site Volume Abdomen CV (%)	22	Target1 Rmax (µM)	4.47e-06	Receptor 1 Rmax (µM)	0.823	Tumour : CV (%)	30	Vagina surface area CV (%)	9	Physiological injection site	Subcutaneous	Rectal blood flow - Female (%CO)	0.0185
Minimum Age (years)	18	Operational Concentrations	Liver Compartment (Outlet)	Male Age Cut-Off	61	SCorneum Thickness CV (%) : Male	33	Enterocyte Height in Small Intestine CV (%)	11	Volume Airway (L): Mean	0.1	Adipose : NP (%)	0.2	Haematocrit Mean : Female	38	Cardiac Output CV (%) Female	20	Adipose Rpore,s(nm)	8	Female Brain Volume CV%	11.9	Additional Organ : NL (%)	79	IgG KD1 (pH 6.0)(µM)	0.728	% of total lymph flow (Brain)	1.05	SC Site Fraction of Extracellular Water Abdomen	0.141	Target1 Rmax CV (%)	30	Receptor 1 Rmax CV (%)	13.9	Tumour : Density (g/mL)	1	Cervix surface area (cm2)	16.9	Blood flow(% CO)	0.016	Thickness of rectal fluid layer mean (cm)	0.015
Propn of Females	0.32	Liver weight	Script	Male Age Cut-off Baseline	81.2	SCorneum Thickness (µm) : Female	15.7	Enterocyte Height in Small Intestine Min (µm)	20	Volume Airway (L): CV (%)	30	Bone : EW (%)	9.8	Haematocrit CV (%) : Female	7.1	Cardiac Output Scalar	1	Adipose Rpore,l(nm)	20	CSF production rate	0.021	Additional Organ : NP (%)	0.2	IgG KD1 CV (%)	10	% of total lymph flow (Stomach and Oesophagus)	12	SC Site Kp, ALB Abdomen	0.037	Target1 Kdeg (1/h)	0.877	Receptor 1 Kdeg (1/h)	0.0399	Tumour : Weight (g)	20	Cervix surface area CV (%)	21	Local cell radius(mm)	0.1	Thickness of rectal fluid layer CV (%)	34
BSA C1 Param	0.007184	Liver Volume Male CV (%)	0	Male Age Cut-Off CV1 (%)	27.4	SCorneum Thickness CV (%) : Female	34	Enterocyte Height in Small Intestine Max (µm)	40	Volume Alveoli (L): Mean	5.6	Bone : NL (%)	7.4	AGP Mean : Male	0.793	Adipose : Male (% of Qc)	5	Adipose deltaP (mmHg)	40	CSF production rate CV (%)	10	Additional Organ : AP (mg/g)	0.4	IgG KD2 (pH 6.0)(µM)	2.912	% of total lymph flow (Heart)	1	SC Site Blood Flow Abdomen (% of Qc)	0.0028	Target1 Kdeg CV (%)	30	Receptor 1 Kdeg CV (%)	23.8	Tumour : CV (%)	0	Vagina : cervix surface correlation coefficient	0	Local cell radius CV(%)	30	Rectal fluid pH mean	7
BSA Wt Exp	0.425	Liver Volume Female CV (%)	0	Male Age Cut-Off CV2 (%)	21.2	SCorneum Fat (%) : Male	12.9	Enterocyte Height in Colon (µm)	29.8	Volume Alveoli (L): CV (%)	10	Bone : NP (%)	0.11	AGP CV (%) : Male	23	Adipose : Female (% of Qc)	8.5	Adipose Plasma osmotic pressure (mmHg)	25.8	Bulk flow from ISF to CSF (% CSF production)	25	Additional Organ : KpALB	0.037	IgG KD2 CV (%)	30	% of total lymph flow (Kidney)	8.5	SC Site Fraction of Intracellular Water Abdomen	0.039	Target1 Kshed (1/hr)	1e-06	Receptor 1 MW (Da)	280000	Tumour : Blood Flow (mL/min/mL tumour)	0.76	Epithelium thickness (mm)	1	local tissue volume(mL)	5	Rectal fluid pH CV (%)	30
BSA Ht Exp	0.725	Liver Volume Prediction Method	Default	Female Baseline 1	57	SCorneum Fat CV (%) : Male	30	Enterocyte Height in Colon CV (%)	11	Volume Pulmonary Capilliary Blood (L): Mean	0.089	Brain : EW (%)	9.2	AGP Mean : Female	0.715	Bone : Male (% of Qc)	5	Adipose Plasma osmotic pressure CV(%)	10.6	Bulk flow from ISF to CSF (% CSF production) CV (%)	8	Additional Organ : KpLPP	0.068	IgG CLcat (L/h)	0.0175	% of total lymph flow (Liver)	33	SC Site Fraction of Neutral Lipid Abdomen	0.79	Target1 Kshed CV (%)	30	Receptor 2 Name	Receptor 2	Tumour : CV (%)	30	Epithelium thickness CV (%)	40	local tissue volume CV(%)	30	Thickness of rectal epithelium layer mean (cm)	0.21
HT & WT option	Values	Liver Density	1080	Female Baseline CV (%)	20.4	SCorneum Fat (%) : Female	12.9	Enterocyte Height in Colon Min (µm)	20	Volume Pulmonary Capilliary Blood (L): CV (%)	20	Brain : NL (%)	5.1	AGP CV (%) : Female	24	Bone : Female (% of Qc)	5	Bone Jv,s	Predicted	CSF spinal absorption rate (%)	38	Additional Organ : membrane potential : (mV)	-41	IgG CLcat CV (%)	10	% of total lymph flow (Lung)	3	SC Site Fraction of Neutral Phospholipid Abdomen	0.002	Target1 Lambda (1/h)	1e-06	Receptor 2 Rmax (µM)	0	Tumour : Lymph Flow (mL/min/mL of tumour)	0	Stroma thickness (mm)	1.2	Lipid cell packing fraction	0.64	Thickness of rectal epithelium layer CV (%)	24
Male Body Weight C0	2.643	MPPGL : Baseline	1.407	Female Age Cut-Off 1	48	SCorneum Fat CV (%) : Female	30	Enterocyte Height in Colon Max (µm)	40	Volume Epithelial Lining Fluid (L): Mean	0.025	Brain : NP (%)	5.65	HSA C0 : Male	50.34	Brain : Male (% of Qc)	12	Bone ns:nl	200	CSF spinal absorption rate CV (%)	30	Additional Organ : subcell membrane potential (mV)	10	Ontogeny Profile	No Profile Used	% of total lymph flow (Muscle)	16	SC Site Kp, LPP Abdomen	0.068	Target1 MW (Da)	17000	Receptor 2 Rmax CV (%)	30	Tumour Tissue Type	Generic	Stroma thickness CV (%)	44	Lipid cell packing fraction CV(%)	15	Regional blood flow scalar to rectum mean	1
Male Body Weight C1	0.0099	MPPGL : C1	0.01579	Female Age Cut-Off Baseline 2	66.2	VEpidermis Thickness (µm) : Male	50.7	Total Length of Small Intestine (Male)	5.32	Volume Epithelial Lining Fluid(L): CV (%)	20	Gut : EW (%)	26.7	HSA C1 : Male	-0.0575	Brain : Female (% of Qc)	12	Bone Rpore,s(nm)	10	Bulk flow from spinal CSF to cranial CSF (% CSF spinal absorption rate)	90	Additional Organ : subcell pH	5	FcRn Concentration (µM)	86	% of total lymph flow (Pancreas)	0.3	SC Site Acidic Phospholipds Abdomen (mg/g)	0.4	Target2 Name	IgE	Receptor 2 Kdeg (1/h)	0	Tumour : EW (%)	32.47	Cervix thickness (mm)	30.2	Viscosity of interstitial fluid(cP)	3.5	Regional blood flow scalar to rectum CV (%)	0
Male Body Weight CV (%)	15	MPPGL : C2	-0.0003824	Female Age Cut-off 1 CV 1 (%)	26.5	VEpidermis Thickness CV (%) : Male	24	Total Length of Small Intestine (Male) CV	20.45	Surface Area Airway (m2): Mean	1.5	Gut : NL (%)	4.87	HSA C2 : Male	-0.0738	Pancreas : Male (% of Qc)	1	Bone Rpore,l(nm)	42	Bulk flow from spinal CSF to cranial CSF (% CSF spinal absorption rate) CV (%)	100	Additional Organ : IW pH	7	FcRn Coefficient	0.95	% of total lymph flow (Skin)	7.3	SC Site Intracellular pH (Local) Abdomen	7	Target2 Rmax (µM)	0.00273	Receptor 2 Kdeg CV (%)	30	Tumour : IW (%)	53.76	Cervix thickness CV (%)	21	Viscosity of interstitial fluid CV(%)	30	Surface area of rectum mean (cm2)	100
Male Height C0	175.32	MPPGL : C3	2.37e-06	Female Age Cut-off 1 CV 2 (%)	22.8	VEpidermis Thickness (µm) : Female	53.8	Total Length of Small Intestine (Female)	5.16	Surface Area Airway (m2): CV (%)	50	Gut : NP (%)	1.63	HSA CV (%) : Male	10	Pancreas : Female (% of Qc)	1	Bone deltaP (mmHg)	40	CSF (% Brain volume) : Male	10.5	Additional Organ Local pH : EW	7.4	σvs (SigmaVs)	Predicted	% of total lymph flow (Spleen)	1	SC Site Volume Arm (L/kg)	6.7033e-05	Target2 Rmax CV (%)	119	Receptor 2 MW (Da)	500000	Tumour : NL (%)	0.89	Luminal fluid volume (mL)	0.5	Surface tension of interstitial fluid(mN / m)	72	Surface area of rectum CV (%)	30
Male Height C1	0.1113	MPPGL : CV (%)	26.9	Female Age Cut-Off 2	78	VEpidermis Thickness CV (%) : Female	19	Total Length of Small Intestine (Female) CV	19.33	Surface Area Alveoli (m2): Mean	140	Heart : EW (%)	31.3	HSA C0 : Female	49.38	Stomach : Male (% of Qc)	1	Bone Plasma osmotic pressure (mmHg)	25.8	CSF (% Brain volume) : Female	9.2	Additional Organ Local pH : IW	7	σvL (SigmaVL)	Predicted	% of total lymph flow (Additional Organ)	0	SC Site Volume Arm CV (%)	22	Target2 Kdeg (1/h)	0.0126	Receptor 3 Name	Receptor 3	Tumour : NP (%)	0.96	Luminal fluid volume CV (%)	30	Surface tension of interstitial fluid CV(%)	30	Viscosity of rectal fluid (cP)	3
Male Height C2	-0.0025	CPPGL : Baseline	28.8945	Female Age Cut-Off Baseline 3	79.5	VEpidermis Fat (%) : Male	3	Total Length of Colon (Male)	1.37	Surface Area Alveoli (m2): CV (%)	30	Heart : NL (%)	1.15	HSA C1 : Female	-0.037	Stomach : Female (% of Qc)	1	Bone Plasma osmotic pressure CV(%)	10.6	Spinal (% CSF) : Male	20	Additional Organ : subcell fraction (%)	0	PSs (L/h)	Predicted	% of total lymph flow (Lymph Nodes)	0.1	SC Site Fraction of Extracellular Water Arm	0.141	Target2 Kdeg CV (%)	30	Receptor 3 Rmax (µM)	0	Tumour : AP (mg/g)	2.4	Luminal fluid pH	4.8	pH of interstitial fluid	7.4	Viscosity of rectal fluid CV (%)	30
Male Height CV (%)	3.9	CPPGL : Correlation Coefficient	1.31032	Female Age Cut-Off 2 CV 1 (%)	38.3	VEpidermis Fat CV (%) : Male	30	Total Length of Colon (Male) CV	28.37	MPPGLu (mg/g lung): Mean	10.51	Heart : NP (%)	1.66	HSA C2 : Female	-0.1286	SI : Male (% of Qc)	10	Brain Jv,s	Predicted	Spinal (% CSF) : Female	20	Additional Organ : Male (% of Qc)	0.65	PSL (L/h)	Predicted	Lymph flow rate (L/h/kg)	0.00385518	SC Site Kp, ALB Arm	0.037	Target2 Kshed (1/hr)	1e-06	Receptor 3 Rmax CV (%)	30	Tumour : KpALB	0.138	Luminal fluid pH CV (%)	18	pH of interstitial fluid CV(%)	15	Rectal fluid molar volume (mL/mol)	18
Female Body Weight C0	2.7383	CPPGL : CV (%)	21.467	Female Age Cut-Off 2 CV 2 (%)	31.6	VEpidermis Fat (%) : Female	3	Total Length of Colon (Female)	1.37	MPPGLu (mg/g lung): CV(%)	40	Kidney : EW (%)	28.3	HSA CV (%) : Female	10	SI : Female (% of Qc)	11	Brain ns:nl	3000000000	Intracranial blood volume (% Brain Volume) : Male	5	Additional Organ : Female (% of Qc)	0.65	Kup (1/h)	0.0298	Lymph volume (L/kg)	0.00386	SC Site Blood Flow Arm (% of Qc)	0.0089	Target2 Kshed CV (%)	30	Receptor 3 Kdeg (1/h)	0	Tumour : Other Protein (µM)	0	Regional blood flow scalar to vagina	1	Mechanistic Suspension Based Long-Acting Injectables		Rectal fluid molar volume CV (%)	30
Female Body Weight C1	0.0091	HPGL : Baseline	3.103	Prediction Method	Method 1	VEpidermis Fat CV (%) : Female	30	Total Length of Colon (Female) CV	28.37	Abundance : CYP1A1 EM Mean	7.36	Kidney : NL (%)	2.07	Other Mean : Male	0	Villi : Male (% of Qc)	6	Brain Rpore,s(nm)	1	Intracranial blood volume (% Brain Volume) : Female	5	Additional Organ % of Body Weight	1	Additional Clearance (L/h)	0.0017	Lymph volume CV (%)	30	SC Site Fraction of Intracellular Water Arm	0.039	Target2 Lambda (1/h)	1e-06	Receptor 3 Kdeg CV (%)	30	Tumour : CV (%)	30	Regional blood flow scalar to vagina CV (%)	0	Physiological injection site	Gluteal
Female Body Weight CV (%)	18.8	HPGL : Age Coefficient	-0.655	GFR Cap Minimum Defined Population Limit (ml/min/1.73m^2)	90			Diameter of the intestine (Duodenum)	0.022	Abundance : CYP1A1 EM CV (%)	35	Kidney : NP (%)	1.62	Other CV (%)(%) : Male	0	Villi : Female (% of Qc)	6	Brain Rpore,l(nm)	13	ICF (% Brain volume)	80	Additional Organ % of Body Weight CV (%)	30	Additional Clearance CV (%)	10	Lymph nodes : EW (%)	15	SC Site Fraction of Neutral Lipid Arm	0.79	Target2 MW (Da)	190000	Receptor 3 MW (Da)	500000	Tumour : EW pH	7.13	Regional blood flow scalar to cervix	1	Fraction of extracellular water	0.091
Female Height C0	161.66	HPGL : CV (%)	41.9	GFR Cap Maximum Defined Population Limit (ml/min/1.73m^2)	400	MechDermA - Upper Arm		Diameter of the intestine (Duodenum) CV	23.94	Abundance : CYP1A1 PM Mean	0	Liver : EW (%)	16.5	Other Mean : Female	0	LI : Male (% of Qc)	4	Brain deltaP (mmHg)	40	Brain Capillary Protein (mg brain capillary protein/g brain)	2.33	Additional Organ Density (g/L)	923	Lymphatic Clearance (L/h)	0	Lymph nodes : KpALB	0.4428	SC Site Fraction of Neutral Phospholipid Arm	0.002	Target3 Name	CD11a	Receptor 4 Name	Receptor 4	Tumour : IW pH	7.26	Regional blood flow scalar to cervix CV (%)	0	Local tissue volume fraction	0.897
Female Height C1	0.1319	P450/10e6 Cells : Baseline	3.034	Ref Value for Males 20~30	130	SCorneum Thickness (µm) : Male	11.9	Diameter of the intestine (Colon)	0.042	Abundance : CYP1A1 PM CV (%)	0	Liver : NL (%)	3.48	Other CV (%)(%) : Female	0	LI : Female (% of Qc)	5	Brain Plasma osmotic pressure (mmHg)	25.8	Brain Capillary Protein CV (%)	47	Additional Organ Capillary Bed (%)	5	Lymphatic Clearance CV (%)	10	Vv (% of Tissue volume) : Lymph nodes	1	SC Site Kp, LPP Arm	0.068	Target3 Rmax (µM)	0.01	Receptor 4 Rmax (µM)	0	Tumour : Vascular volume fraction	12			Vascular volume fraction	0.027
Female Height C2	-0.0027	P450/10e6 Cells : HPGL Coefficient	-0.506	Ref Value for Females 20~30	120	SCorneum Thickness CV (%) : Male	29	Diameter of the intestine (Colon) CV	42.14	Abundance : CYP1A1 UM Mean	0	Liver : NP (%)	2.52	User-defined Binding Type	User-defined	Heart : Male (% of Qc)	4	Brain Plasma osmotic pressure CV(%)	10.6	Brain Neural Parenchymal Protein (mg/g ICF Neural Tissue)	76.29	For neutral (phospho)lipid Partitioning	Using Olive oil-water Partitioning	Krc1 (1/h)	3.13	Ve (% of Tissue volume) : Lymph nodes	0.0125	SC Site Acidic Phospholipds Arm (mg/g)	0.4	Target3 Rmax CV (%)	10	Receptor 4 Rmax CV (%)	30	Tumour : Endosomal volume fraction	1.25			pH of interstitial fluid	7.4
Female Height CV (%)	3.9	Advanced Bile Model	No	Age Limit	140	SCorneum Thickness (µm) : Female	13.9	Fraction of total SI length (Duodenum)	0.05	Abundance : CYP1A1 UM CV (%)	0	Lung : EW (%)	34.8	Ontogeny Profile	No Profile Used	Heart : Female (% of Qc)	5	Gut Jv,s	Predicted	Brain Neural Parenchymal Protein CV (%)	43	Additional Organ : Endothelial Volume (%)	0.35625	Krc2 (1/h)	6.42			SC Site Intracellular pH (Local) Arm	7	Target3 Kdeg (1/h)	0.0185	Receptor 4 Kdeg (1/h)	0	Tumour Growth Inhibition Model Type	Simeoni Cell Distribution			pH of interstitial fluid CV(%)	15
Male Distribution	User Defined	% Hepatic Bile Entering Gallbladder Mean	70.3	Baseline	15.4	SCorneum Thickness CV (%) : Female	28	Fraction of total SI length (Jejunum)	0.35	Abundance : CYP1A1 IM1 Mean	0	Lung : NL (%)	0.3	Other molecular weight (Da)	0	Kidney : Male (% of Qc)	19	Gut ns:nl	1500	Brain Neuronal Protein (mg/g ICF Neural Tissue)	56.57			FR	0.715			SC Site Volume Back (L/kg)	6.7033e-05	Target3 Kdeg CV (%)	10	Receptor 4 Kdeg CV (%)	30	Tumour : Exponential Growth Rate (1/day)	1			Blood flow(% CO)	0.09
Frequency of population - 18-21 years	4.5	% Hepatic Bile Entering Gallbladder CV (%)	32.1	BW Coefficient	2.04	SCorneum Fat (%) : Male	12.9	Fraction of total SI length (Ileum)	0.6	Abundance : CYP1A1 IM1 CV (%)	0	Lung : NP (%)	0.9	Use Plasma ES Option	Yes	Kidney : Female (% of Qc)	17	Gut Rpore,s(nm)	4.7	Brain Neuronal Protein CV (%)	43			Full PBPK Krc1 (1/h)	16.7			SC Site Volume Back CV (%)	22	Target3 Kshed (1/hr)	1e-06	Receptor 4 MW (Da)	500000	Tumour : CV (%)	0			Physiological injection site	Vastus
Frequency of population - 21-26 years	39.1	IMMC Cycle Time Mean (h)	1.55	BH Coefficient	51.8	SCorneum Fat CV (%) : Male	47	Regional Diameter ratios (Jejunum/Duodenum)	0.94	Abundance : CYP1A1 IM2 Mean	0	Muscle : EW (%)	9.1	Abundance : Plasma ES EM Mean	1	Liver (Art) : Male (% of Qc)	6.5	Gut Rpore,l(nm)	25	Brain Glial Protein (mg/g ICF Neural Tissue)	19.72			Full PBPK Krc2 (1/h)	33.4			SC Site Fraction of Extracellular Water Back	0.141	Target3 Kshed CV (%)	30	Receptor 5 Name	Receptor 5	Tumour : Linear Growth Rate (g/day)	1			Fraction of extracellular water	0.091
Frequency of population - 26-31 years	24.72	IMMC Cycle Time CV (%)	55	Weight CV (%)	23.4	SCorneum Fat (%) : Female	12.9	Regional Diameter ratios (Ileum/Duodenum)	0.84	Abundance : CYP1A1 IM2 CV (%)	0	Muscle : NL (%)	2.38	Abundance : Plasma ES EM CV (%)	30	Liver (Art) : Female (% of Qc)	6.5	Gut deltaP (mmHg)	40	Brain Glial Protein CV (%)	43			Full PBPK Krc,1:1 (1/h)	24			SC Site Kp, ALB Back	0.037	Target3 Lambda (1/h)	1e-06	Receptor 5 Rmax (µM)	0	Tumour : CV (%)	0			Local tissue volume fraction	0.897
Frequency of population - 31-36 years	11.4	Fasted Gallbladder Emptied at % IMMC Cycle	30	Kidney Density	1050	SCorneum Fat CV (%) : Female	47	S9PPI : input type	Predicted	Lobe Distribution Percentage (%) MPPLu RL	16.67	Muscle : NP (%)	0.72	Abundance : Plasma ES PM Mean	0	Liver (Port) : Male (% of Qc)	19	Gut Plasma osmotic pressure (mmHg)	25.8	Absolute Abundance : ABCB1 (MDR1) (pmol/mg capillary protein)	3.25			Full PBPK Krc,2:1 (1/h)	28			SC Site Blood Flow Back (% of Qc)	0.0072	Target3 MW (Da)	180000	Receptor 5 Rmax CV (%)	30	Tumour : Shape Factor	20			Vascular volume fraction	0.027
Frequency of population - 36-41 years	8.63	Fasted Gallbladder Release Constant Mean (1/h)	0.18	PTCPGK Mean	99.4	VEpidermis Thickness (µm) : Male	37.1	S9PPI : Mean	5320	Lobe Distribution Percentage (%) MPPLu RM	16.67	Pancreas : EW (%)	12	Abundance : Plasma ES PM CV (%)	0	Liver (Port) : Female (% of Qc)	21.5	Gut Plasma osmotic pressure CV(%)	10.6	Abundance : ABCB1 (MDR1) ET Mean	1			IgG KD1 (7.4>pH>6.0)(µM)	72.8			SC Site Fraction of Intracellular Water Back	0.039	Target4 Name	PD-L1	Receptor 5 Kdeg (1/h)	0	Tumour : Transit Rate Cell Damage (1/day)	1			pH of interstitial fluid	7.4
Frequency of population - 41-46 years	5.25	Fasted Gallbladder Release Constant CV (%)	30	PTCPGK CV (%)	33	VEpidermis Thickness CV (%) : Male	51	MPPI : Mean	2978	Lobe Distribution Percentage (%) MPPLu RT	16.67	Pancreas : NL (%)	4.1	Abundance : Plasma ES UM Mean	0	Lung : Male (% of Qc)	100	Heart Jv,s	Predicted	Abundance : ABCB1 (MDR1) ET (CV%)	56			IgG KD1 (7.4>pH>6.0) CV(%)	10			SC Site Fraction of Neutral Lipid Back	0.79	Target4 Rmax (µM)	0.00166029	Receptor 5 Kdeg CV (%)	30	Tumour : CV (%)	0			pH of interstitial fluid CV(%)	15
Frequency of population - 46-51 years	3	Fed Gallbladder Release Constant Mean (1/h)	0.48	MPPGK Mean	12.8	VEpidermis Thickness (µm) : Female	45.7	MPPI : CV (%)	30	Lobe Distribution Percentage (%) MPPLu LL	16.67	Pancreas : NP (%)	0.93	Abundance : Plasma ES UM CV (%)	0	Lung : Female (% of Qc)	100	Heart ns:nl	500	Abundance : ABCB1 (MDR1) PT Mean	0			IgG KD2 (7.4>pH>6.0)(µM)	291.2			SC Site Fraction of Neutral Phospholipid Back	0.002	Target4 Rmax CV (%)	30	Receptor 5 MW (Da)	500000	Tumour : Number Transit Compartments	3			Blood flow(% CO)	0.119
Frequency of population - 51-56 years	1.7	Fed Gallbladder Release Constant CV (%)	19	MPPGK CV (%)	55	VEpidermis Thickness CV (%) : Female	62	CPPI : Mean	2342	Lobe Distribution Percentage (%) MPPLu LT	16.67	Skin : EW (%)	62.3	Abundance : Plasma ES IM Mean	0	Muscle : Male (% of Qc)	17	Heart Rpore,s(nm)	7	Abundance : ABCB1 (MDR1) PT (CV%)	0			IgG KD2 (7.4>pH>6.0) CV(%)	10			SC Site Kp, LPP Back	0.068	Target4 Kdeg (1/h)	0.04235	Receptor 6 Name	Receptor 6	ABCB1 (P-gp/MDR1) ET Mean	1			Physiological injection site	Deltoid
Frequency of population - 56-61 years	1.05	Fasted Gallbladder Residual Volume Mean (%)	79.4	CPPGK Mean	0	VEpidermis Fat (%) : Male	3	CPPI : CV (%)	31	Lobe Distribution Percentage (%) MPPLu LA	8.33	Skin : NL (%)	2.84	Abundance : Plasma ES IM CV (%)	0	Muscle : Female (% of Qc)	12	Heart Rpore,l(nm)	27	Abundance : ABCB1 (MDR1) IT Mean	0			Tau1 (h)	0.0167			SC Site Acidic Phospholipds Back (mg/g)	0.4	Target4 Kdeg CV (%)	30	Receptor 6 Rmax (µM)	0	ABCB1 (P-gp/MDR1) CV (%)	0			Fraction of extracellular water	0.091
Frequency of population - 61-65 years	0.65	Fasted Gallbladder Residual Volume CV (%)	13.1	CPPGK CV (%)	30	VEpidermis Fat CV (%) : Male	30	MPPC : Mean	923	Lobe Distribution Percentage (%) MPPLu UA	8.33	Skin : NP (%)	1.11			Skin : Male (% of Qc)	5	Heart deltaP (mmHg)	40	Abundance : ABCB1 (MDR1) IT (CV%)	0			Tau hat1 (h)	0.0167			SC Site Intracellular pH (Local) Back	7	Target4 Kshed (1/hr)	1e-06	Receptor 6 Rmax CV (%)	30	ABCB1 (P-gp/MDR1) PT Mean	1			Local tissue volume fraction	0.897
Female Distribution	User Defined	Fed Gallbladder Residual Volume Mean (%)	59.9	S9 Method	Predicted	VEpidermis Fat (%) : Female	3	MPPC : CV (%)	30	Lobe Distribution Percentage (%) Ventillation Rate RL	25.9	Spleen : EW (%)	20.8			Skin : Female (% of Qc)	5	Heart Plasma osmotic pressure (mmHg)	25.8	Abundance : ABCB1 (MDR1) UT Mean	0			Tau2 (h)	0.00167			SC Site Volume Thigh (L/kg)	6.7033e-05	Target4 Kshed CV (%)	30	Receptor 6 Kdeg (1/h)	0	ABCB1 (P-gp/MDR1) CV (%)	0			Vascular volume fraction	0.027
Frequency of population - 18-21 years	2.98	Fed Gallbladder Residual Volume CV (%)	39.6	S9PPGK Mean	12.8	VEpidermis Fat CV (%) : Female	30	TMePPI : Mean	6399	Lobe Distribution Percentage (%) Ventillation Rate RM	12.4	Spleen : NL (%)	2.01			Spleen : Male (% of Qc)	2	Heart Plasma osmotic pressure CV(%)	10.6	Abundance : ABCB1 (MDR1) UT (CV%)	0			FcRn Kdeg (1/h)	4.05e-05			SC Site Volume Thigh CV (%)	22	Target4 Lambda (1/h)	1e-06	Receptor 6 Kdeg CV (%)	30	ABCB1 (P-gp/MDR1) IT Mean	1			pH of interstitial fluid	7.4
Frequency of population - 21-26 years	44.67	Enzyme interCorr Switch	Off	UGT1A1 Population Scalar	0			TMePPI : CV (%)	0	Lobe Distribution Percentage (%) Ventillation Rate RT	14.8	Spleen : NP (%)	1.98			Spleen : Female (% of Qc)	3	Kidney Jv,s	Predicted	Absolute Abundance : ABCC4 (MRP4) (pmol/mg capillary protein)	0.24			Early endosome volume fraction	0.6			SC Site Fraction of Extracellular Water Thigh	0.141	Target4 MW (Da)	33275	Receptor 6 MW (Da)	500000	ABCB1 (P-gp/MDR1) CV (%)	0			pH of interstitial fluid CV(%)	15
Frequency of population - 26-31 years	23.57	Enzyme Corr Switch	On	UGT1A1 EM Mean	1	MechDermA - Lower Leg		TMePPC : Mean	184	Lobe Distribution Percentage (%) Ventillation Rate LL	32.1	Plasma : EW (%)	94.5			Lymph Nodes : Male (% of Qc)	3.89	Kidney ns:nl	2000	Abundance : ABCC4 (MRP4) ET Mean	1			Adipose σvs	Predicted			SC Site Kp, ALB Thigh	0.037	Target5 Name	HER2	Receptor 7 Name	Receptor 7	ABCB1 (P-gp/MDR1) UT Mean	1			Blood flow(% CO)	0.109
Frequency of population - 31-36 years	11.12	Enz Corr C0	62.775	UGT1A1 EM Mean CV (%)	0	SCorneum Thickness (µm) : Male	16.8	TMePPC : CV (%)	0	Lobe Distribution Percentage (%) Ventillation Rate LT	14.8	Plasma : NL (%)	0.35			Lymph Nodes : Female (% of Qc)	3.89	Kidney Rpore,s(nm)	6	Abundance : ABCC4 (MRP4) ET (CV%)	44			Bone σvs	1			SC Site Blood Flow Thigh (% of Qc)	0.0057	Target5 Rmax (µM)	0.0071	Receptor 7 Rmax (µM)	0	ABCB1 (P-gp/MDR1) CV (%)	0			Physiological injection site	Custom
Frequency of population - 36-41 years	6.61	Enz Corr C1	0.3934	UGT1A1 PM Mean	0	SCorneum Thickness CV (%) : Male	52	Use NEWE model for MBI and/or induction of gut CYPs	No	Lobe Distribution Percentage (%) Ventillation Rate LA	100	Plasma : NP (%)	0.23			Cervix : Female (% of Qc)	0.15	Kidney Rpore,l(nm)	27	Abundance : ABCC4 (MRP4) PT Mean	0			Brain σvs	Predicted			SC Site Fraction of Intracellular Water Thigh	0.039	Target5 Rmax CV (%)	30	Receptor 7 Rmax CV (%)	30	ABCG2 (BCRP) ET Mean	1			Fraction of extracellular water	0.623
Frequency of population - 41-46 years	5.07	Enz 2 Corr CV	24	UGT1A1 PM Mean CV (%)	0	SCorneum Thickness (µm) : Female	13.9	CYP2C9 EM Mean	12.5	Lobe Distribution Percentage (%) Ventillation Rate UA	100	RBC : EW (%)	0			Vagina : Female (% of Qc)	0.24	Kidney deltaP (mmHg)	40	Abundance : ABCC4 (MRP4) PT (CV%)	0			Gut σvs	Predicted			SC Site Fraction of Neutral Lipid Thigh	0.79	Target5 Kdeg (1/h)	0.09	Receptor 7 Kdeg (1/h)	0	ABCG2 (BCRP) CV (%)	0			Local tissue volume fraction	0.355
Frequency of population - 46-51 years	2.42	Abundance : CYP1A1 EM Mean	1.24	UGT1A1 UM Mean	0	SCorneum Thickness CV (%) : Female	43	CYP2C9 EM CV (%)	72	Lobe Distribution Percentage (%) Blood Flow Rate RL	31.1	RBC : NL (%)	0.17			Rectum : Male (% of Qc)	0.0185	Kidney Plasma osmotic pressure (mmHg)	25.8	Abundance : ABCC4 (MRP4) IT Mean	0			Heart σvs	Predicted			SC Site Fraction of Neutral Phospholipid Thigh	0.002	Target5 Kdeg CV (%)	30	Receptor 7 Kdeg CV (%)	30	ABCG2 (BCRP) PT Mean	1			Vascular volume fraction	0.05
Frequency of population - 51-56 years	1.8	Abundance : CYP1A1 EM CV (%)	118	UGT1A1 UM Mean CV (%)	0	SCorneum Fat (%) : Male	4.7	CYP2C9 PM Mean	5.8	Lobe Distribution Percentage (%) Blood Flow Rate RM	11.8	RBC : NP (%)	0.29			Rectum : Female (% of Qc)	0.0185	Kidney Plasma osmotic pressure CV(%)	10.6	Abundance : ABCC4 (MRP4) IT (CV%)	0			Kidney σvs	Predicted			SC Site Kp, LPP Thigh	0.068	Target5 Kshed (1/hr)	1e-06	Receptor 7 MW (Da)	500000	ABCG2 (BCRP) CV (%)	0			pH of interstitial fluid	7.4
Frequency of population - 56-61 years	1.05	Abundance : CYP1A1 PM Mean	0	UGT1A1 IM Mean	0	SCorneum Fat CV (%) : Male	62	CYP2C9 PM Mean CV (%)	72	Lobe Distribution Percentage (%) Blood Flow Rate RT	8.6	Adipose : IW (%)	3.9			Synovial Joint : Male (% of Qc)	0.0336	Liver Jv,s	Predicted	Abundance : ABCC4 (MRP4) UT Mean	0			Liver σvs	Predicted			SC Site Acidic Phospholipds Thigh (mg/g)	0.4	Target5 Kshed CV (%)	30	Receptor 8 Name	Receptor 8	ABCG2 (BCRP) IT Mean	1			pH of interstitial fluid CV(%)	15
Frequency of population - 61-65 years	0.71	Abundance : CYP1A1 PM CV (%)	0	UGT1A1 IM Mean CV (%)	0	SCorneum Fat (%) : Female	4.7	CYP2C9 UM Mean	0	Lobe Distribution Percentage (%) Blood Flow Rate LL	34.9	Adipose : AP (mg/g)	0.4			Synovial Joint : Female (% of Qc)	0.0336	Liver ns:nl	200	Abundance : ABCC4 (MRP4) UT (CV%)	0			Lung σvs	Predicted			SC Site Intracellular pH (Local) Thigh	7	Target5 Lambda (1/h)	1e-06	Receptor 8 Rmax (µM)	0	ABCG2 (BCRP) CV (%)	0			Blood flow(% CO)	0.035
Abundance : CYP1A1 PM Freq	0	Abundance : CYP1A1 UM Mean	0	UGT1A1 Absolute Abundance	0	SCorneum Fat CV (%) : Female	62	CYP2C9 UM Mean CV (%)	0	Lobe Distribution Percentage (%) Blood Flow Rate LT	8.6	Adipose : KpALB	0.037					Liver Rpore,s(nm)	10	Absolute Abundance : ABCG2 (BCRP) (pmol/mg capillary protein)	5.59			Muscle σvs	Predicted					Target5 MW (Da)	185000	Receptor 8 Rmax CV (%)	30	ABCG2 (BCRP) UT Mean	1
Abundance : CYP1A1 UM Freq	0	Abundance : CYP1A1 UM CV (%)	0	UGT1A1 Mean Turnover Rate	0.0578	VEpidermis Thickness (µm) : Male	63.4	CYP2C9 IM1 Mean	11	Lobe Distribution Percentage (%) Blood Flow Rate LA	5	Adipose : KpLPP	0.068					Liver Rpore,l(nm)	42	Abundance : ABCG2 (BCRP) ET Mean	1			Skin σvs	Predicted					Target6 Name	IL6R-Liver	Receptor 8 Kdeg (1/h)	0	ABCG2 (BCRP) CV (%)	0
Abundance : CYP1A1 IM1 Freq	0	Abundance : CYP1A1 IM1 Mean	0	UGT1A1 Mean Turnover Rate CV (%)	30	VEpidermis Thickness CV (%) : Male	32	CYP2C9 IM1 Mean CV (%)	72	Lobe Distribution Percentage (%) Blood Flow Rate UA	2.5	Bone : IW (%)	34.1					Liver deltaP (mmHg)	40	Abundance : ABCG2 (BCRP) ET (CV%)	65			Spleen σvs	Predicted					Target6 Rmax (µM)	0.0022	Receptor 8 Kdeg CV (%)	30	Efflux (Tumour) ET Mean	1
Abundance : CYP1A1 IM2 Freq	0	Abundance : CYP1A1 IM1 CV (%)	0	UGT1A3 Population Scalar	0	VEpidermis Thickness (µm) : Female	74.9	CYP2C9 IM2 Mean	0	Lobe Distribution Percentage (%) Alveoli Volume RL	26.3	Bone : AP (mg/g)	0.67					Liver Plasma osmotic pressure (mmHg)	25.8	Abundance : ABCG2 (BCRP) PT Mean	0			Pancreas σvs	Predicted					Target6 Rmax CV (%)	30	Receptor 8 MW (Da)	500000	Efflux (Tumour) CV (%)	0
Abundance : CYP1A2 PM Freq	0	Abundance : CYP1A1 IM2 Mean	0	UGT1A3 EM Mean	1	VEpidermis Thickness CV (%) : Female	19	CYP2C9 IM2 Mean CV (%)	0	Lobe Distribution Percentage (%) Alveoli Volume RM	10.5	Bone : KpALB	0.1					Liver Plasma osmotic pressure CV(%)	10.6	Abundance : ABCG2 (BCRP) PT (CV%)	0			Additional Organ σvs	1					Target6 Kdeg (1/h)	0.277	Receptor 9 Name	Receptor 9	Efflux (Tumour) PT Mean	1
Abundance : CYP1A2 UM Freq	0	Abundance : CYP1A1 IM2 CV (%)	0	UGT1A3 EM Mean CV (%)	0	VEpidermis Fat (%) : Male	3	CYP2C9 Mean Turnover Rate	0.03	Lobe Distribution Percentage (%) Alveoli Volume RT	15.8	Bone : KpLPP	0.05					Lung Jv,s	Predicted	Abundance : ABCG2 (BCRP) IT Mean	0			Lymph Nodes σvs	Predicted					Target6 Kdeg CV (%)	30	Receptor 9 Rmax (µM)	0	Efflux (Tumour) CV (%)	0
Abundance : CYP1A2 IM1 Freq	0	Turnover rate : CYP1A1 Mean	0.0183	UGT1A3 PM Mean	0	VEpidermis Fat CV (%) : Male	30	CYP2C9 Mean Turnover Rate CV (%)	20	Lobe Distribution Percentage (%) Alveoli Volume LL	26.3	Brain : IW (%)	67.8					Lung ns:nl	160	Abundance : ABCG2 (BCRP) IT (CV%)	0			Adipose σvL	Predicted					Target6 Kshed (1/hr)	1e-06	Receptor 9 Rmax CV (%)	30	Efflux (Tumour) IT Mean	1
Abundance : CYP1A2 IM2 Freq	0	Turnover rate : CYP1A1 CV (%)	56	UGT1A3 PM Mean CV (%)	0	VEpidermis Fat (%) : Female	3	Colon CYP2C9 EM Mean	0	Lobe Distribution Percentage (%) Alveoli Volume LT	21.1	Brain : AP (mg/g)	0.4					Lung Rpore,s(nm)	6.5	Abundance : ABCG2 (BCRP) UT Mean	0			Bone σvL	1					Target6 Kshed CV (%)	30	Receptor 9 Kdeg (1/h)	0	Efflux (Tumour) CV (%)	0
Abundance : CYP2A6 PM Freq	0.003	Abundance : CYP1A2 EM Mean	52	UGT1A3 UM Mean	0	VEpidermis Fat CV (%) : Female	30	Colon CYP2C9 EM CV (%)	0	Lobe Distribution Percentage (%) Alveoli Volume LA	50	Brain : KpALB	0.048					Lung Rpore,l(nm)	25	Abundance : ABCG2 (BCRP) UT (CV%)	0			Brain σvL	Predicted					Target6 Lambda (1/h)	1e-06	Receptor 9 Kdeg CV (%)	30	Efflux (Tumour) UT Mean	1
Abundance : CYP2A6 UM Freq	0	Abundance : CYP1A2 EM CV (%)	67	UGT1A3 UM Mean CV (%)	0			Colon CYP2C9 PM Mean	N/A	Lobe Distribution Percentage (%) Alveoli Volume UA	50	Brain : KpLPP	0.041					Lung deltaP (mmHg)	40	Absolute Abundance : ISF (BBB) Efflux (Brain) (pmol/mg capillary protein)	0			Gut σvL	Predicted					Target6 MW (Da)	80000	Receptor 9 MW (Da)	500000	Efflux (Tumour) CV (%)	0
Abundance : CYP2A6 IM1 Freq	0.222	Abundance : CYP1A2 PM Mean	0	UGT1A3 IM Mean	0	MechDermA - Thigh		Colon CYP2C9 PM Mean CV (%)	N/A	Lobe Distribution Percentage (%) Absorption Area RL	26.3	Gut : IW (%)	45.1					Lung Plasma osmotic pressure (mmHg)	25.8	Abundance : ISF (BBB) Efflux (Brain) ET Mean	1			Heart σvL	Predicted					Target7 Name	IL6R-Gut	Receptor 10 Name	Receptor 10	Uptake (Tumour) ET Mean	1
Abundance : CYP2A6 IM2 Freq	0.008	Abundance : CYP1A2 PM CV (%)	0	UGT1A3 IM Mean CV (%)	0	SCorneum Thickness (µm) : Male	11	Colon CYP2C9 UM Mean	N/A	Lobe Distribution Percentage (%) Absorption Area RM	10.5	Gut : AP (mg/g)	2.84					Lung Plasma osmotic pressure CV(%)	10.6	Abundance : ISF (BBB) Efflux (Brain) ET (CV%)	60			Kidney σvL	Predicted					Target7 Rmax (µM)	0.000277	Receptor 10 Rmax (µM)	0	Uptake (Tumour) CV (%)	0
Abundance : CYP2B6 PM Freq	0.103	Abundance : CYP1A2 UM Mean	0	UGT1A3 Absolute Abundance	0	SCorneum Thickness CV (%) : Male	32	Colon CYP2C9 UM Mean CV (%)	N/A	Lobe Distribution Percentage (%) Absorption Area RT	15.8	Gut : KpALB	0.158					Muscle Jv,s	Predicted	Abundance : ISF (BBB) Efflux (Brain) PT Mean	0			Liver σvL	Predicted					Target7 Rmax CV (%)	30	Receptor 10 Rmax CV (%)	30	Uptake (Tumour) PT Mean	1
Abundance : CYP2B6 UM Freq	0.027	Abundance : CYP1A2 UM CV (%)	0	UGT1A3 Mean Turnover Rate	1e-06	SCorneum Thickness (µm) : Female	11	Colon CYP2C9 IM1 Mean	N/A	Lobe Distribution Percentage (%) Absorption Area LL	26.3	Gut : KpLPP	0.141					Muscle ns:nl	3610	Abundance : ISF (BBB) Efflux (Brain) PT (CV%)	0			Lung σvL	Predicted					Target7 Kdeg (1/h)	0.277	Receptor 10 Kdeg (1/h)	0	Uptake (Tumour) CV (%)	0
Abundance : CYP2B6 IM1 Freq	0.466	Abundance : CYP1A2 IM1 Mean	0	UGT1A3 Mean Turnover Rate CV (%)	30	SCorneum Thickness CV (%) : Female	20	Colon CYP2C9 IM1 Mean CV (%)	N/A	Lobe Distribution Percentage (%) Absorption Area LT	21.1	Heart : IW (%)	44.5					Muscle Rpore,s(nm)	5	Abundance : ISF (BBB) Efflux (Brain) IT Mean	0			Muscle σvL	Predicted					Target7 Kdeg CV (%)	30	Receptor 10 Kdeg CV (%)	30	Uptake (Tumour) IT Mean	1
Abundance : CYP2B6 IM2 Freq	0	Abundance : CYP1A2 IM1 CV (%)	0	UGT1A4 Population Scalar	1	SCorneum Fat (%) : Male	23.7	Colon CYP2C9 IM2 Mean	N/A	Lobe Distribution Percentage (%) Absorption Area LA	50	Heart : AP (mg/g)	3.07					Muscle Rpore,l(nm)	22	Abundance : ISF (BBB) Efflux (Brain) IT (CV%)	0			Skin σvL	Predicted					Target7 Kshed (1/hr)	1e-06	Receptor 10 MW (Da)	500000	Uptake (Tumour) CV (%)	0
Abundance : CYP2C8 PM Freq	0	Abundance : CYP1A2 IM2 Mean	0	UGT1A4 EM Mean	1	SCorneum Fat CV (%) : Male	24	Colon CYP2C9 IM2 Mean CV (%)	N/A	Lobe Distribution Percentage (%) Absorption Area UA	50	Heart : KpALB	0.157					Muscle deltaP (mmHg)	40	Abundance : ISF (BBB) Efflux (Brain) UT Mean	0			Spleen σvL	Predicted					Target7 Kshed CV (%)	30	RISC Abundance Adipose (µM)	0.0327	Uptake (Tumour) UT Mean	1
Abundance : CYP2C8 UM Freq	0	Abundance : CYP1A2 IM2 CV (%)	0	UGT1A4 EM Mean CV (%)	50	SCorneum Fat (%) : Female	23.7	Colon CYP2C9 Mean Turnover Rate	N/A	Lobe Distribution Percentage (%) Pulmonary Capilliary Blood Volume RL	16.66	Heart : KpLPP	0.16					Muscle Plasma osmotic pressure (mmHg)	25.8	Abundance : ISF (BBB) Efflux (Brain) UT (CV%)	0			Pancreas σvL	Predicted					Target7 Lambda (1/h)	1e-06	RISC Abundance Adipose CV (µM)	13.7	Uptake (Tumour) CV (%)	0
Abundance : CYP2C8 IM1 Freq	0	Turnover rate : CYP1A2 Mean	0.0183	UGT1A4 PM Mean	0	SCorneum Fat CV (%) : Female	24	Colon CYP2C9 Mean Turnover Rate CV (%)	N/A	Lobe Distribution Percentage (%) Pulmonary Capilliary Blood Volume RM	16.67	Kidney : IW (%)	50					Muscle Plasma osmotic pressure CV(%)	10.6	Absolute Abundance : SLC2A1 (GLUT1) (pmol/mg capillary protein)	60.07			Additional Organ σvL	1					Target7 MW (Da)	80000	RISC Abundance Bone (µM)	0.0327	Tumour : Target Abundance (µM)	0
Abundance : CYP2C8 IM2 Freq	0	Turnover rate : CYP1A2 CV (%)	56	UGT1A4 PM Mean CV (%)	0	VEpidermis Thickness (µm) : Male	53.3	CYP2C19 EM Mean	2	Lobe Distribution Percentage (%) Pulmonary Capilliary Blood Volume RT	16.67	Kidney : AP (mg/g)	2.48					Pancreas Jv,s	Predicted	Abundance : SLC2A1 (GLUT1) ET Mean	1			Lymph Nodes σvL	Predicted					Target8 Name	Target 8	RISC Abundance Bone CV (µM)	13.7	Tumour : CV (%)	0
Abundance : CYP2C9 PM Freq	0.019	Abundance : CYP2A6 EM Mean	29.3	UGT1A4 UM Mean	0	VEpidermis Thickness CV (%) : Male	40	CYP2C19 EM CV (%)	52	Lobe Distribution Percentage (%) Pulmonary Capilliary Blood Volume LL	16.67	Kidney : KpALB	0.13					Pancreas ns:nl	2000	Abundance : SLC2A1 (GLUT1) ET (CV%)	70			Adipose σl	0					Target8 Rmax (µM)	0	RISC Abundance Brain (µM)	0.0327	Tumour : Target MW (Da)	150000
Abundance : CYP2C9 UM Freq	0	Abundance : CYP2A6 EM CV (%)	83	UGT1A4 UM Mean CV (%)	0	VEpidermis Thickness (µm) : Female	43.3	CYP2C19 PM Mean	0	Lobe Distribution Percentage (%) Pulmonary Capilliary Blood Volume LT	16.67	Kidney : KpLPP	0.137					Pancreas Rpore,s(nm)	6	Abundance : SLC2A1 (GLUT1) PT Mean	0			Bone σl	0					Target8 Rmax CV (%)	30	RISC Abundance Brain CV (µM)	13.7	Tumour : Tissue Radius (µm)	75
Abundance : CYP2C9 IM1 Freq	0.321	Abundance : CYP2A6 PM Mean	2.7	UGT1A4 IM Mean	0	VEpidermis Thickness CV (%) : Female	40	CYP2C19 PM Mean CV (%)	0	Lobe Distribution Percentage (%) Pulmonary Capilliary Blood Volume LA	8.33	Liver : IW (%)	58.6					Pancreas Rpore,l(nm)	27	Abundance : SLC2A1 (GLUT1) PT (CV%)	0			Brain σl	0					Target8 Kdeg (1/h)	0	RISC Abundance Gut (µM)	0.0327	Tumour : CV (%)	30
Abundance : CYP2C9 IM2 Freq	0	Abundance : CYP2A6 PM CV (%)	83	UGT1A4 IM Mean CV (%)	0	VEpidermis Fat (%) : Male	3	CYP2C19 UM Mean	4.65	Lobe Distribution Percentage (%) Pulmonary Capilliary Blood Volume UA	8.33	Liver : AP (mg/g)	5.09					Pancreas deltaP (mmHg)	40	Abundance : SLC2A1 (GLUT1) IT Mean	0			Gut σl	0					Target8 Kdeg CV (%)	30	RISC Abundance Gut CV (µM)	13.7	Tumour : Capillary Radius (µm)	8
Abundance : CYP2C18 PM Freq	0	Abundance : CYP2A6 UM Mean	0	UGT1A4 Absolute Abundance	8.7	VEpidermis Fat CV (%) : Male	30	CYP2C19 UM Mean CV (%)	79	Lobe Distribution Percentage (%) Pulmonary Mass Volume RL	16.66	Liver : KpALB	0.086					Pancreas Plasma osmotic pressure (mmHg)	25.8	Abundance : SLC2A1 (GLUT1) IT (CV%)	0			Heart σl	0					Target8 Kshed (1/hr)	1e-06	RISC Abundance Heart (µM)	0.0327	Tumour : CV (%)	10
Abundance : CYP2C18 UM Freq	0	Abundance : CYP2A6 UM CV (%)	0	UGT1A4 Mean Turnover Rate	1e-06	VEpidermis Fat (%) : Female	3	CYP2C19 IM1 Mean	1.29	Lobe Distribution Percentage (%) Pulmonary Mass Volume RM	16.67	Liver : KpLPP	0.161					Pancreas Plasma osmotic pressure CV(%)	10.6	Abundance : SLC2A1 (GLUT1) UT Mean	0			Kidney σl	0					Target8 Kshed CV (%)	30	RISC Abundance Heart CV (µM)	13.7	Tumour : Correction Factor	0.63
Abundance : CYP2C18 IM1 Freq	0	Abundance : CYP2A6 IM1 Mean	20.2	UGT1A4 Mean Turnover Rate CV (%)	30	VEpidermis Fat CV (%) : Female	30	CYP2C19 IM1 Mean CV (%)	52	Lobe Distribution Percentage (%) Pulmonary Mass Volume RT	16.67	Lung : IW (%)	46.3					Skin Jv,s	Predicted	Abundance : SLC2A1 (GLUT1) UT (CV%)	0			Liver σl	0					Target8 Lambda (1/h)	1e-06	RISC Abundance Kidney (µM)	0.0327	Tumour : CV (%)	0
Abundance : CYP2C18 IM2 Freq	0	Abundance : CYP2A6 IM1 CV (%)	83	UGT1A5 Population Scalar	1			CYP2C19 IM2 Mean	3.18	Lobe Distribution Percentage (%) Pulmonary Mass Volume LL	16.67	Lung : AP (mg/g)	0.5					Skin ns:nl	2500	Absolute Abundance : SLC29A1 (ENT1) (pmol/mg capillary protein)	0.62			Lung σl	0					Target8 MW (Da)	150000	RISC Abundance Kidney CV (µM)	13.7	Tumour : Hydrostatic Pressure Gradient ΔP (mmHg)	40
Abundance : CYP2C19 PM Freq	0.023	Abundance : CYP2A6 IM2 Mean	11.9	UGT1A5 EM Mean	1	MechDermA - Face		CYP2C19 IM2 Mean CV (%)	89	Lobe Distribution Percentage (%) Pulmonary Mass Volume LT	16.67	Lung : KpALB	0.212					Skin Rpore,s(nm)	9	Abundance : SLC29A1 (ENT1) ET Mean	1			Muscle σl	0					Target9 Name	Target 9	RISC Abundance Liver (µM)	0.0327	Tumour : Plasma osmotic pressure (mmHg)	25.8
Abundance : CYP2C19 UM Freq	0.047	Abundance : CYP2A6 IM2 CV (%)	83	UGT1A5 EM Mean CV (%)	50	SCorneum Thickness (µm) : Male	14.3	CYP2C19 Mean Turnover Rate	0.03	Lobe Distribution Percentage (%) Pulmonary Mass Volume LA	8.33	Lung : KpLPP	0.168					Skin Rpore,l(nm)	25	Abundance : SLC29A1 (ENT1) ET (CV%)	71			Skin σl	0					Target9 Rmax (µM)	0	RISC Abundance Liver CV (µM)	13.7	Tumour : Plasma osmotic pressure CV (%)	10.6
Abundance : CYP2C19 IM1 Freq	0.246	Turnover rate : CYP2A6 Mean	0.0267	UGT1A5 PM Mean	0	SCorneum Thickness CV (%) : Male	23	CYP2C19 Mean Turnover Rate CV (%)	20	Lobe Distribution Percentage (%) Pulmonary Mass Volume UA	8.33	Muscle : IW (%)	66.9					Skin deltaP (mmHg)	40	Abundance : SLC29A1 (ENT1) PT Mean	0			Spleen σl	0					Target9 Rmax CV (%)	30	RISC Abundance Lung (µM)	0.0327	Tumour : Capillary Small Pore Radius (nm)	4.5
Abundance : CYP2C19 IM2 Freq	0.26	Turnover rate : CYP2A6 CV (%)	56	UGT1A5 PM Mean CV (%)	0	SCorneum Thickness (µm) : Female	15.6	Colon CYP2C19 EM Mean	0	Lobe Distribution Percentage (%) Epithelial Lining Fluid Volume RL	16.66	Muscle : AP (mg/g)	2.49					Skin Plasma osmotic pressure (mmHg)	25.8	Abundance : SLC29A1 (ENT1) PT (CV%)	0			Pancreas σl	0					Target9 Kdeg (1/h)	0	RISC Abundance Lung CV (µM)	13.7	Tumour : Capillary Large Pore Radius (nm)	500
Abundance : CYP2D6 PM Freq	0.082	Abundance : CYP2B6 EM Mean	21.6	UGT1A5 UM Mean	0	SCorneum Thickness CV (%) : Female	21	Colon CYP2C19 EM CV (%)	0	Lobe Distribution Percentage (%) Epithelial Lining Fluid Volume RM	16.67	Muscle : KpALB	0.034					Skin Plasma osmotic pressure CV(%)	10.6	Abundance : SLC29A1 (ENT1) IT Mean	0			Additional σl	0					Target9 Kdeg CV (%)	30	RISC Abundance Muscle (µM)	0.0327	Tumour : Capillary Small Pore Membrane Thickness (1/cm)	17.6
Abundance : CYP2D6 UM Freq	0.025	Abundance : CYP2B6 EM CV (%)	68	UGT1A5 UM Mean CV (%)	0	SCorneum Fat (%) : Male	7.2	Colon CYP2C19 PM Mean	N/A	Lobe Distribution Percentage (%) Epithelial Lining Fluid Volume RT	16.67	Muscle : KpLPP	0.059					Spleen Jv,s	Predicted	Abundance : SLC29A1 (ENT1) IT (CV%)	0			Lymph Nodes σl	0					Target9 Kshed (1/hr)	1e-06	RISC Abundance Muscle CV (µM)	13.7	Tumour : Capillary Large Pore Membrane Thickness (1/cm)	0.65
Abundance : CYP2D6 IM1 Freq	0.325	Abundance : CYP2B6 PM Mean	4.6	UGT1A5 IM Mean	0	SCorneum Fat CV (%) : Male	12	Colon CYP2C19 PM Mean CV (%)	N/A	Lobe Distribution Percentage (%) Epithelial Lining Fluid Volume LL	16.67	Skin : IW (%)	9.47					Spleen ns:nl	200	Abundance : SLC29A1 (ENT1) UT Mean	0			Adipose FR	0					Target9 Kshed CV (%)	30	RISC Abundance Skin (µM)	0.0327	Tumour : Capillary Small Pore Hydrolic Conductance	0.01
Abundance : CYP2D6 IM2 Freq	0	Abundance : CYP2B6 PM CV (%)	85	UGT1A5 IM Mean CV (%)	0	SCorneum Fat (%) : Female	7.2	Colon CYP2C19 UM Mean	N/A	Lobe Distribution Percentage (%) Epithelial Lining Fluid Volume LT	16.67	Skin : AP (mg/g)	1.32					Spleen Rpore,s(nm)	10	Abundance : SLC29A1 (ENT1) UT (CV%)	0			Bone FR	1					Target9 Lambda (1/h)	1e-06	RISC Abundance Skin CV (µM)	13.7	Tumour : Interstitial Small Pore Radius (nm)	13.8
Abundance : CYP2E1 PM Freq	0	Abundance : CYP2B6 UM Mean	24.7	UGT1A5 Absolute Abundance	0	SCorneum Fat CV (%) : Female	12	Colon CYP2C19 UM Mean CV (%)	N/A	Lobe Distribution Percentage (%) Epithelial Lining Fluid Volume LA	8.33	Skin : KpALB	0.277					Spleen Rpore,l(nm)	42	Absolute Abundance : SLC16A1 (MCT1) (pmol/mg capillary protein)	4.75			Brain FR	1					Target9 MW (Da)	150000	RISC Abundance Spleen (µM)	0.0327	Tumour : Interstitial Large Pore Radius (nm)	1000
Abundance : CYP2E1 UM Freq	0	Abundance : CYP2B6 UM CV (%)	128	UGT1A5 Mean Turnover Rate	1e-06	VEpidermis Thickness (µm) : Male	38.9	Colon CYP2C19 IM1 Mean	N/A	Lobe Distribution Percentage (%) Epithelial Lining Fluid Volume UA	8.33	Skin : KpLPP	0.096					Spleen deltaP (mmHg)	40	Abundance : SLC16A1 (MCT1) ET Mean	1			Gut FR	1					Target10 Name	Target 10	RISC Abundance Spleen CV (µM)	13.7	Tumour : Interstitial Small Pore Fraction	0.9
Abundance : CYP2E1 IM1 Freq	0	Abundance : CYP2B6 IM1 Mean	16.1	UGT1A5 Mean Turnover Rate CV (%)	30	VEpidermis Thickness CV (%) : Male	50	Colon CYP2C19 IM1 Mean CV (%)	N/A	Use local pH by segment	No	Spleen : IW (%)	57.9					Spleen Plasma osmotic pressure (mmHg)	25.8	Abundance : SLC16A1 (MCT1) ET (CV%)	69			Heart FR	1					Target10 Rmax (µM)	0	RISC Abundance Pancreas (µM)	0.0327	Tumour : FcRn Abundance Scalar	1
Abundance : CYP2E1 IM2 Freq	0	Abundance : CYP2B6 IM1 CV (%)	105	UGT1A6 Population Scalar	1	VEpidermis Thickness (µm) : Female	37.4	Colon CYP2C19 IM2 Mean	N/A	Basal Influx 1 (Lung) Mean	1	Spleen : AP (mg/g)	2.81					Spleen Plasma osmotic pressure CV(%)	10.6	Abundance : SLC16A1 (MCT1) PT Mean	0			Kidney FR	1					Target10 Rmax CV (%)	30	RISC Abundance Pancreas CV (µM)	13.7
Abundance : CYP2J2 PM Freq	0	Abundance : CYP2B6 IM2 Mean	0	UGT1A6 EM Mean	1	VEpidermis Thickness CV (%) : Female	21	Colon CYP2C19 IM2 Mean CV (%)	N/A	Basal Influx 1 (Lung) CV (%)	0	Spleen : KpALB	0.097					AdditionalOrgan Jv,s	Predicted	Abundance : SLC16A1 (MCT1) PT (CV%)	0			Liver FR	1					Target10 Kdeg (1/h)	0	RISC Abundance Lymph Nodes (µM)	0.0327
Abundance : CYP2J2 UM Freq	0	Abundance : CYP2B6 IM2 CV (%)	0	UGT1A6 EM Mean CV (%)	50	VEpidermis Fat (%) : Male	3	Colon CYP2C19 Mean Turnover Rate	N/A	Basal Influx 2 (Lung) Mean	1	Spleen : KpLPP	0.207					AdditionalOrgan ns:nl	1	Abundance : SLC16A1 (MCT1) IT Mean	0			Lung FR	1					Target10 Kdeg CV (%)	30	RISC Abundance Lymph Nodes CV (µM)	13.7
Abundance : CYP2J2 IM1 Freq	0	Turnover rate : CYP2B6 Mean	0.0217	UGT1A6 PM Mean	0	VEpidermis Fat CV (%) : Male	30	Colon CYP2C19 Mean Turnover Rate CV (%)	N/A	Basal Influx 2 (Lung) CV (%)	0	Plasma : IW (%)	0					AdditionalOrgan Rpore,s(nm)	0.1	Abundance : SLC16A1 (MCT1) IT (CV%)	0			Muscle FR	0					Target10 Kshed (1/hr)	1e-06	RISC Abundance Additional Organ (µM)	0
Abundance : CYP2J2 IM2 Freq	0	Turnover rate : CYP2B6 CV (%)	56	UGT1A6 PM Mean CV (%)	0	VEpidermis Fat (%) : Female	3	CYP2D6 EM Mean	1.1	Basal Efflux 1 (Lung) Mean	1	Plasma : AP (mg/g)	0.04					AdditionalOrgan Rpore,l(nm)	0.1	Abundance : SLC16A1 (MCT1) UT Mean	0			Skin FR	0					Target10 Kshed CV (%)	30	RISC Abundance Additional Organ CV (µM)	13.7
Abundance : CYP3A4 PM Freq	0	Abundance : CYP2C8 EM Mean	24	UGT1A6 UM Mean	0	VEpidermis Fat CV (%) : Female	30	CYP2D6 EM CV (%)	47	Basal Efflux 1 (Lung) CV (%)	0	RBC : IW (%)	66.6					AdditionalOrgan deltaP (mmHg)	40	Abundance : SLC16A1 (MCT1) UT (CV%)	0			Spleen FR	1					Target10 Lambda (1/h)	1e-06	RISC Molecular Weight (g/mol)	300000
Abundance : CYP3A4 UM Freq	0	Abundance : CYP2C8 EM CV (%)	81	UGT1A6 UM Mean CV (%)	0			CYP2D6 PM Mean	0	Basal Efflux 2 (Lung) Mean	1	RBC : AP (mg/g)	0.44					AdditionalOrgan Plasma osmotic pressure (mmHg)	25.8	Absolute Abundance : SLCO1A2 (OATP1A2) (pmol/mg capillary protein)	0.54			Pancreas FR	1					Target10 MW (Da)	150000
Abundance : CYP3A4 IM1 Freq	0	Abundance : CYP2C8 PM Mean	0	UGT1A6 IM Mean	0	MPMLA - Forehead		CYP2D6 PM Mean CV (%)	0	Basal Efflux 2 (Lung) CV (%)	0	Pancreas : IW (%)	66.4					AdditionalOrgan Plasma osmotic pressure CV(%)	10.6	Abundance : SLCO1A2 (OATP1A2) ET Mean	1			Additional FR	1					Target11 Name	Target 11
Abundance : CYP3A4 IM2 Freq	0	Abundance : CYP2C8 PM CV (%)	0	UGT1A6 IM Mean CV (%)	0	Skin surface pH : Male	4.5	CYP2D6 UM Mean	2.13	Apical Influx 1 (Lung) Mean	1	Pancreas : AP (mg/g)	1.67					Lymph Jv,s	Predicted	Abundance : SLCO1A2 (OATP1A2) ET (CV%)	19			Lymph Nodes FR	0					Target11 Rmax (µM)	0
Abundance : CYP3A5 PM Freq	0.83	Abundance : CYP2C8 UM Mean	0	UGT1A6 Absolute Abundance	3.6	Skin surface pH CV (%) : Male	7.4	CYP2D6 UM Mean CV (%)	47	Apical Influx 1 (Lung) CV (%)	0	Pancreas : KpALB	0.06					Lymph ns:nl	2000	Abundance : SLCO1A2 (OATP1A2) PT Mean	0			Adipose FcRn	7.6					Target11 Rmax CV (%)	30
Abundance : CYP3A5 UM Freq	0	Abundance : CYP2C8 UM CV (%)	0	UGT1A6 Mean Turnover Rate	1e-06	Skin temperature °C : Male	32	CYP2D6 IM1 Mean	0.35	Apical Influx 2 (Lung) Mean	1	Pancreas : KpLPP	0.06					Lymph Rpore,s(nm)	5	Abundance : SLCO1A2 (OATP1A2) PT (CV%)	0			Bone FcRn	230.7					Target11 Kdeg (1/h)	0
Abundance : CYP3A5 IM1 Freq	0	Abundance : CYP2C8 IM1 Mean	0	UGT1A6 Mean Turnover Rate CV (%)	30	Skin temperature CV (%) : Male	0	CYP2D6 IM1 Mean CV (%)	47	Apical Influx 2 (Lung) CV (%)	0	Placenta : IW (%)	0					Lymph Rpore,l(nm)	25	Abundance : SLCO1A2 (OATP1A2) IT Mean	0			Brain FcRn	8.1					Target11 Kdeg CV (%)	30
Abundance : CYP3A5 IM2 Freq	0	Abundance : CYP2C8 IM1 CV (%)	0	UGT1A7 Population Scalar	1	Shape of corneocyte : Male	Cuboid (brick)	CYP2D6 IM2 Mean	0	Apical Efflux 1 (Lung) Mean	1	Placenta : AP (mg/g)	0					Lymph deltaP (mmHg)	40	Abundance : SLCO1A2 (OATP1A2) IT (CV%)	0			Gut FcRn	35.07					Target11 Kshed (1/hr)	1e-06
Abundance : CYP3A7 PM Freq	0.88	Abundance : CYP2C8 IM2 Mean	0	UGT1A7 EM Mean	1	Shape of corneocyte : Female	Cuboid (brick)	CYP2D6 IM2 Mean CV (%)	0	Apical Efflux 1 (Lung) CV (%)	0	Placenta : KpALB	0					Lymph Plasma osmotic pressure (mmHg)	25.8	Abundance : SLCO1A2 (OATP1A2) UT Mean	0			Heart FcRn	3.3					Target11 Kshed CV (%)	30
Abundance : CYP3A7 UM Freq	0	Abundance : CYP2C8 IM2 CV (%)	0	UGT1A7 EM Mean CV (%)	50	Number of SC layers : Male	12	CYP2D6 Mean Turnover Rate	0.03	Apical Efflux 2 (Lung) Mean	1	Placenta : KpLPP	0					Lymph Plasma osmotic pressure CV(%)	10.6	Abundance : SLCO1A2 (OATP1A2) UT (CV%)	0			Kidney FcRn	48.3					Target11 Lambda (1/h)	1e-06
Abundance : CYP3A7 IM1 Freq	0	Turnover rate : CYP2C8 Mean	0.0301	UGT1A7 PM Mean	0	Number of SC layers CV (%) : Male	8.4	CYP2D6 Mean Turnover Rate CV (%)	20	Apical Efflux 2 (Lung) CV (%)	0	Breast : IW (%)	0							Absolute Abundance : SLCO1B3 (OATP1B3) (pmol/mg capillary protein)	0.46			Liver FcRn	89.5					Target11 MW (Da)	150000
Abundance : CYP3A7 IM2 Freq	0	Turnover rate : CYP2C8 CV (%)	56	UGT1A7 PM Mean CV (%)	0	Water density gm/cm3 : Male	1	Colon CYP2D6 EM Mean	0			Breast : AP (mg/g)	0					Minimal PBPK Model Tissue Pore Sizes		Abundance : SLCO1B3 (OATP1B3) ET Mean	1			Lung FcRn	85.2					Target12 Name	Target 12
Abundance : CYP2C9 Allele 1 Genotype 1 Freq	0.66	Abundance : CYP2C9 EM Mean	77.7	UGT1A7 UM Mean	0	Water density CV (%) : Male	0	Colon CYP2D6 EM CV (%)	0	Initial bacteria number	20	Breast : KpALB	0					Tissue Jv,s	Predicted	Abundance : SLCO1B3 (OATP1B3) ET (CV%)	33			Muscle FcRn	6.5					Target12 Rmax (µM)	0
Abundance : CYP2C9 Allele 1 Genotype 2 Freq	0.193	Abundance : CYP2C9 EM CV (%)	64	UGT1A7 UM Mean CV (%)	0	SC lipids density gm/cm3 : Male	0.9	Colon CYP2D6 PM Mean	N/A			Breast : KpLPP	0					Tissue ns:nl	1155	Abundance : SLCO1B3 (OATP1B3) PT Mean	0			Skin FcRn	24.6					Target12 Rmax CV (%)	30
Abundance : CYP2C9 Allele 1 Genotype 3 Freq	0.115	Abundance : CYP2C9 PM Mean	35.9	UGT1A7 IM Mean	0	SC lipids density CV (%) : Male	0	Colon CYP2D6 PM Mean CV (%)	N/A	Granuloma growth period (days)	200	Milk : IW (%)	0					Tissue Rpore,s(nm)	6.9	Abundance : SLCO1B3 (OATP1B3) PT (CV%)	0			Spleen FcRn	230.7					Target12 Kdeg (1/h)	0
Abundance : CYP2C9 Allele 1 Genotype 4 Freq	0.013	Abundance : CYP2C9 PM CV (%)	88	UGT1A7 IM Mean CV (%)	0	SC proteins density gm/cm3 : Male	1.37	Colon CYP2D6 UM Mean	N/A			Milk : AP (mg/g)	0					Tissue Rpore,l(nm)	24.5	Abundance : SLCO1B3 (OATP1B3) IT Mean	0			Pancreas FcRn	35.07					Target12 Kdeg CV (%)	30
Abundance : CYP2C9 Allele 1 Genotype 5 Freq	0.016	Abundance : CYP2C9 UM Mean	0	UGT1A7 Absolute Abundance	13	SC proteins density CV (%) : Male	0	Colon CYP2D6 UM Mean CV (%)	N/A	Granuloma location Frequency: RLM	1	Milk : KpALB	0					Tissue deltaP (mmHg)	40	Abundance : SLCO1B3 (OATP1B3) IT (CV%)	0			Additional FcRn	6.5					Target12 Kshed (1/hr)	1e-06
Abundance : CYP2C9 Allele 1 Genotype 6 Freq	0.003	Abundance : CYP2C9 UM CV (%)	0	UGT1A7 Mean Turnover Rate	1e-06	Intercellular lipid thickness of SC µm : Male	0.091	Colon CYP2D6 IM1 Mean	N/A	Granuloma location Frequency: RMM	0	Milk : KpLPP	0					Tissue Plasma osmotic pressure (mmHg)	25.8	Abundance : SLCO1B3 (OATP1B3) UT Mean	0			Lymph Nodes FcRn	111.2					Target12 Kshed CV (%)	30
Abundance : CYP2B6 Allele 2 Genotype 1 Freq	0.523	Abundance : CYP2C9 IM1 Mean	68.1	UGT1A7 Mean Turnover Rate CV (%)	30	Intercellular lipid thickness of SC CV (%) : Male	0	Colon CYP2D6 IM1 Mean CV (%)	N/A	Granuloma location Frequency: RMM	0	Subcutis_Arm : IW (%)	0					Tissue Plasma osmotic pressure CV(%)	10.6	Abundance : SLCO1B3 (OATP1B3) UT (CV%)	0			Adipose PSs	Predicted					Target12 Lambda (1/h)	1e-06
Abundance : CYP2B6 Allele 2 Genotype 2 Freq	0.048	Abundance : CYP2C9 IM1 CV (%)	81	UGT1A8 Population Scalar	1	Tortuosity : Male	User Defined	Colon CYP2D6 IM2 Mean	N/A	Granuloma location Frequency: LLM	0	Subcutis_Arm : AP (mg/g)	0							Absolute Abundance : SLCO1C1 (OATP1C1) (pmol/mg capillary protein)	0.27			Bone PSs	0.1					Target12 MW (Da)	150000
Abundance : CYP2B6 Allele 2 Genotype 3 Freq	0.027	Abundance : CYP2C9 IM2 Mean	0	UGT1A8 EM Mean	1	Tortuosity of lipid diffusion pathway of SC : Male	12.7	Colon CYP2D6 IM2 Mean CV (%)	N/A	Granuloma location Frequency: LTM	0	Subcutis_Arm : KpALB	0					Subcutaneous Administration Site		Abundance : SLCO1C1 (OATP1C1) ET Mean	1			Brain PSs	Predicted					Target13 Name	Target 13
Abundance : CYP2B6 Allele 2 Genotype 4 Freq	0.104	Abundance : CYP2C9 IM2 CV (%)	0	UGT1A8 EM Mean CV (%)	50	Tortuosity of lipid diffusion pathway of SC CV (%) : Male	18	Colon CYP2D6 Mean Turnover Rate	N/A			Subcutis_Arm : KpLPP	0					Abdomen Jv,s	Predicted	Abundance : SLCO1C1 (OATP1C1) ET (CV%)	11			Gut PSs	Predicted					Target13 Rmax (µM)	0
Abundance : CYP2B6 Allele 2 Genotype 5 Freq	0.25	Turnover rate : CYP2C9 Mean	0.0067	UGT1A8 PM Mean	0	Hair follicle diameter µm : Male	65.4	Colon CYP2D6 Mean Turnover Rate CV (%)	N/A	Macrophage diameter (μm): Mean	21.2	Epicardial : IW (%)	0					Abdomen ns:nl	2500	Abundance : SLCO1C1 (OATP1C1) PT Mean	0			Heart PSs	Predicted					Target13 Rmax CV (%)	30
Abundance : CYP2B6 Allele 2 Genotype 6 Freq	0.048	Turnover rate : CYP2C9 CV (%)	56	UGT1A8 PM Mean CV (%)	0	Hair follicle diameter CV (%) : Male	83	CYP2J2 EM Mean	7.4	Macrophage fraction (%): Mean	50	Epicardial : AP (mg/g)	0					Abdomen Rpore,s(nm)	6.5	Abundance : SLCO1C1 (OATP1C1) PT (CV%)	0			Kidney PSs	Predicted					Target13 Kdeg (1/h)	0
Abundance : UGT1A1 PM Freq	0.11	Abundance : CYP2C18 EM Mean	0.4	UGT1A8 UM Mean	0	Hair follicle density N/cm2 : Male	292	CYP2J2 EM CV (%)	69	ISF fraction (%): Mean	10	Epicardial : KpALB	0					Abdomen Rpore,l(nm)	25	Abundance : SLCO1C1 (OATP1C1) IT Mean	0			Liver PSs	Predicted					Target13 Kdeg CV (%)	30
Abundance : UGT1A1 UM Freq	0.01	Abundance : CYP2C18 EM CV (%)	39	UGT1A8 UM Mean CV (%)	0	Hair follicle density CV (%) : Male	16	CYP2J2 PM Mean	0	ISF fraction: CV (%)	30	Epicardial : KpLPP	0					Abdomen deltaP (mmHg)	40	Abundance : SLCO1C1 (OATP1C1) IT (CV%)	0			Lung PSs	Predicted					Target13 Kshed (1/hr)	1e-06
Abundance : UGT1A1 IM Freq	0.44	Abundance : CYP2C18 PM Mean	0	UGT1A8 IM Mean	0	Hair follicle depth µm : Male	204.8	CYP2J2 PM Mean CV (%)	0	Outer-caseum fraction (%): Mean	20	Midmyocardial : IW (%)	0					Abdomen Plasma osmotic pressure (mmHg)	25.8	Abundance : SLCO1C1 (OATP1C1) UT Mean	0			Muscle PSs	Predicted					Target13 Kshed CV (%)	30
Abundance : UGT1A3 PM Freq	0	Abundance : CYP2C18 PM CV (%)	0	UGT1A8 IM Mean CV (%)	0	Hair follicle depth CV (%) : Male	0	CYP2J2 UM Mean	0	Outer-caseum fraction: CV (%)	30	Midmyocardial : AP (mg/g)	0					Abdomen Plasma osmotic pressure CV(%)	10.6	Abundance : SLCO1C1 (OATP1C1) UT (CV%)	0			Skin PSs	Predicted					Target13 Lambda (1/h)	1e-06
Abundance : UGT1A3 UM Freq	0.588	Abundance : CYP2C18 UM Mean	0	UGT1A8 Absolute Abundance	4.9	Hair shaft diameter µm : Male	15.9	CYP2J2 UM Mean CV (%)	0	Inner-caseum fraction (%): Mean	20	Midmyocardial : KpALB	0					Arm Jv,s	Predicted	Absolute Abundance : SLCO2B1 (OATP2B1) (pmol/mg capillary protein)	0.41			Spleen PSs	Predicted					Target13 MW (Da)	150000
Abundance : UGT1A3 IM Freq	0.035	Abundance : CYP2C18 UM CV (%)	0	UGT1A8 Mean Turnover Rate	1e-06	Hair shaft diameter CV (%) : Male	57	CYP2J2 IM1 Mean	0	Inner-caseum fraction: CV (%)	30	Midmyocardial : KpLPP	0					Arm ns:nl	2500	Abundance : SLCO2B1 (OATP2B1) ET Mean	1			Pancreas PSs	Predicted					Target14 Name	Target 14
Abundance : UGT1A4 PM Freq	0	Abundance : CYP2C18 IM1 Mean	0	UGT1A8 Mean Turnover Rate CV (%)	30	Sebum viscosity centipose : Male	40	CYP2J2 IM1 Mean CV (%)	0			Endocardial : IW (%)	0					Arm Rpore,s(nm)	6.5	Abundance : SLCO2B1 (OATP2B1) ET (CV%)	58			Additional Organ PSs	0.01					Target14 Rmax (µM)	0
Abundance : UGT1A4 UM Freq	0	Abundance : CYP2C18 IM1 CV (%)	0	UGT1A9 Population Scalar	1	Sebum viscosity CV (%) : Male	0	CYP2J2 IM2 Mean	0	Local pH: macrophage	5	Endocardial : AP (mg/g)	0					Arm Rpore,l(nm)	25	Abundance : SLCO2B1 (OATP2B1) PT Mean	0			Lymph Nodes PSs	Predicted					Target14 Rmax CV (%)	30
Abundance : UGT1A4 IM Freq	0	Abundance : CYP2C18 IM2 Mean	0	UGT1A9 EM Mean	1	Corneocyte pH [top] : Male	6.8	CYP2J2 IM2 Mean CV (%)	0	Local pH: ISF	6.7	Endocardial : KpALB	0					Arm deltaP (mmHg)	40	Abundance : SLCO2B1 (OATP2B1) PT (CV%)	0			Adipose PSL	Predicted					Target14 Kdeg (1/h)	0
Abundance : UGT1A5 PM Freq	0	Abundance : CYP2C18 IM2 CV (%)	0	UGT1A9 EM Mean CV (%)	50	Corneocyte pH [top] CV (%) : Male	6.8	CYP2J2 Mean Turnover Rate	0.03	Local pH: caseum	7.4	Endocardial : KpLPP	0					Arm Plasma osmotic pressure (mmHg)	25.8	Abundance : SLCO2B1 (OATP2B1) IT Mean	0			Bone PSL	0.1					Target14 Kdeg CV (%)	30
Abundance : UGT1A5 UM Freq	0	Turnover rate : CYP2C18 Mean	0.0267	UGT1A9 PM Mean	1	Corneocyte thickness [top] µm : Male	0.71	CYP2J2 Mean Turnover Rate CV (%)	20			Lymph Nodes : IW (%)	0					Arm Plasma osmotic pressure CV(%)	10.6	Abundance : SLCO2B1 (OATP2B1) IT (CV%)	0			Brain PSL	Predicted					Target14 Kshed (1/hr)	1e-06
Abundance : UGT1A5 IM Freq	0	Turnover rate : CYP2C18 CV (%)	56	UGT1A9 PM Mean CV (%)	50	Corneocyte thickness [top] CV (%) : Male	36	Colon CYP2J2 EM Mean	0	Uptake (macrophage): Mean	1	Lymph Nodes : AP (mg/g)	0					Back Jv,s	Predicted	Abundance : SLCO2B1 (OATP2B1) UT Mean	0			Gut PSL	Predicted					Target14 Kshed CV (%)	30
Abundance : UGT1A6 PM Freq	0	Abundance : CYP2C19 EM Mean	4.4	UGT1A9 UM Mean	0	Corneocyte width [top] µm : Male	27.7	Colon CYP2J2 EM CV (%)	0	Uptake (macrophage): CV (%)	1	Lymph Nodes : KpALB	0					Back ns:nl	2500	Abundance : SLCO2B1 (OATP2B1) UT (CV%)	0			Heart PSL	Predicted					Target14 Lambda (1/h)	1e-06
Abundance : UGT1A6 UM Freq	0	Abundance : CYP2C19 EM CV (%)	52	UGT1A9 UM Mean CV (%)	0	Corneocyte width [top] CV (%) : Male	9.2	Colon CYP2J2 PM Mean	N/A	Efflux (macrophage): Mean	1	Lymph Nodes : KpLPP	0					Back Rpore,s(nm)	6.5	Absolute Abundance : SLC22A1 (OCT1) (pmol/mg capillary protein)	0.56			Kidney PSL	Predicted					Target14 MW (Da)	150000
Abundance : UGT1A6 IM Freq	0	Abundance : CYP2C19 PM Mean	0	UGT1A9 IM Mean	1	Corneocyte length [top] µm : Male	34.2	Colon CYP2J2 PM Mean CV (%)	N/A	Efflux (macrophage): CV (%)	0	Synovial Joint : IW (%)	0					Back Rpore,l(nm)	25	Abundance : SLC22A1 (OCT1) ET Mean	1			Liver PSL	Predicted					Target15 Name	Target 15
Abundance : UGT1A7 PM Freq	0	Abundance : CYP2C19 PM CV (%)	0	UGT1A9 IM Mean CV (%)	50	Corneocyte length [top] CV (%) : Male	4.1	Colon CYP2J2 UM Mean	N/A	BN pre-treatment number: Mean	80	Synovial Joint : AP (mg/g)	0					Back deltaP (mmHg)	40	Abundance : SLC22A1 (OCT1) ET (CV%)	16			Lung PSL	Predicted					Target15 Rmax (µM)	0
Abundance : UGT1A7 UM Freq	0	Abundance : CYP2C19 UM Mean	10.23	UGT1A9 Absolute Abundance	79	Hydration level (% water volume) [top] : Male	35.5	Colon CYP2J2 UM Mean CV (%)	N/A	BN pre-treatment number: CV (%)	30	Synovial Joint : KpALB	0					Back Plasma osmotic pressure (mmHg)	25.8	Abundance : SLC22A1 (OCT1) PT Mean	0			Muscle PSL	Predicted					Target15 Rmax CV (%)	30
Abundance : UGT1A7 IM Freq	0	Abundance : CYP2C19 UM CV (%)	79	UGT1A9 Mean Turnover Rate	1e-06	Hydration level (% water volume) [top] CV (%) : Male	17	Colon CYP2J2 IM1 Mean	N/A			Synovial Joint : KpLPP	0					Back Plasma osmotic pressure CV(%)	10.6	Abundance : SLC22A1 (OCT1) PT (CV%)	0			Skin PSL	Predicted					Target15 Kdeg (1/h)	0
Abundance : UGT1A8 PM Freq	0	Abundance : CYP2C19 IM1 Mean	2.85	UGT1A9 Mean Turnover Rate CV (%)	30	SC lipid viscosity [top] centipose : Male	75	Colon CYP2J2 IM1 Mean CV (%)	N/A			Subcutis_Abdomen : IW (%)	0					Thigh Jv,s	Predicted	Abundance : SLC22A1 (OCT1) IT Mean	0			Spleen PSL	Predicted					Target15 Kdeg CV (%)	30
Abundance : UGT1A8 UM Freq	0	Abundance : CYP2C19 IM1 CV (%)	52	UGT1A10 Population Scalar	1	SC lipid viscosity [top] CV (%) : Male	0	Colon CYP2J2 IM2 Mean	N/A			Subcutis_Abdomen : AP (mg/g)	0					Thigh ns:nl	2500	Abundance : SLC22A1 (OCT1) IT (CV%)	0			Pancreas PSL	Predicted					Target15 Kshed (1/hr)	1e-06
Abundance : UGT1A8 IM Freq	0	Abundance : CYP2C19 IM2 Mean	7.01	UGT1A10 EM Mean	1	Corneocyte pH [upper mid] : Male	6.8	Colon CYP2J2 IM2 Mean CV (%)	N/A			Subcutis_Abdomen : KpALB	0					Thigh Rpore,s(nm)	6.5	Abundance : SLC22A1 (OCT1) UT Mean	0			Additional Organ PSL	0.1					Target15 Kshed CV (%)	30
Abundance : UGT1A9 PM Freq	0.043	Abundance : CYP2C19 IM2 CV (%)	89	UGT1A10 EM Mean CV (%)	50	Corneocyte pH [upper mid] CV (%) : Male	6.8	Colon CYP2J2 Mean Turnover Rate	N/A			Subcutis_Abdomen : KpLPP	0					Thigh Rpore,l(nm)	25	Abundance : SLC22A1 (OCT1) UT (CV%)	0			Lymph Nodes PSL	Predicted					Target15 Lambda (1/h)	1e-06
Abundance : UGT1A9 UM Freq	0	Turnover rate : CYP2C19 Mean	0.0267	UGT1A10 PM Mean	0	Corneocyte thickness [upper mid] µm : Male	0.81	Colon CYP2J2 Mean Turnover Rate CV (%)	N/A			Subcutis_Back : IW (%)	0					Thigh deltaP (mmHg)	40	Absolute Abundance : SLC22A3 (OCT3) (pmol/mg capillary protein)	0.62			Adipose fcat	0.025					Target15 MW (Da)	150000
Abundance : UGT1A9 IM Freq	0.004	Turnover rate : CYP2C19 CV (%)	56	UGT1A10 PM Mean CV (%)	0	Corneocyte thickness [upper mid] CV (%) : Male	36	CYP3A4 EM Mean	65.4			Subcutis_Back : AP (mg/g)	0					Thigh Plasma osmotic pressure (mmHg)	25.8	Abundance : SLC22A3 (OCT3) ET Mean	1			Bone fcat	0.075					Target16 Name	Target 16
Abundance : UGT1A10 PM Freq	0	Abundance : CYP2D6 EM Mean	9.4	UGT1A10 UM Mean	0	Corneocyte width [upper mid] µm : Male	27.7	CYP3A4 EM CV (%)	52			Subcutis_Back : KpALB	0					Thigh Plasma osmotic pressure CV(%)	10.6	Abundance : SLC22A3 (OCT3) ET (CV%)	13			Brain fcat	0.0009					Target16 Rmax (µM)	0
Abundance : UGT1A10 UM Freq	0	Abundance : CYP2D6 EM CV (%)	65	UGT1A10 UM Mean CV (%)	0	Corneocyte width [upper mid] CV (%) : Male	9.2	CYP3A4 PM Mean	0			Subcutis_Back : KpLPP	0							Abundance : SLC22A3 (OCT3) PT Mean	0			Gut fcat	0.055					Target16 Rmax CV (%)	30
Abundance : UGT1A10 IM Freq	0	Abundance : CYP2D6 PM Mean	0	UGT1A10 IM Mean	0	Corneocyte length [upper mid] µm : Male	34.2	CYP3A4 PM Mean CV (%)	0			Subcutis_Thigh : IW (%)	0					Intramuscular Administration Site		Abundance : SLC22A3 (OCT3) PT (CV%)	0			Heart fcat	0.0454					Target16 Kdeg (1/h)	0
Abundance : UGT2B4 PM Freq	0	Abundance : CYP2D6 PM CV (%)	0	UGT1A10 IM Mean CV (%)	0	Corneocyte length [upper mid] CV (%) : Male	4.1	CYP3A4 UM Mean	0			Subcutis_Thigh : AP (mg/g)	0					Deltoid Jv,s	Predicted	Abundance : SLC22A3 (OCT3) IT Mean	0			Kidney fcat	0.041					Target16 Kdeg CV (%)	30
Abundance : UGT2B4 UM Freq	0	Abundance : CYP2D6 UM Mean	18.18	UGT1A10 Absolute Abundance	17	Hydration level (% water volume) [upper mid] : Male	46.1	CYP3A4 UM Mean CV (%)	0			Subcutis_Thigh : KpALB	0					Deltoid ns:nl	3610	Abundance : SLC22A3 (OCT3) IT (CV%)	0			Liver fcat	0.33					Target16 Kshed (1/hr)	1e-06
Abundance : UGT2B4 IM Freq	0	Abundance : CYP2D6 UM CV (%)	65	UGT1A10 Mean Turnover Rate	1e-06	Hydration level (% water volume) [upper mid] CV (%) : Male	11	CYP3A4 IM1 Mean	0			Subcutis_Thigh : KpLPP	0					Deltoid Rpore,s(nm)	5	Abundance : SLC22A3 (OCT3) UT Mean	0			Lung fcat	0.0057					Target16 Kshed CV (%)	30
Abundance : UGT2B7 PM Freq	0	Abundance : CYP2D6 IM1 Mean	2.95	UGT1A10 Mean Turnover Rate CV (%)	30	SC lipid viscosity [upper mid] centipose : Male	75	CYP3A4 IM1 Mean CV (%)	0			Intramuscular Deltoid : IW (%)	0					Deltoid Rpore,l(nm)	22	Abundance : SLC22A3 (OCT3) UT (CV%)	0			Muscle fcat	0.1					Target16 Lambda (1/h)	1e-06
Abundance : UGT2B7 UM Freq	0	Abundance : CYP2D6 IM1 CV (%)	65	UGT2B4 Population Scalar	1	SC lipid viscosity [upper mid] CV (%) : Male	0	CYP3A4 IM2 Mean	0			Intramuscular Deltoid : AP (mg/g)	0					Deltoid deltaP (mmHg)	40	Absolute Abundance : SLC22A6 (OAT1) (pmol/mg capillary protein)	0.48			Skin fcat	0.27					Target16 MW (Da)	150000
Abundance : UGT2B7 IM Freq	0	Abundance : CYP2D6 IM2 Mean	0	UGT2B4 EM Mean	1	Corneocyte pH [lower mid] : Male	6.8	CYP3A4 IM2 Mean CV (%)	0			Intramuscular Deltoid : KpALB	0					Deltoid Plasma osmotic pressure (mmHg)	25.8	Abundance : SLC22A6 (OAT1) ET Mean	1			Spleen fcat	0.018					Target17 Name	Target 17
Abundance : UGT2B10 PM Freq	0	Abundance : CYP2D6 IM2 CV (%)	0	UGT2B4 EM Mean CV (%)	50	Corneocyte pH [lower mid] CV (%) : Male	6.8	CYP3A4 Mean Turnover Rate	0.03			Intramuscular Deltoid : KpLPP	0					Deltoid Plasma osmotic pressure CV(%)	10.6	Abundance : SLC22A6 (OAT1) ET (CV%)	23			Pancreas fcat	0.015					Target17 Rmax (µM)	0
Abundance : UGT2B10 UM Freq	0	Turnover rate : CYP2D6 Mean	0.0099	UGT2B4 PM Mean	0	Corneocyte thickness [lower mid] µm : Male	0.91	CYP3A4 Mean Turnover Rate CV (%)	20			Intramuscular Gluteal : IW (%)	0					Gluteal Jv,s	Predicted	Abundance : SLC22A6 (OAT1) PT Mean	0			Additional fcat	0.01					Target17 Rmax CV (%)	30
Abundance : UGT2B10 IM Freq	0	Turnover rate : CYP2D6 CV (%)	56	UGT2B4 PM Mean CV (%)	0	Corneocyte thickness [lower mid] CV (%) : Male	36	Colon CYP3A4 EM Mean	2.95			Intramuscular Gluteal : AP (mg/g)	0					Gluteal ns:nl	3610	Abundance : SLC22A6 (OAT1) PT (CV%)	0			Lymph Nodes fcat	0.005					Target17 Kdeg (1/h)	0
Abundance : UGT2B11 PM Freq	0	Abundance : CYP2E1 EM Mean	61	UGT2B4 UM Mean	0	Corneocyte width [lower mid] µm : Male	27.7	Colon CYP3A4 EM CV (%)	30			Intramuscular Gluteal : KpALB	0					Gluteal Rpore,s(nm)	5	Abundance : SLC22A6 (OAT1) IT Mean	0			Adipose Kup	0.00298					Target17 Kdeg CV (%)	30
Abundance : UGT2B11 UM Freq	0	Abundance : CYP2E1 EM CV (%)	61	UGT2B4 UM Mean CV (%)	0	Corneocyte width [lower mid] CV (%) : Male	9.2	Colon CYP3A4 PM Mean	N/A			Intramuscular Gluteal : KpLPP	0					Gluteal Rpore,l(nm)	22	Abundance : SLC22A6 (OAT1) IT (CV%)	0			Bone Kup	0.0298					Target17 Kshed (1/hr)	1e-06
Abundance : UGT2B11 IM Freq	0	Abundance : CYP2E1 PM Mean	0	UGT2B4 IM Mean	0	Corneocyte length [lower mid] µm : Male	34.2	Colon CYP3A4 PM Mean CV (%)	N/A			Intramuscular Vastus : IW (%)	0					Gluteal deltaP (mmHg)	40	Abundance : SLC22A6 (OAT1) UT Mean	0			Brain Kup	0.00596					Target17 Kshed CV (%)	30
Abundance : UGT2B15 PM Freq	0.28	Abundance : CYP2E1 PM CV (%)	0	UGT2B4 IM Mean CV (%)	0	Corneocyte length [lower mid] CV (%) : Male	4.1	Colon CYP3A4 UM Mean	N/A			Intramuscular Vastus : AP (mg/g)	0					Gluteal Plasma osmotic pressure (mmHg)	25.8	Abundance : SLC22A6 (OAT1) UT (CV%)	0			Gut Kup	0.0298					Target17 Lambda (1/h)	1e-06
Abundance : UGT2B15 UM Freq	0	Abundance : CYP2E1 UM Mean	0	UGT2B4 Absolute Abundance	0.3	Hydration level (% water volume) [lower mid] : Male	56.75	Colon CYP3A4 UM Mean CV (%)	N/A			Intramuscular Vastus : KpALB	0					Gluteal Plasma osmotic pressure CV(%)	10.6	Absolute Abundance : SLC22A7 (OAT2) (pmol/mg capillary protein)	7.9			Heart Kup	0.0298					Target17 MW (Da)	150000
Abundance : UGT2B15 IM Freq	0.51	Abundance : CYP2E1 UM CV (%)	0	UGT2B4 Mean Turnover Rate	1e-06	Hydration level (% water volume) [lower mid] CV (%) : Male	7	Colon CYP3A4 IM1 Mean	N/A			Intramuscular Vastus : KpLPP	0					Vastus Jv,s	Predicted	Abundance : SLC22A7 (OAT2) ET Mean	1			Kidney Kup	0.0298					Target18 Name	Target 18
Abundance : UGT2B17 PM Freq	0.09	Abundance : CYP2E1 IM1 Mean	0	UGT2B4 Mean Turnover Rate CV (%)	30	SC lipid viscosity [lower mid] centipose : Male	75	Colon CYP3A4 IM1 Mean CV (%)	N/A			Adipose Volume Scalar	1					Vastus ns:nl	3610	Abundance : SLC22A7 (OAT2) ET (CV%)	48			Liver Kup	0.0298					Target18 Rmax (µM)	0
Abundance : UGT2B17 UM Freq	0	Abundance : CYP2E1 IM1 CV (%)	0	UGT2B7 Population Scalar	1	SC lipid viscosity [lower mid] CV (%) : Male	0	Colon CYP3A4 IM2 Mean	N/A			Bone Volume Scalar	1					Vastus Rpore,s(nm)	5	Abundance : SLC22A7 (OAT2) PT Mean	0			Lung Kup	0.0298					Target18 Rmax CV (%)	30
Abundance : UGT2B17 IM Freq	0.36	Abundance : CYP2E1 IM2 Mean	0	UGT2B7 EM Mean	1	Corneocyte pH [bottom] : Male	6.8	Colon CYP3A4 IM2 Mean CV (%)	N/A			Brain Volume Scalar	1					Vastus Rpore,l(nm)	22	Abundance : SLC22A7 (OAT2) PT (CV%)	0			Muscle Kup	0.0298					Target18 Kdeg (1/h)	0
Abundance : UGT2B28 PM Freq	0	Abundance : CYP2E1 IM2 CV (%)	0	UGT2B7 EM Mean CV (%)	50	Corneocyte pH [bottom] CV (%) : Male	6.8	Colon CYP3A4 Mean Turnover Rate	N/A			Gut Volume Scalar	1					Vastus deltaP (mmHg)	40	Abundance : SLC22A7 (OAT2) IT Mean	0			Skin Kup	0.0298					Target18 Kdeg CV (%)	30
Abundance : UGT2B28 UM Freq	0	Turnover rate : CYP2E1 Mean	0.0176	UGT2B7 PM Mean	0	Corneocyte thickness [bottom] µm : Male	1.03	Colon CYP3A4 Mean Turnover Rate CV (%)	N/A			Heart Volume Scalar	1					Vastus Plasma osmotic pressure (mmHg)	25.8	Abundance : SLC22A7 (OAT2) IT (CV%)	0			Spleen Kup	0.0298					Target18 Kshed (1/hr)	1e-06
Abundance : UGT2B28 IM Freq	0	Turnover rate : CYP2E1 CV (%)	63	UGT2B7 PM Mean CV (%)	0	Corneocyte thickness [bottom] CV (%) : Male	36	CYP3A5 EM Mean	23.3			Kidney Volume Scalar	1					Vastus Plasma osmotic pressure CV(%)	10.6	Abundance : SLC22A7 (OAT2) UT Mean	0			Pancreas Kup	0.0298					Target18 Kshed CV (%)	30
Abundance : User UGT1 PM Freq	0	Abundance : CYP2J2 EM Mean	1.2	UGT2B7 UM Mean	0	Corneocyte width [bottom] µm : Male	27.7	CYP3A5 EM CV (%)	32			Liver Volume Scalar	1							Abundance : SLC22A7 (OAT2) UT (CV%)	0			Additional Kup	0.0298					Target18 Lambda (1/h)	1e-06
Abundance : User UGT1 UM Freq	0	Abundance : CYP2J2 EM CV (%)	129	UGT2B7 UM Mean CV (%)	0	Corneocyte width [bottom] CV (%) : Male	9.2	CYP3A5 PM Mean	0			Lung Volume Scalar	1							Absolute Abundance : SLC22A8 (OAT3) (pmol/mg capillary protein)	0.27			Lymph Nodes Kup	0.0298					Target18 MW (Da)	150000
Abundance : User UGT1 IM Freq	0	Abundance : CYP2J2 PM Mean	0	UGT2B7 IM Mean	0	Corneocyte length [bottom] µm : Male	34.2	CYP3A5 PM Mean CV (%)	0			Muscle Volume Scalar	1							Abundance : SLC22A8 (OAT3) ET Mean	1									Target19 Name	Target 19
Abundance : User Cyt1 PM Freq	0	Abundance : CYP2J2 PM CV (%)	0	UGT2B7 IM Mean CV (%)	0	Corneocyte length [bottom] CV (%) : Male	4.1	CYP3A5 UM Mean	0			Skin Volume Scalar	1							Abundance : SLC22A8 (OAT3) ET (CV%)	11			Subcutaneous Administration Site						Target19 Rmax (µM)	0
Abundance : User Cyt1 UM Freq	0	Abundance : CYP2J2 UM Mean	0	UGT2B7 Absolute Abundance	48	Hydration level (% water volume) [bottom] : Male	67.4	CYP3A5 UM Mean CV (%)	0			Spleen Volume Scalar	1							Abundance : SLC22A8 (OAT3) PT Mean	0			Abdomen σvs	Predicted					Target19 Rmax CV (%)	30
Abundance : User Cyt1 IM Freq	0	Abundance : CYP2J2 UM CV (%)	0	UGT2B7 Mean Turnover Rate	1e-06	Hydration level (% water volume) [bottom] CV (%) : Male	4	CYP3A5 IM1 Mean	0			Plasma Volume Scalar	1							Abundance : SLC22A8 (OAT3) PT (CV%)	0			Abdomen σvL	Predicted					Target19 Kdeg (1/h)	0
Abundance : User Cyt2 PM Freq	0	Abundance : CYP2J2 IM1 Mean	0	UGT2B7 Mean Turnover Rate CV (%)	30	SC lipid viscosity [bottom] centipose : Male	75	CYP3A5 IM1 Mean CV (%)	0			Placenta Volume Scalar	0							Abundance : SLC22A8 (OAT3) IT Mean	0			Abdomen σl	0					Target19 Kdeg CV (%)	30
Abundance : User Cyt2 UM Freq	0	Abundance : CYP2J2 IM1 CV (%)	0	UGT2B10 Population Scalar	1	SC lipid viscosity [bottom] CV (%) : Male	0	CYP3A5 IM2 Mean	0			Breast Volume Scalar	0							Abundance : SLC22A8 (OAT3) IT (CV%)	0			Abdomen FR	0					Target19 Kshed (1/hr)	1e-06
Abundance : User Cyt2 IM Freq	0	Abundance : CYP2J2 IM2 Mean	0	UGT2B10 EM Mean	1	Viable Epidermis thickness µm : Male	50.05	CYP3A5 IM2 Mean CV (%)	0			Milk Volume Scalar	0							Abundance : SLC22A8 (OAT3) UT Mean	0			Abdomen FcRn	24.2					Target19 Kshed CV (%)	30
Abundance : User Cyt3 PM Freq	0	Abundance : CYP2J2 IM2 CV (%)	0	UGT2B10 EM Mean CV (%)	50	Viable Epidermis thickness CV (%) : Male	7	CYP3A5 Mean Turnover Rate	0.03			Subcutis_Arm Volume Scalar	0							Abundance : SLC22A8 (OAT3) UT (CV%)	0			Abdomen PSs	Predicted					Target19 Lambda (1/h)	1e-06
Abundance : User Cyt3 UM Freq	0	Turnover rate : CYP2J2 Mean	0.0194	UGT2B10 PM Mean	0	Dermis thickness µm : Male	1250	CYP3A5 Mean Turnover Rate CV (%)	20			Epicardial Volume Scalar	0							Absolute Abundance : SLC22A9 (OAT7) (pmol/mg capillary protein)	0.51			Abdomen PSL	Predicted					Target19 MW (Da)	150000
Abundance : User Cyt3 IM Freq	0	Turnover rate : CYP2J2 CV (%)	56	UGT2B10 PM Mean CV (%)	0	Dermis thickness CV (%) : Male	45	Colon CYP3A5 EM Mean	1.1			Midmyocardial Volume Scalar	0							Abundance : SLC22A9 (OAT7) ET Mean	1			Abdomen fcat	0.00063					Target20 Name	Target 20
Abundance : User Cyt4 PM Freq	0	Abundance : CYP3A4 EM Mean	137	UGT2B10 UM Mean	0	Subcutis thickness mm : Male	1.91	Colon CYP3A5 EM CV (%)	30			Endocardial Volume Scalar	0							Abundance : SLC22A9 (OAT7) ET (CV%)	20			Abdomen Kup	0.00298					Target20 Rmax (µM)	0
Abundance : User Cyt4 UM Freq	0	Abundance : CYP3A4 EM CV (%)	41	UGT2B10 UM Mean CV (%)	0	Subcutis thickness CV (%) : Male	55.7	Colon CYP3A5 PM Mean	N/A			Lymph Nodes Volume Scalar	0							Abundance : SLC22A9 (OAT7) PT Mean	0			Arm σvs	Predicted					Target20 Rmax CV (%)	30
Abundance : User Cyt4 IM Freq	0	Abundance : CYP3A4 PM Mean	0	UGT2B10 IM Mean	0	Muscle thickness mm : Male	1.46	Colon CYP3A5 PM Mean CV (%)	N/A			Synovial Joint Volume Scalar	0							Abundance : SLC22A9 (OAT7) PT (CV%)	0			Arm σvL	Predicted					Target20 Kdeg (1/h)	0
Abundance : CES1 PM Freq	0.001	Abundance : CYP3A4 PM CV (%)	0	UGT2B10 IM Mean CV (%)	0	Muscle thickness CV (%) : Male	2.74	Colon CYP3A5 UM Mean	N/A			Subcutis_Abdomen Volume Scalar	0							Abundance : SLC22A9 (OAT7) IT Mean	0			Arm σl	0					Target20 Kdeg CV (%)	30
Abundance : CES1 UM Freq	0	Abundance : CYP3A4 UM Mean	0	UGT2B10 Absolute Abundance	0	Dermis regional blood flow scalar : Male	2.13	Colon CYP3A5 UM Mean CV (%)	N/A			Subcutis_Back Volume Scalar	0							Abundance : SLC22A9 (OAT7) IT (CV%)	0			Arm FR	0					Target20 Kshed (1/hr)	1e-06
Abundance : CES1 IM Freq	0	Abundance : CYP3A4 UM CV (%)	0	UGT2B10 Mean Turnover Rate	1e-06	Dermis regional blood flow scalar CV (%) : Male	0	Colon CYP3A5 IM1 Mean	N/A			Subcutis_Thigh Volume Scalar	0							Abundance : SLC22A9 (OAT7) UT Mean	0			Arm FcRn	24.2					Target20 Kshed CV (%)	30
Abundance : CES2 PM Freq	0	Abundance : CYP3A4 IM1 Mean	0	UGT2B10 Mean Turnover Rate CV (%)	30	Subcutis regional blood flow scalar : Male	1	Colon CYP3A5 IM1 Mean CV (%)	N/A			Intramuscular Deltoid Volume Scalar	0							Abundance : SLC22A9 (OAT7) UT (CV%)	0			Arm PSs	Predicted					Target20 Lambda (1/h)	1e-06
Abundance : CES2 UM Freq	0	Abundance : CYP3A4 IM1 CV (%)	0	UGT2B11 Population Scalar	1	Subcutis regional blood flow scalar CV (%) : Male	0	Colon CYP3A5 IM2 Mean	N/A			Intramuscular Gluteal Volume Scalar	0							Absolute Abundance : ISF (BBB) Uptake (Brain) (pmol/mg capillary protein)	0			Arm PSL	Predicted					Target20 MW (Da)	150000
Abundance : CES2 IM Freq	0	Abundance : CYP3A4 IM2 Mean	0	UGT2B11 EM Mean	1	Muscle regional blood flow scalar : Male	1	Colon CYP3A5 IM2 Mean CV (%)	N/A			Intramuscular Vastus Volume Scalar	0							Abundance : ISF (BBB) Uptake (Brain) ET Mean	1			Arm fcat	0.00049					Shed Soluble Target Rmax_plasma (µM)	1e-06
Abundance : User ES PM Freq	0	Abundance : CYP3A4 IM2 CV (%)	0	UGT2B11 EM Mean CV (%)	50	Muscle regional blood flow scalar CV (%) : Male	0	Colon CYP3A5 Mean Turnover Rate	N/A			Membrane potential : Adipose (mV)	-41							Abundance : ISF (BBB) Uptake (Brain) ET (CV%)	60			Arm Kup	0.00298					Shed Soluble Target Rmax_plasma CV (%)	30
Abundance : User ES UM Freq	0	Turnover rate : CYP3A4 Mean	0.0193	UGT2B11 PM Mean	0			Colon CYP3A5 Mean Turnover Rate CV (%)	N/A			Membrane potential : Bone (mV)	-41							Abundance : ISF (BBB) Uptake (Brain) PT Mean	0			Back σvs	Predicted					Shed Soluble Target Ksyn_plasma (µM/h)	0
Abundance : User ES IM Freq	0	Turnover rate : CYP3A4 CV (%)	68	UGT2B11 PM Mean CV (%)	0	MPMLA - Forearm Inner (volar)		UGT1A1 Population Scalar	1			Membrane potential : Brain (mV)	-41							Abundance : ISF (BBB) Uptake (Brain) PT (CV%)	0			Back σvL	Predicted					Shed Soluble Target Ksyn_plasma CV (%)	30
Abundance : PM Freq	0	Abundance : CYP3A5 EM Mean	103	UGT2B11 UM Mean	0	Skin surface pH : Male	4.5	UGT1A1 EM Mean	1			Membrane potential : Gut (mV)	-41							Abundance : ISF (BBB) Uptake (Brain) IT Mean	0			Back σl	0					Shed Soluble Target Ksyn_tissue (µM/h)	0
Abundance : UM Freq	0	Abundance : CYP3A5 EM CV (%)	65	UGT2B11 UM Mean CV (%)	0	Skin surface pH CV (%) : Male	8.2	UGT1A1 EM Mean CV (%)	46			Membrane potential : Heart (mV)	-41							Abundance : ISF (BBB) Uptake (Brain) IT (CV%)	0			Back FR	0					Shed Soluble Target Ksyn_tissue CV (%)	30
Abundance : IM Freq	0	Abundance : CYP3A5 PM Mean	0	UGT2B11 IM Mean	0	Skin temperature °C : Male	32	UGT1A1 PM Mean	0.42			Membrane potential : Kidney (mV)	-70							Abundance : ISF (BBB) Uptake (Brain) UT Mean	0			Back FcRn	24.2					Shed Soluble Target Kdeg_tissue (1/h)	0
Abundance : PM Freq	0	Abundance : CYP3A5 PM CV (%)	0	UGT2B11 IM Mean CV (%)	0	Skin temperature CV (%) : Male	0	UGT1A1 PM Mean CV (%)	46			Membrane potential : Liver (mV)	-41							Abundance : ISF (BBB) Uptake (Brain) UT (CV%)	0			Back PSs	Predicted					Shed Soluble Target Kdeg_tissue CV (%)	30
Abundance : UM Freq	0	Abundance : CYP3A5 UM Mean	0	UGT2B11 Absolute Abundance	0	Shape of corneocyte : Male	Cuboid (brick)	UGT1A1 UM Mean	1.46			Membrane potential : Lung (mV)	-41							Absolute Abundance : cCSF (BCSFB) Efflux (Brain) (pmol/mg capillary protein)	0			Back PSL	Predicted					Shed Soluble Target molecular weight (Da)	150000
Abundance : IM Freq	0	Abundance : CYP3A5 UM CV (%)	0	UGT2B11 Mean Turnover Rate	1e-06	Shape of corneocyte : Female	Cuboid (brick)	UGT1A1 UM Mean CV (%)	46			Membrane potential : Muscle (mV)	-41							Abundance : cCSF (BCSFB) Efflux (Brain) ET Mean	1			Back fcat	0.00074
Abundance : Plasma ES PM Freq	0	Abundance : CYP3A5 IM1 Mean	0	UGT2B11 Mean Turnover Rate CV (%)	30	Number of SC layers : Male	22	UGT1A1 IM Mean	0.72			Membrane potential : Skin (mV)	-41							Abundance : cCSF (BCSFB) Efflux (Brain) ET (CV%)	30			Back Kup	0.00298
Abundance : Plasma ES UM Freq	0	Abundance : CYP3A5 IM1 CV (%)	0	UGT2B15 Population Scalar	1	Number of SC layers CV (%) : Male	14	UGT1A1 IM Mean CV (%)	46			Membrane potential : Spleen (mV)	-41							Abundance : cCSF (BCSFB) Efflux (Brain) PT Mean	0			Thigh σvs	Predicted
Abundance : Plasma ES IM Freq	0	Abundance : CYP3A5 IM2 Mean	0	UGT2B15 EM Mean	1	Water density gm/cm3 : Male	1	UGT1A1 Absolute Abundance	24			Membrane potential : RBC (mV)	-10							Abundance : cCSF (BCSFB) Efflux (Brain) PT (CV%)	0			Thigh σvL	Predicted
Abundance : FMO1 PM Freq	0	Abundance : CYP3A5 IM2 CV (%)	0	UGT2B15 EM Mean CV (%)	50	Water density CV (%) : Male	0	UGT1A3 Population Scalar	1			Membrane potential : Pancreas (mV)	-41							Abundance : cCSF (BCSFB) Efflux (Brain) IT Mean	0			Thigh σl	0
Abundance : FMO1 UM Freq	0	Turnover rate : CYP3A5 Mean	0.0193	UGT2B15 PM Mean	0.07	SC lipids density gm/cm3 : Male	0.9	UGT1A3 EM Mean	1			Membrane potential : Placenta (mV)	0							Abundance : cCSF (BCSFB) Efflux (Brain) IT (CV%)	0			Thigh FR	0
Abundance : FMO1 IM Freq	0	Turnover rate : CYP3A5 CV (%)	68	UGT2B15 PM Mean CV (%)	50	SC lipids density CV (%) : Male	0	UGT1A3 EM Mean CV (%)	49			Membrane potential : Breast (mV)	0							Abundance : cCSF (BCSFB) Efflux (Brain) UT Mean	0			Thigh FcRn	24.2
Abundance : FMO3 PM Freq	0	Abundance : CYP3A7 EM Mean	35.4	UGT2B15 UM Mean	0	SC proteins density gm/cm3 : Male	1.37	UGT1A3 PM Mean	0			Membrane potential : Milk (mV)	0							Abundance : cCSF (BCSFB) Efflux (Brain) UT (CV%)	0			Thigh PSs	Predicted
Abundance : FMO3 UM Freq	0	Abundance : CYP3A7 EM CV (%)	61	UGT2B15 UM Mean CV (%)	0	SC proteins density CV (%) : Male	0	UGT1A3 PM Mean CV (%)	0			Membrane potential : Subcutis_Arm (mV)	0							Absolute Abundance : cCSF (BCSFB) Uptake (Brain) (pmol/mg capillary protein)	0			Thigh PSL	Predicted
Abundance : FMO3 IM Freq	0	Abundance : CYP3A7 PM Mean	0	UGT2B15 IM Mean	0.47	Intercellular lipid thickness of SC µm : Male	0.091	UGT1A3 UM Mean	5.3			Membrane potential : Epicardial (mV)	0							Abundance : cCSF (BCSFB) Uptake (Brain) ET Mean	1			Thigh fcat	0.00063
Abundance : FMO5 PM Freq	0	Abundance : CYP3A7 PM CV (%)	0	UGT2B15 IM Mean CV (%)	50	Intercellular lipid thickness of SC CV (%) : Male	0	UGT1A3 UM Mean CV (%)	49			Membrane potential : Midmyocardial (mV)	0							Abundance : cCSF (BCSFB) Uptake (Brain) ET (CV%)	30			Thigh Kup	0.00298
Abundance : FMO5 UM Freq	0	Abundance : CYP3A7 UM Mean	0	UGT2B15 Absolute Abundance	0.2	Tortuosity : Male	User Defined	UGT1A3 IM Mean	0.5			Membrane potential : Endocardial (mV)	0							Abundance : cCSF (BCSFB) Uptake (Brain) PT Mean	0
Abundance : FMO5 IM Freq	0	Abundance : CYP3A7 UM CV (%)	0	UGT2B15 Mean Turnover Rate	1e-06	Tortuosity of lipid diffusion pathway of SC : Male	12.7	UGT1A3 IM Mean CV (%)	49			Membrane potential : Lymph Nodes (mV)	0							Abundance : cCSF (BCSFB) Uptake (Brain) PT (CV%)	0			Intramuscular Administration Site
Abundance : FMOUser PM Freq	0	Abundance : CYP3A7 IM1 Mean	0	UGT2B15 Mean Turnover Rate CV (%)	30	Tortuosity of lipid diffusion pathway of SC CV (%) : Male	18	UGT1A3 Absolute Abundance	0.53			Membrane potential : Synovial Joint (mV)	0							Abundance : cCSF (BCSFB) Uptake (Brain) IT Mean	0			Deltoid σvs	Predicted
Abundance : FMOUser UM Freq	0	Abundance : CYP3A7 IM1 CV (%)	0	UGT2B17 Population Scalar	1	Hair follicle diameter µm : Male	77.7	UGT1A4 Population Scalar	1			Membrane potential : Subcutis_Abdomen (mV)	0							Abundance : cCSF (BCSFB) Uptake (Brain) IT (CV%)	0			Deltoid σvL	Predicted
Abundance : FMOUser IM Freq	0	Abundance : CYP3A7 IM2 Mean	0	UGT2B17 EM Mean	1	Hair follicle diameter CV (%) : Male	32	UGT1A4 EM Mean	1			Membrane potential : Subcutis_Back (mV)	0							Abundance : cCSF (BCSFB) Uptake (Brain) UT Mean	0			Deltoid σl	0
Abundance : ABCB1 (P-gp/MDR1) PT Freq	0	Abundance : CYP3A7 IM2 CV (%)	0	UGT2B17 EM Mean CV (%)	50	Hair follicle density N/cm2 : Male	18	UGT1A4 EM Mean CV (%)	60			Membrane potential : Subcutis_Thigh (mV)	0							Abundance : cCSF (BCSFB) Uptake (Brain) UT (CV%)	0			Deltoid FR	0
Abundance : ABCB1 (P-gp/MDR1) IT Freq	0	Turnover rate : CYP3A7 Mean	0.0193	UGT2B17 PM Mean	0.08	Hair follicle density CV (%) : Male	39	UGT1A4 PM Mean	0			Membrane potential : Intramuscular Deltoid (mV)	0							Absolute Abundance : ICF Efflux (Brain) (pmol/mg of neural (system) protein)	0			Deltoid FcRn	6.5
Abundance : ABCB1 (P-gp/MDR1) UT Freq	0	Turnover rate : CYP3A7 CV (%)	68	UGT2B17 PM Mean CV (%)	50	Hair follicle depth µm : Male	109.5	UGT1A4 PM Mean CV (%)	0			Membrane potential : Intramuscular Gluteal (mV)	0							Abundance : ICF Efflux (Brain) ET Mean	1			Deltoid PSs	Predicted
Abundance : ABCB11 (BSEP) PT Freq	0	3A4 M / F difference	Same	UGT2B17 UM Mean	0	Hair follicle depth CV (%) : Male	0	UGT1A4 UM Mean	0			Membrane potential : Intramuscular Vastus (mV)	0							Abundance : ICF Efflux (Brain) ET (CV%)	30			Deltoid PSL	Predicted
Abundance : ABCB11 (BSEP) IT Freq	0	Abundance : 3A4 Mean : Male	137	UGT2B17 UM Mean CV (%)	0	Hair shaft diameter µm : Male	18	UGT1A4 UM Mean CV (%)	0			Ve (% of Tissue volume) : Lung	0.232							Abundance : ICF Efflux (Brain) PT Mean	0			Deltoid fcat	0.00018
Abundance : ABCB11 (BSEP) UT Freq	0	Abundance : 3A4 CV (%) : Male	41	UGT2B17 IM Mean	0.16	Hair shaft diameter CV (%) : Male	34	UGT1A4 IM Mean	0			Ve (% of Tissue volume) : Heart	0.053							Abundance : ICF Efflux (Brain) PT (CV%)	0			Deltoid Kup	0.00298
Abundance : ABCC1 (MRP1) PT Freq	0	Abundance : 3A4 Mean : Female	137	UGT2B17 IM Mean CV (%)	50	Sebum viscosity centipose : Male	40	UGT1A4 IM Mean CV (%)	0			Ve (% of Tissue volume) : Brain	0.063							Abundance : ICF Efflux (Brain) IT Mean	0			Gluteal σvs	Predicted
Abundance : ABCC1 (MRP1) IT Freq	0	Abundance : 3A4 CV (%) : Female	41	UGT2B17 Absolute Abundance	0	Sebum viscosity CV (%) : Male	0	UGT1A4 Absolute Abundance	1.9			Ve (% of Tissue volume) : Muscle	0.034							Abundance : ICF Efflux (Brain) IT (CV%)	0			Gluteal σvL	Predicted
Abundance : ABCC1 (MRP1) UT Freq	0	Abundance : CYP2C9 Allele 1 Genotype 1 Mean	77.7	UGT2B17 Mean Turnover Rate	1e-06	Corneocyte pH [top] : Male	6.8	UGT1A5 Population Scalar	1			Ve (% of Tissue volume) : Skin	0.063							Abundance : ICF Efflux (Brain) UT Mean	0			Gluteal σl	0
Abundance : ABCC2 (MRP2) PT Freq	0	Abundance : CYP2C9 Allele 1 Genotype 1 CV (%)	64	UGT2B17 Mean Turnover Rate CV (%)	30	Corneocyte pH [top] CV (%) : Male	6.8	UGT1A5 EM Mean	1			Ve (% of Tissue volume) : Adipose	0.039							Abundance : ICF Efflux (Brain) UT (CV%)	0			Gluteal FR	0
Abundance : ABCC2 (MRP2) IT Freq	0	Turnover rate : CYP2C9 Allele 1 Genotype 1 Mean	0.0067	UGT2B28 Population Scalar	1	Corneocyte thickness [top] µm : Male	0.59	UGT1A5 EM Mean CV (%)	60			Ve (% of Tissue volume) : Bone	0.063							Absolute Abundance : ICF Uptake (Brain) (pmol/mg of neural (system) protein)	0			Gluteal FcRn	6.5
Abundance : ABCC2 (MRP2) UT Freq	0	Turnover rate : CYP2C9 Allele 1 Genotype 1 CV (%)	56	UGT2B28 EM Mean	1	Corneocyte thickness [top] CV (%) : Male	22	UGT1A5 PM Mean	0			Ve (% of Tissue volume) : Kidney	0.088							Abundance : ICF Uptake (Brain) ET Mean	1			Gluteal PSs	Predicted
Abundance : ABCC3 (MRP3) PT Freq	0	Abundance : CYP2C9 Allele 1 Genotype 2 Mean	75.7	UGT2B28 EM Mean CV (%)	50	Corneocyte width [top] µm : Male	29.6	UGT1A5 PM Mean CV (%)	0			Ve (% of Tissue volume) : Gut	0.063							Abundance : ICF Uptake (Brain) ET (CV%)	30			Gluteal PSL	Predicted
Abundance : ABCC3 (MRP3) IT Freq	0	Abundance : CYP2C9 Allele 1 Genotype 2 CV (%)	70	UGT2B28 PM Mean	0	Corneocyte width [top] CV (%) : Male	5.9	UGT1A5 UM Mean	0			Ve (% of Tissue volume) : Spleen	0.063							Abundance : ICF Uptake (Brain) PT Mean	0			Gluteal fcat	0.00018
Abundance : ABCC3 (MRP3) UT Freq	0	Turnover rate : CYP2C9 Allele 1 Genotype 2 Mean	0.0067	UGT2B28 PM Mean CV (%)	0	Corneocyte length [top] µm : Male	36.4	UGT1A5 UM Mean CV (%)	0			Ve (% of Tissue volume) : Pancreas	0.063							Abundance : ICF Uptake (Brain) PT (CV%)	0			Gluteal Kup	0.00298
Abundance : ABCC4 (MRP4) PT Freq	0	Turnover rate : CYP2C9 Allele 1 Genotype 2 CV (%)	56	UGT2B28 UM Mean	0	Corneocyte length [top] CV (%) : Male	5.7	UGT1A5 IM Mean	0			Ve (% of Tissue volume) : Liver	0.063							Abundance : ICF Uptake (Brain) IT Mean	0			Vastus σvs	Predicted
Abundance : ABCC4 (MRP4) IT Freq	0	Abundance : CYP2C9 Allele 1 Genotype 3 Mean	63.6	UGT2B28 UM Mean CV (%)	0	Hydration level (% water volume) [top] : Male	33.9	UGT1A5 IM Mean CV (%)	0			Vv (% of Tissue volume) : Lung	18.54							Abundance : ICF Uptake (Brain) IT (CV%)	0			Vastus σvL	Predicted
Abundance : ABCC4 (MRP4) UT Freq	0	Abundance : CYP2C9 Allele 1 Genotype 3 CV (%)	93	UGT2B28 IM Mean	0	Hydration level (% water volume) [top] CV (%) : Male	9	UGT1A5 Absolute Abundance	0.3			Vv (% of Tissue volume) : Heart	4.2							Abundance : ICF Uptake (Brain) UT Mean	0			Vastus σl	0
Abundance : ABCC6 (MRP6) PT Freq	0	Turnover rate : CYP2C9 Allele 1 Genotype 3 Mean	0.0067	UGT2B28 IM Mean CV (%)	0	SC lipid viscosity [top] centipose : Male	75	UGT1A6 Population Scalar	1			Vv (% of Tissue volume) : Brain	5							Abundance : ICF Uptake (Brain) UT (CV%)	0			Vastus FR	0
Abundance : ABCC6 (MRP6) IT Freq	0	Turnover rate : CYP2C9 Allele 1 Genotype 3 CV (%)	56	UGT2B28 Absolute Abundance	0	SC lipid viscosity [top] CV (%) : Male	0	UGT1A6 EM Mean	1			Vv (% of Tissue volume) : Muscle	2.7							Transferrin receptor Rmax (µM)	3.3			Vastus FcRn	6.5
Abundance : ABCC6 (MRP6) UT Freq	0	Abundance : CYP2C9 Allele 1 Genotype 4 Mean	53.7	UGT2B28 Mean Turnover Rate	1e-06	Corneocyte pH [upper mid] : Male	6.8	UGT1A6 EM Mean CV (%)	60			Vv (% of Tissue volume) : Skin	5							Transferrin receptor Rmax CV (%)	30			Vastus PSs	Predicted
Abundance : ABCG2 (BCRP) PT Freq	0.02	Abundance : CYP2C9 Allele 1 Genotype 4 CV (%)	71	UGT2B28 Mean Turnover Rate CV (%)	30	Corneocyte pH [upper mid] CV (%) : Male	6.8	UGT1A6 PM Mean	0			Vv (% of Tissue volume) : Adipose	3.1							Transferrin receptor Kdeg (1/h)	0.0625			Vastus PSL	Predicted
Abundance : ABCG2 (BCRP) IT Freq	0.17	Turnover rate : CYP2C9 Allele 1 Genotype 4 Mean	0.0067	Use User UGT Option	Yes	Corneocyte thickness [upper mid] µm : Male	0.67	UGT1A6 PM Mean CV (%)	0			Vv (% of Tissue volume) : Bone	5							Transferrin receptor Kdeg CV (%)	30			Vastus fcat	0.00018
Abundance : ABCG2 (BCRP) UT Freq	0	Turnover rate : CYP2C9 Allele 1 Genotype 4 CV (%)	56	UGT User	1	Corneocyte thickness [upper mid] CV (%) : Male	22	UGT1A6 UM Mean	0			Vv (% of Tissue volume) : Kidney	7							Transferrin receptor molecular weight (Da)	95000			Vastus Kup	0.00298
Abundance : SLC2A1 (GLUT1) PT Freq	0	Abundance : CYP2C9 Allele 1 Genotype 5 Mean	39.5	User UGT1 Population Scalar	1	Corneocyte width [upper mid] µm : Male	29.6	UGT1A6 UM Mean CV (%)	0			Vv (% of Tissue volume) : Gut	5
Abundance : SLC2A1 (GLUT1) IT Freq	0	Abundance : CYP2C9 Allele 1 Genotype 5 CV (%)	80	User UGT1 EM Mean	1	Corneocyte width [upper mid] CV (%) : Male	5.9	UGT1A6 IM Mean	0			Vv (% of Tissue volume) : Spleen	5
Abundance : SLC2A1 (GLUT1) UT Freq	0	Turnover rate : CYP2C9 Allele 1 Genotype 5 Mean	0.0067	User UGT1 EM Mean CV (%)	50	Corneocyte length [upper mid] µm : Male	36.4	UGT1A6 IM Mean CV (%)	0			Vv (% of Tissue volume) : Pancreas	5
Abundance : SLC2A2 (GLUT2) PT Freq	0	Turnover rate : CYP2C9 Allele 1 Genotype 5 CV (%)	56	User UGT1 PM Mean	0	Corneocyte length [upper mid] CV (%) : Male	5.7	UGT1A6 Absolute Abundance	1.3			Vv (% of Tissue volume) : Liver	5
Abundance : SLC2A2 (GLUT2) IT Freq	0	Abundance : CYP2C9 Allele 1 Genotype 6 Mean	25.2	User UGT1 PM Mean CV (%)	0	Hydration level (% water volume) [upper mid] : Male	44.6987	UGT1A7 Population Scalar	1			Subcell Membrane potential : Adipose (mV)	10
Abundance : SLC2A2 (GLUT2) UT Freq	0	Abundance : CYP2C9 Allele 1 Genotype 6 CV (%)	79	User UGT1 UM Mean	0	Hydration level (% water volume) [upper mid] CV (%) : Male	6	UGT1A7 EM Mean	1			Subcell Membrane potential : Bone (mV)	10
Abundance : SLC10A1 (NTCP) PT Freq	0	Turnover rate : CYP2C9 Allele 1 Genotype 6 Mean	0.0067	User UGT1 UM Mean CV (%)	0	SC lipid viscosity [upper mid] centipose : Male	75	UGT1A7 EM Mean CV (%)	60			Subcell Membrane potential : Brain (mV)	10
Abundance : SLC10A1 (NTCP) IT Freq	0	Turnover rate : CYP2C9 Allele 1 Genotype 6 CV (%)	56	User UGT1 IM Mean	0	SC lipid viscosity [upper mid] CV (%) : Male	0	UGT1A7 PM Mean	0			Subcell Membrane potential : Gut (mV)	10
Abundance : SLC10A1 (NTCP) UT Freq	0	Abundance : CYP2B6 Allele 2 Genotype 1 Mean	21.6	User UGT1 IM Mean CV (%)	0	Corneocyte pH [lower mid] : Male	6.8	UGT1A7 PM Mean CV (%)	0			Subcell Membrane potential : Heart (mV)	10
Abundance : SLC10A2 (ASBT/IBAT) PT Freq	0	Abundance : CYP2B6 Allele 2 Genotype 1 CV (%)	68	User UGT1 Absolute Abundance	0	Corneocyte pH [lower mid] CV (%) : Male	6.8	UGT1A7 UM Mean	0			Subcell Membrane potential : Kidney (mV)	10
Abundance : SLC10A2 (ASBT/IBAT) IT Freq	0	Turnover rate : CYP2B6 Allele 2 Genotype 1 Mean	0.0217	User UGT1 Mean Turnover Rate	1e-06	Corneocyte thickness [lower mid] µm : Male	0.76	UGT1A7 UM Mean CV (%)	0			Subcell Membrane potential : Liver (mV)	10
Abundance : SLC10A2 (ASBT/IBAT) UT Freq	0	Turnover rate : CYP2B6 Allele 2 Genotype 1 CV (%)	56	User UGT1 Mean Turnover Rate CV (%)	30	Corneocyte thickness [lower mid] CV (%) : Male	22	UGT1A7 IM Mean	0			Subcell Membrane potential : Lung (mV)	10
Abundance : SLC15A1 (PEPT1) PT Freq	0	Abundance : CYP2B6 Allele 2 Genotype 2 Mean	14.1	Use User Cytosolic Enzyme Option	Yes	Corneocyte width [lower mid] µm : Male	29.6	UGT1A7 IM Mean CV (%)	0			Subcell Membrane potential : Muscle (mV)	10
Abundance : SLC15A1 (PEPT1) IT Freq	0	Abundance : CYP2B6 Allele 2 Genotype 2 CV (%)	82	User Cyt	1	Corneocyte width [lower mid] CV (%) : Male	5.9	UGT1A7 Absolute Abundance	7.1			Subcell Membrane potential : Skin (mV)	10
Abundance : SLC15A1 (PEPT1) UT Freq	0	Turnover rate : CYP2B6 Allele 2 Genotype 2 Mean	0.0217	User Cyt1 Population Scalar	1	Corneocyte length [lower mid] µm : Male	36.4	UGT1A8 Population Scalar	1			Subcell Membrane potential : Spleen (mV)	10
Abundance : SLC16A1 (MCT1) PT Freq	0	Turnover rate : CYP2B6 Allele 2 Genotype 2 CV (%)	56	User Cyt1 EM Mean	1	Corneocyte length [lower mid] CV (%) : Male	5.7	UGT1A8 EM Mean	1			Subcell Membrane potential : RBC (mV)	10
Abundance : SLC16A1 (MCT1) IT Freq	0	Abundance : CYP2B6 Allele 2 Genotype 3 Mean	24.7	User Cyt1 EM Mean CV (%)	30	Hydration level (% water volume) [lower mid] : Male	55.5388	UGT1A8 EM Mean CV (%)	60			Subcell Membrane potential : Pancreas (mV)	10
Abundance : SLC16A1 (MCT1) UT Freq	0	Abundance : CYP2B6 Allele 2 Genotype 3 CV (%)	128	User Cyt1 PM Mean	0	Hydration level (% water volume) [lower mid] CV (%) : Male	5	UGT1A8 PM Mean	0			Subcell Membrane potential : Placenta (mV)	0
Abundance : SLC19A2 (THTR1) PT Freq	0	Turnover rate : CYP2B6 Allele 2 Genotype 3 Mean	0.0217	User Cyt1 PM Mean CV (%)	0	SC lipid viscosity [lower mid] centipose : Male	75	UGT1A8 PM Mean CV (%)	0			Subcell Membrane potential : Breast (mV)	0
Abundance : SLC19A2 (THTR1) IT Freq	0	Turnover rate : CYP2B6 Allele 2 Genotype 3 CV (%)	56	User Cyt1 UM Mean	0	SC lipid viscosity [lower mid] CV (%) : Male	0	UGT1A8 UM Mean	0			Subcell Membrane potential : Milk (mV)	0
Abundance : SLC19A2 (THTR1) UT Freq	0	Abundance : CYP2B6 Allele 2 Genotype 4 Mean	17.2	User Cyt1 UM Mean CV (%)	0	Corneocyte pH [bottom] : Male	6.8	UGT1A8 UM Mean CV (%)	0			Subcell Membrane potential : Subcutis_Arm (mV)	0
Abundance : SLC19A3 (THTR2) PT Freq	0	Abundance : CYP2B6 Allele 2 Genotype 4 CV (%)	111	User Cyt1 IM Mean	0	Corneocyte pH [bottom] CV (%) : Male	6.8	UGT1A8 IM Mean	0			Subcell Membrane potential : Epicardial (mV)	0
Abundance : SLC19A3 (THTR2) IT Freq	0	Turnover rate : CYP2B6 Allele 2 Genotype 4 Mean	0.0217	User Cyt1 IM Mean CV (%)	0	Corneocyte thickness [bottom] µm : Male	0.86	UGT1A8 IM Mean CV (%)	0			Subcell Membrane potential : Midmyocardial (mV)	0
Abundance : SLC19A3 (THTR2) UT Freq	0	Turnover rate : CYP2B6 Allele 2 Genotype 4 CV (%)	56	Use User Cytosolic Enzyme Option	Yes	Corneocyte thickness [bottom] CV (%) : Male	22	UGT1A8 Absolute Abundance	5.6			Subcell Membrane potential : Endocardial (mV)	0
Abundance : SLCO1A2 (OATP1A2) PT Freq	0	Abundance : CYP2B6 Allele 2 Genotype 5 Mean	16.8	User Cyt	2	Corneocyte width [bottom] µm : Male	29.6	UGT1A9 Population Scalar	1			Subcell Membrane potential : Lymph Nodes (mV)	0
Abundance : SLCO1A2 (OATP1A2) IT Freq	0	Abundance : CYP2B6 Allele 2 Genotype 5 CV (%)	106	User Cyt2 Population Scalar	1	Corneocyte width [bottom] CV (%) : Male	5.9	UGT1A9 EM Mean	1			Subcell Membrane potential : Synovial Joint (mV)	0
Abundance : SLCO1A2 (OATP1A2) UT Freq	0	Turnover rate : CYP2B6 Allele 2 Genotype 5 Mean	0.0217	User Cyt2 EM Mean	1	Corneocyte length [bottom] µm : Male	36.4	UGT1A9 EM Mean CV (%)	60			Subcell Membrane potential : Subcutis_Abdomen (mV)	0
Abundance : SLCO1B1 (OATP1B1) PT Freq	0.03	Turnover rate : CYP2B6 Allele 2 Genotype 5 CV (%)	56	User Cyt2 EM Mean CV (%)	30	Corneocyte length [bottom] CV (%) : Male	5.7	UGT1A9 PM Mean	1			Subcell Membrane potential : Subcutis_Back (mV)	0
Abundance : SLCO1B1 (OATP1B1) IT Freq	0.27	Abundance : CYP2B6 Allele 2 Genotype 6 Mean	5.4	User Cyt2 PM Mean	0	Hydration level (% water volume) [bottom] : Male	66.4	UGT1A9 PM Mean CV (%)	60			Subcell Membrane potential : Subcutis_Thigh (mV)	0
Abundance : SLCO1B1 (OATP1B1) UT Freq	0.07	Abundance : CYP2B6 Allele 2 Genotype 6 CV (%)	76	User Cyt2 PM Mean CV (%)	0	Hydration level (% water volume) [bottom] CV (%) : Male	4	UGT1A9 UM Mean	0			Subcell Membrane potential : Intramuscular Deltoid (mV)	0
Abundance : SLCO1B3 (OATP1B3) PT Freq	0	Turnover rate : CYP2B6 Allele 2 Genotype 6 Mean	0.0217	User Cyt2 UM Mean	0	SC lipid viscosity [bottom] centipose : Male	75	UGT1A9 UM Mean CV (%)	0			Subcell Membrane potential : Intramuscular Gluteal (mV)	0
Abundance : SLCO1B3 (OATP1B3) IT Freq	0	Turnover rate : CYP2B6 Allele 2 Genotype 6 CV (%)	56	User Cyt2 UM Mean CV (%)	0	SC lipid viscosity [bottom] CV (%) : Male	0	UGT1A9 IM Mean	1			Subcell Membrane potential : Intramuscular Vastus (mV)	0
Abundance : SLCO1B3 (OATP1B3) UT Freq	0	Abundance : UGT1A1 Population Scalar	1	User Cyt2 IM Mean	0	Viable Epidermis thickness µm : Male	41.9655	UGT1A9 IM Mean CV (%)	60			Local pH (IW) : Adipose	7
Abundance : SLCO1C1 (OATP1C1) PT Freq	0	Abundance : UGT1A1 EM Mean	1	User Cyt2 IM Mean CV (%)	0	Viable Epidermis thickness CV (%) : Male	19	UGT1A9 Absolute Abundance	5.9			Local pH (IW) : Bone	7
Abundance : SLCO1C1 (OATP1C1) IT Freq	0	Abundance : UGT1A1 EM CV (%)	24	Use User Cytosolic Enzyme Option	Yes	Dermis thickness µm : Male	1240	UGT1A10 Population Scalar	1			Local pH (IW) : Brain	7.12
Abundance : SLCO1C1 (OATP1C1) UT Freq	0	Abundance : UGT1A1 PM Mean	0.42	User Cyt	3	Dermis thickness CV (%) : Male	20	UGT1A10 EM Mean	1			Local pH (IW) : Gut	7
Abundance : SLCO2B1 (OATP2B1) PT Freq	0	Abundance : UGT1A1 PM CV (%)	50.8	User Cyt3 Population Scalar	1	Subcutis thickness mm : Male	1.91	UGT1A10 EM Mean CV (%)	60			Local pH (IW) : Heart	7
Abundance : SLCO2B1 (OATP2B1) IT Freq	0	Abundance : UGT1A1 UM Mean	1.46	User Cyt3 EM Mean	1	Subcutis thickness CV (%) : Male	55.7	UGT1A10 PM Mean	0			Local pH (IW) : Kidney	7.2
Abundance : SLCO2B1 (OATP2B1) UT Freq	0	Abundance : UGT1A1 UM CV (%)	30	User Cyt3 EM Mean CV (%)	30	Muscle thickness mm : Male	29.88	UGT1A10 PM Mean CV (%)	0			Local pH (IW) : Liver	7
Abundance : SLCO4C1 (OATP4C1) PT Freq	0	Abundance : UGT1A1 IM Mean	0.72	User Cyt3 PM Mean	0	Muscle thickness CV (%) : Male	61.44	UGT1A10 UM Mean	0			Local pH (IW) : Lung	6.7
Abundance : SLCO4C1 (OATP4C1) IT Freq	0	Abundance : UGT1A1 IM CV (%)	39.9	User Cyt3 PM Mean CV (%)	0	Dermis regional blood flow scalar : Male	0.909226	UGT1A10 UM Mean CV (%)	0			Local pH (IW) : Muscle	7
Abundance : SLCO4C1 (OATP4C1) UT Freq	0	Absolute Abundance : UGT1A1	43	User Cyt3 UM Mean	0	Dermis regional blood flow scalar CV (%) : Male	0	UGT1A10 IM Mean	0			Local pH (IW) : Skin	7
Abundance : SLC22A1 (OCT1) PT Freq	0.0549	Turnover rate : UGT1A1 Mean	0.0578	User Cyt3 UM Mean CV (%)	0	Subcutis regional blood flow scalar : Male	1	UGT1A10 IM Mean CV (%)	0			Local pH (IW) : Spleen	7
Abundance : SLC22A1 (OCT1) IT Freq	0.4043	Turnover rate : UGT1A1 CV (%)	30	User Cyt3 IM Mean	0	Subcutis regional blood flow scalar CV (%) : Male	0	UGT1A10 Absolute Abundance	4.3			Local pH (IW) : RBC	7.22
Abundance : SLC22A1 (OCT1) UT Freq	0.0004	Abundance : UGT1A3 Population Scalar	1	User Cyt3 IM Mean CV (%)	0	Muscle regional blood flow scalar : Male	1	UGT2B4 Population Scalar	1			Local pH (IW) : Pancreas	7
Abundance : SLC22A2 (OCT2) PT Freq	0	Abundance : UGT1A3 EM Mean	1	Use User Cytosolic Enzyme Option	Yes	Muscle regional blood flow scalar CV (%) : Male	0	UGT2B4 EM Mean	1			Local pH (IW) : Placenta	0
Abundance : SLC22A2 (OCT2) IT Freq	0	Abundance : UGT1A3 EM CV (%)	72	User Cyt	4			UGT2B4 EM Mean CV (%)	60			Local pH (IW) : Breast	0
Abundance : SLC22A2 (OCT2) UT Freq	0	Abundance : UGT1A3 PM Mean	0	User Cyt4 Population Scalar	1	MPMLA - Forearm Outer (dorsal)		UGT2B4 PM Mean	0			Local pH (IW) : Milk	0
Abundance : SLC22A3 (OCT3) PT Freq	0	Abundance : UGT1A3 PM CV (%)	0	User Cyt4 EM Mean	1	Skin surface pH : Male	4.5	UGT2B4 PM Mean CV (%)	0			Local pH (IW) : Subcutis_Arm	0
Abundance : SLC22A3 (OCT3) IT Freq	0	Abundance : UGT1A3 UM Mean	5.3	User Cyt4 EM Mean CV (%)	30	Skin surface pH CV (%) : Male	8.2	UGT2B4 UM Mean	0			Local pH (IW) : Epicardial	0
Abundance : SLC22A3 (OCT3) UT Freq	0	Abundance : UGT1A3 UM CV (%)	72	User Cyt4 PM Mean	0	Skin temperature °C : Male	32	UGT2B4 UM Mean CV (%)	0			Local pH (IW) : Midmyocardial	0
Abundance : SLC22A4 (OCTN1) PT Freq	0	Abundance : UGT1A3 IM Mean	0.5	User Cyt4 PM Mean CV (%)	0	Skin temperature CV (%) : Male	0	UGT2B4 IM Mean	0			Local pH (IW) : Endocardial	0
Abundance : SLC22A4 (OCTN1) IT Freq	0	Abundance : UGT1A3 IM CV (%)	72	User Cyt4 UM Mean	0	Shape of corneocyte : Male	Cuboid (brick)	UGT2B4 IM Mean CV (%)	0			Local pH (IW) : Lymph Nodes	0
Abundance : SLC22A4 (OCTN1) UT Freq	0	Absolute Abundance : UGT1A3	2.75	User Cyt4 UM Mean CV (%)	0	Shape of corneocyte : Female	Cuboid (brick)	UGT2B4 Absolute Abundance	0			Local pH (IW) : Synovial Joint	0
Abundance : SLC22A5 (OCTN2) PT Freq	0	Turnover rate : UGT1A3 Mean	1e-06	User Cyt4 IM Mean	0	Number of SC layers : Male	22	UGT2B7 Population Scalar	1			Local pH (IW) : Subcutis_Abdomen	0
Abundance : SLC22A5 (OCTN2) IT Freq	0	Turnover rate : UGT1A3 CV (%)	30	User Cyt4 IM Mean CV (%)	0	Number of SC layers CV (%) : Male	14	UGT2B7 EM Mean	1			Local pH (IW) : Subcutis_Back	0
Abundance : SLC22A5 (OCTN2) UT Freq	0	Abundance : UGT1A4 Population Scalar	1	CES1 Population Scalar	1	Water density gm/cm3 : Male	1	UGT2B7 EM Mean CV (%)	60			Local pH (IW) : Subcutis_Thigh	0
Abundance : SLC22A6 (OAT1) PT Freq	0	Abundance : UGT1A4 EM Mean	1	CES1 EM Mean	1	Water density CV (%) : Male	0	UGT2B7 PM Mean	0			Local pH (IW) : Intramuscular Deltoid	0
Abundance : SLC22A6 (OAT1) IT Freq	0	Abundance : UGT1A4 EM CV (%)	26	CES1 EM CV (%)	30	SC lipids density gm/cm3 : Male	0.9	UGT2B7 PM Mean CV (%)	0			Local pH (IW) : Intramuscular Gluteal	0
Abundance : SLC22A6 (OAT1) UT Freq	0	Abundance : UGT1A4 PM Mean	0	CES1 PM Mean	0.11	SC lipids density CV (%) : Male	0	UGT2B7 UM Mean	0			Local pH (IW) : Intramuscular Vastus	0
Abundance : SLC22A7 (OAT2) PT Freq	0	Abundance : UGT1A4 PM CV (%)	0	CES1 PM CV (%)	30	SC proteins density gm/cm3 : Male	1.37	UGT2B7 UM Mean CV (%)	0			Subcell pH : Adipose	4.74
Abundance : SLC22A7 (OAT2) IT Freq	0	Abundance : UGT1A4 UM Mean	0	CES1 UM Mean	0	SC proteins density CV (%) : Male	0	UGT2B7 IM Mean	0			Subcell pH : Bone	4.74
Abundance : SLC22A7 (OAT2) UT Freq	0	Abundance : UGT1A4 UM CV (%)	0	CES1 UM CV (%)	0	Intercellular lipid thickness of SC µm : Male	0.091	UGT2B7 IM Mean CV (%)	0			Subcell pH : Brain	4.74
Abundance : SLC22A8 (OAT3) PT Freq	0	Abundance : UGT1A4 IM Mean	0	CES1 IM Mean	0	Intercellular lipid thickness of SC CV (%) : Male	0	UGT2B7 Absolute Abundance	4.5			Subcell pH : Gut	4.74
Abundance : SLC22A8 (OAT3) IT Freq	0	Abundance : UGT1A4 IM CV (%)	0	CES1 IM CV (%)	0	Tortuosity : Male	User Defined	UGT2B10 Population Scalar	1			Subcell pH : Heart	4.74
Abundance : SLC22A8 (OAT3) UT Freq	0	Absolute Abundance : UGT1A4	52	CES2 Population Scalar	1	Tortuosity of lipid diffusion pathway of SC : Male	12.7	UGT2B10 EM Mean	1			Subcell pH : Kidney	4.74
Abundance : SLC22A9 (OAT7) PT Freq	0	Turnover rate : UGT1A4 Mean	1e-06	CES2 EM Mean	1	Tortuosity of lipid diffusion pathway of SC CV (%) : Male	18	UGT2B10 EM Mean CV (%)	60			Subcell pH : Liver	4.74
Abundance : SLC22A9 (OAT7) IT Freq	0	Turnover rate : UGT1A4 CV (%)	30	CES2 EM CV (%)	30	Hair follicle diameter µm : Male	77.7	UGT2B10 PM Mean	0			Subcell pH : Lung	4.74
Abundance : SLC22A9 (OAT7) UT Freq	0	Abundance : UGT1A5 Population Scalar	1	CES2 PM Mean	0	Hair follicle diameter CV (%) : Male	32	UGT2B10 PM Mean CV (%)	0			Subcell pH : Muscle	4.74
Abundance : SLC22A11 (OAT4) PT Freq	0	Abundance : UGT1A5 EM Mean	1	CES2 PM CV (%)	0	Hair follicle density N/cm2 : Male	18	UGT2B10 UM Mean	0			Subcell pH : Skin	4.74
Abundance : SLC22A11 (OAT4) IT Freq	0	Abundance : UGT1A5 EM CV (%)	30	CES2 UM Mean	0	Hair follicle density CV (%) : Male	39	UGT2B10 UM Mean CV (%)	0			Subcell pH : Spleen	4.74
Abundance : SLC22A11 (OAT4) UT Freq	0	Abundance : UGT1A5 PM Mean	0	CES2 UM CV (%)	0	Hair follicle depth µm : Male	109.5	UGT2B10 IM Mean	0			Subcell pH : RBC	5
Abundance : SLC22A12 (URAT1) PT Freq	0	Abundance : UGT1A5 PM CV (%)	0	CES2 IM Mean	0	Hair follicle depth CV (%) : Male	0	UGT2B10 IM Mean CV (%)	0			Subcell pH : Pancreas	4.74
Abundance : SLC22A12 (URAT1) IT Freq	0	Abundance : UGT1A5 UM Mean	0	CES2 IM CV (%)	0	Hair shaft diameter µm : Male	18	UGT2B10 Absolute Abundance	0.1			Subcell pH : Placenta	0
Abundance : SLC22A12 (URAT1) UT Freq	0	Abundance : UGT1A5 UM CV (%)	0	Use User ES Option	Yes	Hair shaft diameter CV (%) : Male	34	UGT2B11 Population Scalar	1			Subcell pH : Breast	0
Abundance : SLC29A1 (ENT1) PT Freq	0	Abundance : UGT1A5 IM Mean	0	User ES Population Scalar	1	Sebum viscosity centipose : Male	40	UGT2B11 EM Mean	1			Subcell pH : Milk	0
Abundance : SLC29A1 (ENT1) IT Freq	0	Abundance : UGT1A5 IM CV (%)	0	User ES EM Mean	1	Sebum viscosity CV (%) : Male	0	UGT2B11 EM Mean CV (%)	60			Subcell pH : Subcutis_Arm	0
Abundance : SLC29A1 (ENT1) UT Freq	0	Absolute Abundance : UGT1A5	0	User ES EM CV (%)	30	Corneocyte pH [top] : Male	6.8	UGT2B11 PM Mean	0			Subcell pH : Epicardial	0
Abundance : SLC29A2 (ENT2) PT Freq	0	Turnover rate : UGT1A5 Mean	1e-06	User ES PM Mean	0	Corneocyte pH [top] CV (%) : Male	6.8	UGT2B11 PM Mean CV (%)	0			Subcell pH : Midmyocardial	0
Abundance : SLC29A2 (ENT2) IT Freq	0	Turnover rate : UGT1A5 CV (%)	30	User ES PM CV (%)	0	Corneocyte thickness [top] µm : Male	0.69	UGT2B11 UM Mean	0			Subcell pH : Endocardial	0
Abundance : SLC29A2 (ENT2) UT Freq	0	Abundance : UGT1A6 Population Scalar	1	User ES UM Mean	0	Corneocyte thickness [top] CV (%) : Male	22	UGT2B11 UM Mean CV (%)	0			Subcell pH : Lymph Nodes	0
Abundance : SLC47A1 (MATE1) PT Freq	0	Abundance : UGT1A6 EM Mean	1	User ES UM CV (%)	0	Corneocyte width [top] µm : Male	29.6	UGT2B11 IM Mean	0			Subcell pH : Synovial Joint	0
Abundance : SLC47A1 (MATE1) IT Freq	0	Abundance : UGT1A6 EM CV (%)	30	User ES IM Mean	0	Corneocyte width [top] CV (%) : Male	5.9	UGT2B11 IM Mean CV (%)	0			Subcell pH : Subcutis_Abdomen	0
Abundance : SLC47A1 (MATE1) UT Freq	0	Abundance : UGT1A6 PM Mean	0	User ES IM CV (%)	0	Corneocyte length [top] µm : Male	36.4	UGT2B11 Absolute Abundance	0			Subcell pH : Subcutis_Back	0
Abundance : SLC47A2 (MATE2-K) PT Freq	0	Abundance : UGT1A6 PM CV (%)	0	FMO1 Absolute Abundance	5	Corneocyte length [top] CV (%) : Male	5.7	UGT2B15 Population Scalar	1			Subcell pH : Subcutis_Thigh	0
Abundance : SLC47A2 (MATE2-K) IT Freq	0	Abundance : UGT1A6 UM Mean	0	Abundance : FMO1 Population Scalar	1	Hydration level (% water volume) [top] : Male	33.9	UGT2B15 EM Mean	1			Subcell pH : Intramuscular Deltoid	0
Abundance : SLC47A2 (MATE2-K) UT Freq	0	Abundance : UGT1A6 UM CV (%)	0	FMO1 EM Mean	1	Hydration level (% water volume) [top] CV (%) : Male	9	UGT2B15 EM Mean CV (%)	60			Subcell pH : Intramuscular Gluteal	0
Abundance : SLC51A/B (OST-α/β) PT Freq	0	Abundance : UGT1A6 IM Mean	0	FMO1 EM CV (%)	35	SC lipid viscosity [top] centipose : Male	75	UGT2B15 PM Mean	0.07			Subcell pH : Intramuscular Vastus	0
Abundance : SLC51A/B (OST-α/β) IT Freq	0	Abundance : UGT1A6 IM CV (%)	0	FMO1 PM Mean	0	SC lipid viscosity [top] CV (%) : Male	0	UGT2B15 PM Mean CV (%)	60			Local pH : Plasma	7.4
Abundance : SLC51A/B (OST-α/β) UT Freq	0	Absolute Abundance : UGT1A6	20	FMO1 PM CV (%)	0	Corneocyte pH [upper mid] : Male	6.8	UGT2B15 UM Mean	0			Local pH : EW	7.4
Abundance : Apical Influx (Intestine) PT Freq	0	Turnover rate : UGT1A6 Mean	1e-06	FMO1 UM Mean	0	Corneocyte pH [upper mid] CV (%) : Male	6.8	UGT2B15 UM Mean CV (%)	0			Local pH : Generic IW	7
Abundance : Apical Influx (Intestine) IT Freq	0	Turnover rate : UGT1A6 CV (%)	30	FMO1 UM CV (%)	0	Corneocyte thickness [upper mid] µm : Male	0.79	UGT2B15 IM Mean	0.47			Local pH : Gut ISF	7.23
Abundance : Apical Influx (Intestine) UT Freq	0	Abundance : UGT1A7 Population Scalar	1	FMO1 IM Mean	0	Corneocyte thickness [upper mid] CV (%) : Male	22	UGT2B15 IM Mean CV (%)	60			Local pH : Brain ICF	7.01
Abundance : Apical Efflux (Intestine) PT Freq	0	Abundance : UGT1A7 EM Mean	1	FMO1 IM CV (%)	0	Corneocyte width [upper mid] µm : Male	29.6	UGT2B15 Absolute Abundance	0.1			Local pH : Brain ISF	7.31
Abundance : Apical Efflux (Intestine) IT Freq	0	Abundance : UGT1A7 EM CV (%)	30	FMO3 Absolute Abundance	0.47	Corneocyte width [upper mid] CV (%) : Male	5.9	UGT2B17 Population Scalar	1			Local pH : CSF	7.31
Abundance : Apical Efflux (Intestine) UT Freq	0	Abundance : UGT1A7 PM Mean	0	Abundance : FMO3 Population Scalar	1	Corneocyte length [upper mid] µm : Male	36.4	UGT2B17 EM Mean	1			Local pH : Pulmonary Fluid	6.6
Abundance : Sinusoidal Uptake (Liver) PT Freq	0	Abundance : UGT1A7 PM CV (%)	0	FMO3 EM Mean	1	Corneocyte length [upper mid] CV (%) : Male	5.7	UGT2B17 EM Mean CV (%)	60			Subcell fraction : Adipose(%)	0
Abundance : Sinusoidal Uptake (Liver) IT Freq	0	Abundance : UGT1A7 UM Mean	0	FMO3 EM CV (%)	79	Hydration level (% water volume) [upper mid] : Male	44.6987	UGT2B17 PM Mean	0.08			Subcell fraction : Bone(%)	0
Abundance : Sinusoidal Uptake (Liver) UT Freq	0	Abundance : UGT1A7 UM CV (%)	0	FMO3 PM Mean	0	Hydration level (% water volume) [upper mid] CV (%) : Male	6	UGT2B17 PM Mean CV (%)	60			Subcell fraction : Brain(%)	0
Abundance : Sinusoidal Efflux (Liver) PT Freq	0	Abundance : UGT1A7 IM Mean	0	FMO3 PM CV (%)	0	SC lipid viscosity [upper mid] centipose : Male	75	UGT2B17 UM Mean	0			Subcell fraction : Gut(%)	1
Abundance : Sinusoidal Efflux (Liver) IT Freq	0	Abundance : UGT1A7 IM CV (%)	0	FMO3 UM Mean	0	SC lipid viscosity [upper mid] CV (%) : Male	0	UGT2B17 UM Mean CV (%)	0			Subcell fraction : Heart(%)	0
Abundance : Sinusoidal Efflux (Liver) UT Freq	0	Absolute Abundance : UGT1A7	0	FMO3 UM CV (%)	0	Corneocyte pH [lower mid] : Male	6.8	UGT2B17 IM Mean	0.16			Subcell fraction : Kidney(%)	1
Abundance : Canalicular Efflux (Liver) PT Freq	0	Turnover rate : UGT1A7 Mean	1e-06	FMO3 IM Mean	0	Corneocyte pH [lower mid] CV (%) : Male	6.8	UGT2B17 IM Mean CV (%)	60			Subcell fraction : Liver(%)	1
Abundance : Canalicular Efflux (Liver) IT Freq	0	Turnover rate : UGT1A7 CV (%)	30	FMO3 IM CV (%)	0	Corneocyte thickness [lower mid] µm : Male	0.89	UGT2B17 Absolute Abundance	11			Subcell fraction : Lung(%)	1
Abundance : Canalicular Efflux (Liver) UT Freq	0	Abundance : UGT1A8 Population Scalar	1	FMO5 Absolute Abundance	2.6	Corneocyte thickness [lower mid] CV (%) : Male	22	UGT2B28 Population Scalar	1			Subcell fraction : Muscle(%)	0
Abundance : Apical Uptake (Kidney) PT Freq	0	Abundance : UGT1A8 EM Mean	1	Abundance : FMO5 Population Scalar	1	Corneocyte width [lower mid] µm : Male	29.6	UGT2B28 EM Mean	1			Subcell fraction : Skin(%)	0
Abundance : Apical Uptake (Kidney) IT Freq	0	Abundance : UGT1A8 EM CV (%)	30	FMO5 EM Mean	1	Corneocyte width [lower mid] CV (%) : Male	5.9	UGT2B28 EM Mean CV (%)	60			Subcell fraction : Spleen(%)	0
Abundance : Apical Uptake (Kidney) UT Freq	0	Abundance : UGT1A8 PM Mean	0	FMO5 EM CV (%)	57	Corneocyte length [lower mid] µm : Male	36.4	UGT2B28 PM Mean	0			Subcell fraction : Pancreas(%)	0
Abundance : Apical Efflux (Kidney) PT Freq	0	Abundance : UGT1A8 PM CV (%)	0	FMO5 PM Mean	0	Corneocyte length [lower mid] CV (%) : Male	5.7	UGT2B28 PM Mean CV (%)	0			Subcell fraction : Placenta(%)	0
Abundance : Apical Efflux (Kidney) IT Freq	0	Abundance : UGT1A8 UM Mean	0	FMO5 PM CV (%)	0	Hydration level (% water volume) [lower mid] : Male	55.5388	UGT2B28 UM Mean	0			Subcell fraction : Breast(%)	0
Abundance : Apical Efflux (Kidney) UT Freq	0	Abundance : UGT1A8 UM CV (%)	0	FMO5 UM Mean	0	Hydration level (% water volume) [lower mid] CV (%) : Male	5	UGT2B28 UM Mean CV (%)	0			Subcell fraction : Milk(%)	0
Abundance : Basal Uptake (Kidney) PT Freq	0	Abundance : UGT1A8 IM Mean	0	FMO5 UM CV (%)	0	SC lipid viscosity [lower mid] centipose : Male	75	UGT2B28 IM Mean	0			Subcell fraction : Subcutis_Arm(%)	0
Abundance : Basal Uptake (Kidney) IT Freq	0	Abundance : UGT1A8 IM CV (%)	0	FMO5 IM Mean	0	SC lipid viscosity [lower mid] CV (%) : Male	0	UGT2B28 IM Mean CV (%)	0			Subcell fraction : Epicardial(%)	0
Abundance : Basal Uptake (Kidney) UT Freq	0	Absolute Abundance : UGT1A8	0	FMO5 IM CV (%)	0	Corneocyte pH [bottom] : Male	6.8	UGT2B28 Absolute Abundance	0			Subcell fraction : Midmyocardial(%)	0
Abundance : Basal Efflux (Kidney) PT Freq	0	Turnover rate : UGT1A8 Mean	1e-06	FMOUser Absolute Abundance	0	Corneocyte pH [bottom] CV (%) : Male	6.8	Use User UGT Option	Yes			Subcell fraction : Endocardial(%)	0
Abundance : Basal Efflux (Kidney) IT Freq	0	Turnover rate : UGT1A8 CV (%)	30	Abundance : FMOUser Population Scalar	1	Corneocyte thickness [bottom] µm : Male	1	UGT User	1			Subcell fraction : Lymph Nodes(%)	0
Abundance : Basal Efflux (Kidney) UT Freq	0	Abundance : UGT1A9 Population Scalar	1	FMOUser EM Mean	1	Corneocyte thickness [bottom] CV (%) : Male	22	User UGT1 Population Scalar	1			Subcell fraction : Synovial Joint(%)	0
Abundance : Basolateral Influx (Intestine) PT Freq	0	Abundance : UGT1A9 EM Mean	1	FMOUser EM CV (%)	30	Corneocyte width [bottom] µm : Male	29.6	User UGT1 EM Mean	1			Subcell fraction : Subcutis_Abdomen(%)	0
Abundance : Basolateral Influx (Intestine) IT Freq	0	Abundance : UGT1A9 EM CV (%)	30	FMOUser PM Mean	0	Corneocyte width [bottom] CV (%) : Male	5.9	User UGT1 EM Mean CV (%)	60			Subcell fraction : Subcutis_Back(%)	0
Abundance : Basolateral Influx (Intestine) UT Freq	0	Abundance : UGT1A9 PM Mean	1	FMOUser PM CV (%)	0	Corneocyte length [bottom] µm : Male	36.4	User UGT1 PM Mean	0			Subcell fraction : Subcutis_Thigh(%)	0
Abundance : Basolateral Efflux (Intestine) PT Freq	0	Abundance : UGT1A9 PM CV (%)	30	FMOUser UM Mean	0	Corneocyte length [bottom] CV (%) : Male	5.7	User UGT1 PM Mean CV (%)	0			Subcell fraction : Intramuscular Deltoid(%)	0
Abundance : Basolateral Efflux (Intestine) IT Freq	0	Abundance : UGT1A9 UM Mean	0	FMOUser UM CV (%)	0	Hydration level (% water volume) [bottom] : Male	66.4	User UGT1 UM Mean	0			Subcell fraction : Intramuscular Gluteal(%)	0
Abundance : Basolateral Efflux (Intestine) UT Freq	0	Abundance : UGT1A9 UM CV (%)	0	FMOUser IM Mean	0	Hydration level (% water volume) [bottom] CV (%) : Male	4	User UGT1 UM Mean CV (%)	0			Subcell fraction : Intramuscular Vastus(%)	0
Abundance : ISF (BBB) Efflux (Brain) PT Freq	0	Abundance : UGT1A9 IM Mean	1	FMOUser IM CV (%)	0	SC lipid viscosity [bottom] centipose : Male	75	User UGT1 IM Mean	0			Fat Free Mass	Scripted
Abundance : ISF (BBB) Efflux (Brain) IT Freq	0	Abundance : UGT1A9 IM CV (%)	30	Cortex/Medulla Ratio	2.56	SC lipid viscosity [bottom] CV (%) : Male	0	User UGT1 IM Mean CV (%)	0			Fat Free Mass Male CV(%)	15
Abundance : ISF (BBB) Efflux (Brain) UT Freq	0	Absolute Abundance : UGT1A9	31	Peritubular Capillary (% Kidney volume)	7	Viable Epidermis thickness µm : Male	53.5684	User UGT1 Absolute Abundance	0			Fat Free Mass Female CV(%)	15
Abundance : ISF (BBB) Uptake (Brain) PT Freq	0	Turnover rate : UGT1A9 Mean	1e-06	Million Nephrons per Subject Baseline	0.22693	Viable Epidermis thickness CV (%) : Male	21	Use User Cytosolic Enzyme Option	Yes			Liver model	PerMCL
Abundance : ISF (BBB) Uptake (Brain) IT Freq	0	Turnover rate : UGT1A9 CV (%)	30	Kidney Weight Coefficient	0.003948	Dermis thickness µm : Male	1240	User Cyt	1			Liver : 1 VS (%)	5
Abundance : ISF (BBB) Uptake (Brain) UT Freq	0	Abundance : UGT1A10 Population Scalar	1	Proximal Tubule Length (mm)	18	Dermis thickness CV (%) : Male	20	User Cyt1 Population Scalar	1			Liver : 1 EW (%)	16.5
Abundance : cCSF (BCSFB) Efflux (Brain) PT Freq	0	Abundance : UGT1A10 EM Mean	1	Henle's Loop Length (mm)	7	Subcutis thickness mm : Male	1.91	User Cyt1 EM Mean	1			Liver : 1 NL (%)	3.48
Abundance : cCSF (BCSFB) Efflux (Brain) IT Freq	0	Abundance : UGT1A10 EM CV (%)	30	Distal Tubule Length (mm)	5.5	Subcutis thickness CV (%) : Male	55.7	User Cyt1 EM Mean CV (%)	60			Liver : 1 NP (%)	2.52
Abundance : cCSF (BCSFB) Efflux (Brain) UT Freq	0	Abundance : UGT1A10 PM Mean	0	Collecting Duct Length (mm)	22	Muscle thickness mm : Male	29.88	User Cyt1 PM Mean	0			Liver : 1 IW (%)	58.6
Abundance : cCSF (BCSFB) Uptake (Brain) PT Freq	0	Abundance : UGT1A10 PM CV (%)	0	Proximal Tubule Diameter (mm)	0.06	Muscle thickness CV (%) : Male	61.44	User Cyt1 PM Mean CV (%)	0			Liver : 1 AP (mg/g)	5.09
Abundance : cCSF (BCSFB) Uptake (Brain) IT Freq	0	Abundance : UGT1A10 UM Mean	0	Henle's Loop Diameter (mm)	0.018	Dermis regional blood flow scalar : Male	0.5875	User Cyt1 UM Mean	0			Liver : 1 KpALB	0.086
Abundance : cCSF (BCSFB) Uptake (Brain) UT Freq	0	Abundance : UGT1A10 UM CV (%)	0	Distal Tubule Diameter (mm)	0.05	Dermis regional blood flow scalar CV (%) : Male	0	User Cyt1 UM Mean CV (%)	0			Liver : 1 KpLPP	0.161
Abundance : ICF Efflux (Brain) PT Freq	0	Abundance : UGT1A10 IM Mean	0	Collecting Duct Diameter (mm)	0.2	Subcutis regional blood flow scalar : Male	1	User Cyt1 IM Mean	0			Liver : 1 Local pH (IW)	7
Abundance : ICF Efflux (Brain) IT Freq	0	Abundance : UGT1A10 IM CV (%)	0	Proximal Tubule pH in Lumen	Predicted	Subcutis regional blood flow scalar CV (%) : Male	0	User Cyt1 IM Mean CV (%)	0			Liver : 1 Local pH (EW)	7.4
Abundance : ICF Efflux (Brain) UT Freq	0	Absolute Abundance : UGT1A10	0.02	Henle's Loop pH in Lumen	Predicted	Muscle regional blood flow scalar : Male	1	Use User Cytosolic Enzyme Option	Yes			Liver : 2 VS (%)	5
Abundance : ICF Uptake (Brain) PT Freq	0	Turnover rate : UGT1A10 Mean	1e-06	Distal Tubule pH in Lumen	Predicted	Muscle regional blood flow scalar CV (%) : Male	0	User Cyt	2			Liver : 2 EW (%)	16.5
Abundance : ICF Uptake (Brain) IT Freq	0	Turnover rate : UGT1A10 CV (%)	30	Collecting Duct pH in Lumen	Predicted			User Cyt2 Population Scalar	1			Liver : 2 NL (%)	3.48
Abundance : ICF Uptake (Brain) UT Freq	0	Abundance : UGT2B4 Population Scalar	1	Bladder urine pH (%)	5.99	MPMLA - Upper Arm		User Cyt2 EM Mean	1			Liver : 2 NP (%)	2.52
		Abundance : UGT2B4 EM Mean	1	Bladder urine pH CV (%)	8	Skin surface pH : Male	5.5	User Cyt2 EM Mean CV (%)	60			Liver : 2 IW (%)	58.6
		Abundance : UGT2B4 EM CV (%)	28	GFR Male Input Type	Predicted	Skin surface pH CV (%) : Male	11.1	User Cyt2 PM Mean	0			Liver : 2 AP (mg/g)	5.09
		Abundance : UGT2B4 PM Mean	0	Male - Proximal Tubule Urine Flow Rate - GFR (mL/min)	130	Skin temperature °C : Male	32	User Cyt2 PM Mean CV (%)	0			Liver : 2 KpALB	0.086
		Abundance : UGT2B4 PM CV (%)	0	Male - Henle's Loop Urine Flow Rate (mL/min)	46.77	Skin temperature CV (%) : Male	0	User Cyt2 UM Mean	0			Liver : 2 KpLPP	0.161
		Abundance : UGT2B4 UM Mean	0	Male - Distal Tubule Urine Flow Rate (mL/min)	25.97	Shape of corneocyte : Male	Cuboid (brick)	User Cyt2 UM Mean CV (%)	0			Liver : 2 Local pH (IW)	7
		Abundance : UGT2B4 UM CV (%)	0	Male - Collecting Duct Urine Flow Rate (mL/min)	12.44	Shape of corneocyte : Female	Cuboid (brick)	User Cyt2 IM Mean	0			Liver : 2 Local pH (EW)	7.4
		Abundance : UGT2B4 IM Mean	0	Male - Urine Flow Rate into Bladder (mL/min)	1	Number of SC layers : Male	18	User Cyt2 IM Mean CV (%)	0			Liver : 3 VS (%)	5
		Abundance : UGT2B4 IM CV (%)	0	GFR Female Input Type	Predicted	Number of SC layers CV (%) : Male	21.6	Use User Cytosolic Enzyme Option	Yes			Liver : 3 EW (%)	16.5
		Absolute Abundance : UGT2B4	54	Female - Proximal Tubule Urine Flow Rate - GFR (mL/min)	120	Water density gm/cm3 : Male	1	User Cyt	3			Liver : 3 NL (%)	3.48
		Turnover rate : UGT2B4 Mean	1e-06	Female - Henle's Loop Urine Flow Rate (mL/min)	43.23	Water density CV (%) : Male	0	User Cyt3 Population Scalar	1			Liver : 3 NP (%)	2.52
		Turnover rate : UGT2B4 CV (%)	30	Female - Distal Tubule Urine Flow Rate (mL/min)	24.03	SC lipids density gm/cm3 : Male	0.9	User Cyt3 EM Mean	1			Liver : 3 IW (%)	58.6
		Abundance : UGT2B7 Population Scalar	1	Female - Collecting Duct Urine Flow Rate (mL/min)	11.56	SC lipids density CV (%) : Male	0	User Cyt3 EM Mean CV (%)	60			Liver : 3 AP (mg/g)	5.09
		Abundance : UGT2B7 EM Mean	1	Female - Urine Flow Rate into Bladder (mL/min)	1	SC proteins density gm/cm3 : Male	1.37	User Cyt3 PM Mean	0			Liver : 3 KpALB	0.086
		Abundance : UGT2B7 EM CV (%)	30.4	Bypass 1 before Glomerulus (%)	10	SC proteins density CV (%) : Male	0	User Cyt3 PM Mean CV (%)	0			Liver : 3 KpLPP	0.161
		Abundance : UGT2B7 PM Mean	0	Bypass 1 before Glomerulus CV (%)	30	Intercellular lipid thickness of SC µm : Male	0.091	User Cyt3 UM Mean	0			Liver : 3 Local pH (IW)	7
		Abundance : UGT2B7 PM CV (%)	0	Bypass 2 to Henle's Loop & Medu-CD (%)	20	Intercellular lipid thickness of SC CV (%) : Male	0	User Cyt3 UM Mean CV (%)	0			Liver : 3 Local pH (EW)	7.4
		Abundance : UGT2B7 UM Mean	0	Bypass 2 to Henle's Loop & Medu-CD CV (%)	30	Tortuosity : Male	User Defined	User Cyt3 IM Mean	0			Liver : 4 VS (%)	5
		Abundance : UGT2B7 UM CV (%)	0	PT-S1 ABCB1 (MDR1/P-gp) / 106 PTC (Relative Values)	1	Tortuosity of lipid diffusion pathway of SC : Male	12.7	User Cyt3 IM Mean CV (%)	0			Liver : 4 EW (%)	16.5
		Abundance : UGT2B7 IM Mean	0	PT-S1 ABCC2 (MRP2) / 106 PTC (Relative Values)	1	Tortuosity of lipid diffusion pathway of SC CV (%) : Male	18	Use User Cytosolic Enzyme Option	Yes			Liver : 4 NL (%)	3.48
		Abundance : UGT2B7 IM CV (%)	0	PT-S1 ABCC4 (MRP4) / 106 PTC (Relative Values)	1	Hair follicle diameter µm : Male	88.8	User Cyt	4			Liver : 4 NP (%)	2.52
		Absolute Abundance : UGT2B7	71	PT-S1 ABCG2 (BCRP) / 106 PTC (Relative Values)	1	Hair follicle diameter CV (%) : Male	33	User Cyt4 Population Scalar	1			Liver : 4 IW (%)	58.6
		Turnover rate : UGT2B7 Mean	1e-06	PT-S1 SLC10A2 (ASBT/IBAT) / 106 PTC (Relative Values)	1	Hair follicle density N/cm2 : Male	32	User Cyt4 EM Mean	1			Liver : 4 AP (mg/g)	5.09
		Turnover rate : UGT2B7 CV (%)	30	PT-S1 SLC16A1 (MCT1) / 106 PTC (Relative Values)	1	Hair follicle density CV (%) : Male	28	User Cyt4 EM Mean CV (%)	60			Liver : 4 KpALB	0.086
		Abundance : UGT2B10 Population Scalar	1	PT-S1 SLC19A2 (THTR1) / 106 PTC (Relative Values)	1	Hair follicle depth µm : Male	256.7	User Cyt4 PM Mean	0			Liver : 4 KpLPP	0.161
		Abundance : UGT2B10 EM Mean	1	PT-S1 SLC19A3 (THTR2) / 106 PTC (Relative Values)	1	Hair follicle depth CV (%) : Male	0	User Cyt4 PM Mean CV (%)	0			Liver : 4 Local pH (IW)	7
		Abundance : UGT2B10 EM CV (%)	30	PT-S1 SLCO4C1 (OATP4C1) / 106 PTC (Relative Values)	1	Hair shaft diameter µm : Male	16.8	User Cyt4 UM Mean	0			Liver : 4 Local pH (EW)	7.4
		Abundance : UGT2B10 PM Mean	0	PT-S1 SLC22A2 (OCT2) / 106 PTC (Relative Values)	1	Hair shaft diameter CV (%) : Male	37	User Cyt4 UM Mean CV (%)	0			Liver : 5 VS (%)	5
		Abundance : UGT2B10 PM CV (%)	0	PT-S1 SLC22A4 (OCTN1) / 106 PTC (Relative Values)	1	Sebum viscosity centipose : Male	40	User Cyt4 IM Mean	0			Liver : 5 EW (%)	16.5
		Abundance : UGT2B10 UM Mean	0	PT-S1 SLC22A5 (OCTN2) / 106 PTC (Relative Values)	1	Sebum viscosity CV (%) : Male	0	User Cyt4 IM Mean CV (%)	0			Liver : 5 NL (%)	3.48
		Abundance : UGT2B10 UM CV (%)	0	PT-S1 SLC22A6 (OAT1) / 106 PTC (Relative Values)	1	Corneocyte pH [top] : Male	6.8	CES1 Population Scalar	1			Liver : 5 NP (%)	2.52
		Abundance : UGT2B10 IM Mean	0	PT-S1 SLC22A7 (OAT2) / 106 PTC (Relative Values)	1	Corneocyte pH [top] CV (%) : Male	6.8	CES1 EM Mean	1			Liver : 5 IW (%)	58.6
		Abundance : UGT2B10 IM CV (%)	0	PT-S1 SLC22A8 (OAT3) / 106 PTC (Relative Values)	1	Corneocyte thickness [top] µm : Male	0.71	CES1 EM CV (%)	30			Liver : 5 AP (mg/g)	5.09
		Absolute Abundance : UGT2B10	6.5	PT-S1 SLC22A11 (OAT4) / 106 PTC (Relative Values)	1	Corneocyte thickness [top] CV (%) : Male	11	CES1 PM Mean	0.11			Liver : 5 KpALB	0.086
		Turnover rate : UGT2B10 Mean	1e-06	PT-S1 SLC22A12 (URAT1) / 106 PTC (Relative Values)	1	Corneocyte width [top] µm : Male	33.2	CES1 PM CV (%)	30			Liver : 5 KpLPP	0.161
		Turnover rate : UGT2B10 CV (%)	30	PT-S1 SLC47A1 (MATE1) / 106 PTC (Relative Values)	1	Corneocyte width [top] CV (%) : Male	10.4	CES1 UM Mean	0			Liver : 5 Local pH (IW)	7
		Abundance : UGT2B11 Population Scalar	1	PT-S1 SLC47A2 (MATE2-K) / 106 PTC (Relative Values)	1	Corneocyte length [top] µm : Male	40.4	CES1 UM CV (%)	0			Liver : 5 Local pH (EW)	7.4
		Abundance : UGT2B11 EM Mean	1	PT-S1 SLC51A/B (OST-α/β) / 106 PTC (Relative Values)	1	Corneocyte length [top] CV (%) : Male	6.8	CES1 IM Mean	0			Liver : 6 VS (%)	5
		Abundance : UGT2B11 EM CV (%)	30	PT-S1 Apical Uptake (Kidney) / 106 PTC (Relative Values)	1	Hydration level (% water volume) [top] : Male	33.6	CES1 IM CV (%)	0			Liver : 6 EW (%)	16.5
		Abundance : UGT2B11 PM Mean	0	PT-S1 Apical Efflux (Kidney) / 106 PTC (Relative Values)	1	Hydration level (% water volume) [top] CV (%) : Male	11	CES2 Population Scalar	1			Liver : 6 NL (%)	3.48
		Abundance : UGT2B11 PM CV (%)	0	PT-S1 Basal Uptake (Kidney) / 106 PTC (Relative Values)	1	SC lipid viscosity [top] centipose : Male	75	CES2 EM Mean	1			Liver : 6 NP (%)	2.52
		Abundance : UGT2B11 UM Mean	0	PT-S1 Basal Efflux (Kidney) / 106 PTC (Relative Values)	1	SC lipid viscosity [top] CV (%) : Male	0	CES2 EM CV (%)	30			Liver : 6 IW (%)	58.6
		Abundance : UGT2B11 UM CV (%)	0	PT-S2 ABCB1 (MDR1/P-gp) / 106 PTC (Relative Values)	1	Corneocyte pH [upper mid] : Male	6.8	CES2 PM Mean	0			Liver : 6 AP (mg/g)	5.09
		Abundance : UGT2B11 IM Mean	0	PT-S2 ABCC2 (MRP2) / 106 PTC (Relative Values)	1	Corneocyte pH [upper mid] CV (%) : Male	6.8	CES2 PM CV (%)	0			Liver : 6 KpALB	0.086
		Abundance : UGT2B11 IM CV (%)	0	PT-S2 ABCC4 (MRP4) / 106 PTC (Relative Values)	1	Corneocyte thickness [upper mid] µm : Male	0.81	CES2 UM Mean	0			Liver : 6 KpLPP	0.161
		Absolute Abundance : UGT2B11	0	PT-S2 ABCG2 (BCRP) / 106 PTC (Relative Values)	1	Corneocyte thickness [upper mid] CV (%) : Male	11	CES2 UM CV (%)	0			Liver : 6 Local pH (IW)	7
		Turnover rate : UGT2B11 Mean	1e-06	PT-S2 SLC10A2 (ASBT/IBAT) / 106 PTC (Relative Values)	1	Corneocyte width [upper mid] µm : Male	33.2	CES2 IM Mean	0			Liver : 6 Local pH (EW)	7.4
		Turnover rate : UGT2B11 CV (%)	30	PT-S2 SLC16A1 (MCT1) / 106 PTC (Relative Values)	1	Corneocyte width [upper mid] CV (%) : Male	10.4	CES2 IM CV (%)	0
		Abundance : UGT2B15 Population Scalar	1	PT-S2 SLC19A2 (THTR1) / 106 PTC (Relative Values)	1	Corneocyte length [upper mid] µm : Male	40.4	Use User ES Option	Yes
		Abundance : UGT2B15 EM Mean	1	PT-S2 SLC19A3 (THTR2) / 106 PTC (Relative Values)	1	Corneocyte length [upper mid] CV (%) : Male	6.8	User ES Population Scalar	1
		Abundance : UGT2B15 EM CV (%)	34	PT-S2 SLCO4C1 (OATP4C1) / 106 PTC (Relative Values)	1	Hydration level (% water volume) [upper mid] : Male	44.858	User ES EM Mean	1
		Abundance : UGT2B15 PM Mean	0.07	PT-S2 SLC22A2 (OCT2) / 106 PTC (Relative Values)	1	Hydration level (% water volume) [upper mid] CV (%) : Male	7	User ES EM CV (%)	30
		Abundance : UGT2B15 PM CV (%)	33	PT-S2 SLC22A4 (OCTN1) / 106 PTC (Relative Values)	1	SC lipid viscosity [upper mid] centipose : Male	75	User ES PM Mean	0
		Abundance : UGT2B15 UM Mean	0	PT-S2 SLC22A5 (OCTN2) / 106 PTC (Relative Values)	1	SC lipid viscosity [upper mid] CV (%) : Male	0	User ES PM CV (%)	0
		Abundance : UGT2B15 UM CV (%)	0	PT-S2 SLC22A6 (OAT1) / 106 PTC (Relative Values)	1	Corneocyte pH [lower mid] : Male	6.8	User ES UM Mean	0
		Abundance : UGT2B15 IM Mean	0.47	PT-S2 SLC22A7 (OAT2) / 106 PTC (Relative Values)	1	Corneocyte pH [lower mid] CV (%) : Male	6.8	User ES UM CV (%)	0
		Abundance : UGT2B15 IM CV (%)	37	PT-S2 SLC22A8 (OAT3) / 106 PTC (Relative Values)	1	Corneocyte thickness [lower mid] µm : Male	0.93	User ES IM Mean	0
		Absolute Abundance : UGT2B15	39	PT-S2 SLC22A11 (OAT4) / 106 PTC (Relative Values)	1	Corneocyte thickness [lower mid] CV (%) : Male	11	User ES IM CV (%)	0
		Turnover rate : UGT2B15 Mean	1e-06	PT-S2 SLC22A12 (URAT1) / 106 PTC (Relative Values)	1	Corneocyte width [lower mid] µm : Male	33.2	FMO1 Absolute Abundance	0
		Turnover rate : UGT2B15 CV (%)	30	PT-S2 SLC47A1 (MATE1) / 106 PTC (Relative Values)	1	Corneocyte width [lower mid] CV (%) : Male	10.4	Abundance : FMO1 Population Scalar	1
		Abundance : UGT2B17 Population Scalar	1	PT-S2 SLC47A2 (MATE2-K) / 106 PTC (Relative Values)	1	Corneocyte length [lower mid] µm : Male	40.4	FMO1 EM Mean	1
		Abundance : UGT2B17 EM Mean	1	PT-S2 SLC51A/B (OST-α/β) / 106 PTC (Relative Values)	1	Corneocyte length [lower mid] CV (%) : Male	6.8	FMO1 EM CV (%)	30
		Abundance : UGT2B17 EM CV (%)	28	PT-S2 Apical Uptake (Kidney) / 106 PTC (Relative Values)	1	Hydration level (% water volume) [lower mid] : Male	56.0703	FMO1 PM Mean	0
		Abundance : UGT2B17 PM Mean	0.08	PT-S2 Apical Efflux (Kidney) / 106 PTC (Relative Values)	1	Hydration level (% water volume) [lower mid] CV (%) : Male	5	FMO1 PM CV (%)	0
		Abundance : UGT2B17 PM CV (%)	40	PT-S2 Basal Uptake (Kidney) / 106 PTC (Relative Values)	1	SC lipid viscosity [lower mid] centipose : Male	75	FMO1 UM Mean	0
		Abundance : UGT2B17 UM Mean	0	PT-S2 Basal Efflux (Kidney) / 106 PTC (Relative Values)	1	SC lipid viscosity [lower mid] CV (%) : Male	0	FMO1 UM CV (%)	0
		Abundance : UGT2B17 UM CV (%)	0	PT-S3 ABCB1 (MDR1/P-gp) / 106 PTC (Relative Values)	1	Corneocyte pH [bottom] : Male	6.8	FMO1 IM Mean	0
		Abundance : UGT2B17 IM Mean	0.16	PT-S3 ABCC2 (MRP2) / 106 PTC (Relative Values)	1	Corneocyte pH [bottom] CV (%) : Male	6.8	FMO1 IM CV (%)	0
		Abundance : UGT2B17 IM CV (%)	30	PT-S3 ABCC4 (MRP4) / 106 PTC (Relative Values)	1	Corneocyte thickness [bottom] µm : Male	1.04	FMO3 Absolute Abundance	0
		Absolute Abundance : UGT2B17	5.9	PT-S3 ABCG2 (BCRP) / 106 PTC (Relative Values)	1	Corneocyte thickness [bottom] CV (%) : Male	11	Abundance : FMO3 Population Scalar	1
		Turnover rate : UGT2B17 Mean	1e-06	PT-S3 SLC10A2 (ASBT/IBAT) / 106 PTC (Relative Values)	1	Corneocyte width [bottom] µm : Male	33.2	FMO3 EM Mean	1
		Turnover rate : UGT2B17 CV (%)	30	PT-S3 SLC16A1 (MCT1) / 106 PTC (Relative Values)	1	Corneocyte width [bottom] CV (%) : Male	10.4	FMO3 EM CV (%)	30
		Abundance : UGT2B28 Population Scalar	1	PT-S3 SLC19A2 (THTR1) / 106 PTC (Relative Values)	1	Corneocyte length [bottom] µm : Male	40.4	FMO3 PM Mean	0
		Abundance : UGT2B28 EM Mean	1	PT-S3 SLC19A3 (THTR2) / 106 PTC (Relative Values)	1	Corneocyte length [bottom] CV (%) : Male	6.8	FMO3 PM CV (%)	0
		Abundance : UGT2B28 EM CV (%)	30	PT-S3 SLCO4C1 (OATP4C1) / 106 PTC (Relative Values)	1	Hydration level (% water volume) [bottom] : Male	67.3	FMO3 UM Mean	0
		Abundance : UGT2B28 PM Mean	0	PT-S3 SLC22A2 (OCT2) / 106 PTC (Relative Values)	1	Hydration level (% water volume) [bottom] CV (%) : Male	4	FMO3 UM CV (%)	0
		Abundance : UGT2B28 PM CV (%)	0	PT-S3 SLC22A4 (OCTN1) / 106 PTC (Relative Values)	1	SC lipid viscosity [bottom] centipose : Male	75	FMO3 IM Mean	0
		Abundance : UGT2B28 UM Mean	0	PT-S3 SLC22A5 (OCTN2) / 106 PTC (Relative Values)	1	SC lipid viscosity [bottom] CV (%) : Male	0	FMO3 IM CV (%)	0
		Abundance : UGT2B28 UM CV (%)	0	PT-S3 SLC22A6 (OAT1) / 106 PTC (Relative Values)	1	Viable Epidermis thickness µm : Male	51.8	FMO5 Absolute Abundance	0
		Abundance : UGT2B28 IM Mean	0	PT-S3 SLC22A7 (OAT2) / 106 PTC (Relative Values)	1	Viable Epidermis thickness CV (%) : Male	15	Abundance : FMO5 Population Scalar	1
		Abundance : UGT2B28 IM CV (%)	0	PT-S3 SLC22A8 (OAT3) / 106 PTC (Relative Values)	1	Dermis thickness µm : Male	1540	FMO5 EM Mean	1
		Absolute Abundance : UGT2B28	0	PT-S3 SLC22A11 (OAT4) / 106 PTC (Relative Values)	1	Dermis thickness CV (%) : Male	29	FMO5 EM CV (%)	30
		Turnover rate : UGT2B28 Mean	1e-06	PT-S3 SLC22A12 (URAT1) / 106 PTC (Relative Values)	1	Subcutis thickness mm : Male	8.41	FMO5 PM Mean	0
		Turnover rate : UGT2B28 CV (%)	30	PT-S3 SLC47A1 (MATE1) / 106 PTC (Relative Values)	1	Subcutis thickness CV (%) : Male	39.6	FMO5 PM CV (%)	0
		Use User UGT Option	Yes	PT-S3 SLC47A2 (MATE2-K) / 106 PTC (Relative Values)	1	Muscle thickness mm : Male	28.92	FMO5 UM Mean	0
		UGT User	1	PT-S3 SLC51A/B (OST-α/β) / 106 PTC (Relative Values)	1	Muscle thickness CV (%) : Male	15.09	FMO5 UM CV (%)	0
		Abundance : User UGT1 Population Scalar	1	PT-S3 Apical Uptake (Kidney) / 106 PTC (Relative Values)	1	Dermis regional blood flow scalar : Male	1.2869	FMO5 IM Mean	0
		Abundance : User UGT1 EM Mean	1	PT-S3 Apical Efflux (Kidney) / 106 PTC (Relative Values)	1	Dermis regional blood flow scalar CV (%) : Male	0	FMO5 IM CV (%)	0
		Abundance : User UGT1 EM CV (%)	30	PT-S3 Basal Uptake (Kidney) / 106 PTC (Relative Values)	1	Subcutis regional blood flow scalar : Male	1	FMOUser Absolute Abundance	0
		Abundance : User UGT1 PM Mean	0	PT-S3 Basal Efflux (Kidney) / 106 PTC (Relative Values)	1	Subcutis regional blood flow scalar CV (%) : Male	0	Abundance : FMOUser Population Scalar	1
		Abundance : User UGT1 PM CV (%)	0	Absolute Abundance : ABCB1 (P-gp/MDR1) (pmol/106 PTC)	0.82	Muscle regional blood flow scalar : Male	1	FMOUser EM Mean	1
		Abundance : User UGT1 UM Mean	0	ABCB1 (P-gp/MDR1) ET Mean	1	Muscle regional blood flow scalar CV (%) : Male	0	FMOUser EM CV (%)	30
		Abundance : User UGT1 UM CV (%)	0	ABCB1 (P-gp/MDR1) ET CV (%)	74			FMOUser PM Mean	0
		Abundance : User UGT1 IM Mean	0	ABCB1 (P-gp/MDR1) PT Mean	0	MPMLA - Face (cheek)		FMOUser PM CV (%)	0
		Abundance : User UGT1 IM CV (%)	0	ABCB1 (P-gp/MDR1) PT CV (%)	0	Skin surface pH : Male	4.7	FMOUser UM Mean	0
		Absolute Abundance : User UGT1	0	ABCB1 (P-gp/MDR1) IT Mean	0	Skin surface pH CV (%) : Male	7.2	FMOUser UM CV (%)	0
		Turnover rate : User UGT1 Mean	1e-06	ABCB1 (P-gp/MDR1) IT CV (%)	0	Skin temperature °C : Male	32	FMOUser IM Mean	0
		Turnover rate : User UGT1 CV (%)	30	ABCB1 (P-gp/MDR1) UT Mean	0	Skin temperature CV (%) : Male	0	FMOUser IM CV (%)	0
		Use User Cytosolic Enzyme Option	Yes	ABCB1 (P-gp/MDR1) UT CV (%)	0	Shape of corneocyte : Male	Cuboid (brick)	Achlorhydric Coefficient	0
		User Cyt	1	Absolute Abundance : ABCC2 (MRP2) (pmol/106 PTC)	0.33	Shape of corneocyte : Female	Cuboid (brick)	Achlorhydric Age Power	0
		Abundance : User Cyt1 Population Scalar	1	ABCC2 (MRP2) ET Mean	1	Number of SC layers : Male	13	Achlorhydric Maximum (%)	0
		Abundance : User Cyt1 EM Mean	1	ABCC2 (MRP2) ET CV (%)	62	Number of SC layers CV (%) : Male	22.6	Intestine pH Model	Static
		Abundance : User Cyt1 EM CV (%)	30	ABCC2 (MRP2) PT Mean	0	Water density gm/cm3 : Male	1	Transit Times Locked	No
		Abundance : User Cyt1 PM Mean	0	ABCC2 (MRP2) PT CV (%)	0	Water density CV (%) : Male	0	Stomach H+ model Active	No
		Abundance : User Cyt1 PM CV (%)	0	ABCC2 (MRP2) IT Mean	0	SC lipids density gm/cm3 : Male	0.9	Stomach pH Fasted	1.5
		Abundance : User Cyt1 UM Mean	0	ABCC2 (MRP2) IT CV (%)	0	SC lipids density CV (%) : Male	0	Stomach CV pH Fasted (%)	38
		Abundance : User Cyt1 UM CV (%)	0	ABCC2 (MRP2) UT Mean	0	SC proteins density gm/cm3 : Male	1.37	Stomach pH High Fat Fed initial	4.39
		Abundance : User Cyt1 IM Mean	0	ABCC2 (MRP2) UT CV (%)	0	SC proteins density CV (%) : Male	0	Stomach CV pH High Fat Fed initial (%)	24
		Abundance : User Cyt1 IM CV (%)	0	Absolute Abundance : ABCC4 (MRP4) (pmol/106 PTC)	0.27	Intercellular lipid thickness of SC µm : Male	0.091	k	0.467
		Use User Cytosolic Enzyme Option	Yes	ABCC4 (MRP4) ET Mean	1	Intercellular lipid thickness of SC CV (%) : Male	0	k CV (%)	97.8
		User Cyt	2	ABCC4 (MRP4) ET CV (%)	80	Tortuosity : Male	User Defined	Stomach pH Fed initial	5
		Abundance : User Cyt2 Population Scalar	1	ABCC4 (MRP4) PT Mean	0	Tortuosity of lipid diffusion pathway of SC : Male	12.7	Stomach CV pH Fed initial (%)	25
		Abundance : User Cyt2 EM Mean	1	ABCC4 (MRP4) PT CV (%)	0	Tortuosity of lipid diffusion pathway of SC CV (%) : Male	18	Age < 65 Fed Tff (h)	1.8
		Abundance : User Cyt2 EM CV (%)	30	ABCC4 (MRP4) IT Mean	0	Hair follicle diameter µm : Male	65.4	Age < 65 Fed Tff CV (%)	65
		Abundance : User Cyt2 PM Mean	0	ABCC4 (MRP4) IT CV (%)	0	Hair follicle diameter CV (%) : Male	83	Age ≥ 65 Fed Tff (h)	3
		Abundance : User Cyt2 PM CV (%)	0	ABCC4 (MRP4) UT Mean	0	Hair follicle density N/cm2 : Male	292	Age ≥ 65 Fed Tff CV (%)	80
		Abundance : User Cyt2 UM Mean	0	ABCC4 (MRP4) UT CV (%)	0	Hair follicle density CV (%) : Male	16	Stomach pH Low Fat Fed initial	3.11
		Abundance : User Cyt2 UM CV (%)	0	Absolute Abundance : ABCG2 (BCRP) (pmol/106 PTC)	0.12	Hair follicle depth µm : Male	204.8	Stomach CV pH Low Fat Fed initial (%)	44
		Abundance : User Cyt2 IM Mean	0	ABCG2 (BCRP) ET Mean	1	Hair follicle depth CV (%) : Male	0	Low Fat Fed pH nadir	1.14
		Abundance : User Cyt2 IM CV (%)	0	ABCG2 (BCRP) ET CV (%)	59	Hair shaft diameter µm : Male	15.9	Low Fat Fed pH nadir CV (%)	56
		Use User Cytosolic Enzyme Option	Yes	ABCG2 (BCRP) PT Mean	0.37	Hair shaft diameter CV (%) : Male	57	Low Fat Fed Tff (h)	2.15
		User Cyt	3	ABCG2 (BCRP) PT CV (%)	59	Sebum viscosity centipose : Male	40	Low Fat Fed Tff CV (%)	11
		Abundance : User Cyt3 Population Scalar	1	ABCG2 (BCRP) IT Mean	0.67	Sebum viscosity CV (%) : Male	0	Force fasted pH < Initial fed pH	On
		Abundance : User Cyt3 EM Mean	1	ABCG2 (BCRP) IT CV (%)	59	Corneocyte pH [top] : Male	6.8	Stomach Bicarbonate Buffer Concentration Fasted (mM)	7.3
		Abundance : User Cyt3 EM CV (%)	30	ABCG2 (BCRP) UT Mean	0	Corneocyte pH [top] CV (%) : Male	6.8	Stomach Bicarbonate Buffer Concentration CV Fasted (%)	30
		Abundance : User Cyt3 PM Mean	0	ABCG2 (BCRP) UT CV (%)	0	Corneocyte thickness [top] µm : Male	0.47	Stomach Bicarbonate Buffer Concentration Fed (mM)	42.46
		Abundance : User Cyt3 PM CV (%)	0	Absolute Abundance : SLC10A2 (ASBT/IBAT) (pmol/106 PTC)	0	Corneocyte thickness [top] CV (%) : Male	4	Stomach Bicarbonate Buffer Concentration CV Fed (%)	30
		Abundance : User Cyt3 UM Mean	0	SLC10A2 (ASBT/IBAT) ET Mean	1	Corneocyte width [top] µm : Male	27.7	Stomach Luminal Fluid Velocity Fasted (m/s)	0.032
		Abundance : User Cyt3 UM CV (%)	0	SLC10A2 (ASBT/IBAT) ET CV (%)	60	Corneocyte width [top] CV (%) : Male	9.2	Stomach Luminal Fluid Velocity CV Fasted (%)	30
		Abundance : User Cyt3 IM Mean	0	SLC10A2 (ASBT/IBAT) PT Mean	0	Corneocyte length [top] µm : Male	34.2	Stomach Luminal Fluid Velocity Fed (m/s)	0.032
		Abundance : User Cyt3 IM CV (%)	0	SLC10A2 (ASBT/IBAT) PT CV (%)	0	Corneocyte length [top] CV (%) : Male	4.1	Stomach Luminal Fluid Velocity CV Fed (%)	30
		Use User Cytosolic Enzyme Option	Yes	SLC10A2 (ASBT/IBAT) IT Mean	0	Hydration level (% water volume) [top] : Male	35.5	Stomach Endogenous Ion Hydrochloric Mean (mM)	102
		User Cyt	4	SLC10A2 (ASBT/IBAT) IT CV (%)	0	Hydration level (% water volume) [top] CV (%) : Male	17	Stomach Endogenous Ion Hydrochloric CV (%)	27.5
		Abundance : User Cyt4 Population Scalar	1	SLC10A2 (ASBT/IBAT) UT Mean	0	SC lipid viscosity [top] centipose : Male	75	Stomach Endogenous Ion Hydrochloric Min (mM)	48
		Abundance : User Cyt4 EM Mean	1	SLC10A2 (ASBT/IBAT) UT CV (%)	0	SC lipid viscosity [top] CV (%) : Male	0	Stomach Endogenous Ion Hydrochloric Max (mM)	173
		Abundance : User Cyt4 EM CV (%)	30	Absolute Abundance : SLC16A1 (MCT1) (pmol/106 PTC)	0	Corneocyte pH [upper mid] : Male	6.8	Stomach Endogenous Ion Sodium Mean (mM)	68
		Abundance : User Cyt4 PM Mean	0	SLC16A1 (MCT1) ET Mean	1	Corneocyte pH [upper mid] CV (%) : Male	6.8	Stomach Endogenous Ion Sodium CV (%)	42.6
		Abundance : User Cyt4 PM CV (%)	0	SLC16A1 (MCT1) ET CV (%)	60	Corneocyte thickness [upper mid] µm : Male	0.53	Stomach Endogenous Ion Sodium Min (mM)	19
		Abundance : User Cyt4 UM Mean	0	SLC16A1 (MCT1) PT Mean	0	Corneocyte thickness [upper mid] CV (%) : Male	4	Stomach Endogenous Ion Sodium Max (mM)	122
		Abundance : User Cyt4 UM CV (%)	0	SLC16A1 (MCT1) PT CV (%)	0	Corneocyte width [upper mid] µm : Male	27.7	Stomach Endogenous Ion Potassium Mean (mM)	13.4
		Abundance : User Cyt4 IM Mean	0	SLC16A1 (MCT1) IT Mean	0	Corneocyte width [upper mid] CV (%) : Male	9.2	Stomach Endogenous Ion Potassium CV (%)	22.4
		Abundance : User Cyt4 IM CV (%)	0	SLC16A1 (MCT1) IT CV (%)	0	Corneocyte length [upper mid] µm : Male	34.2	Stomach Endogenous Ion Potassium Min (mM)	8.4
		Abundance : CES1 Population Scalar	1	SLC16A1 (MCT1) UT Mean	0	Corneocyte length [upper mid] CV (%) : Male	4.1	Stomach Endogenous Ion Potassium Max (mM)	19.3
		Abundance : CES1 EM Mean	1	SLC16A1 (MCT1) UT CV (%)	0	Hydration level (% water volume) [upper mid] : Male	46.1	Stomach Endogenous Ion Calcium Mean (mM)	0.6
		Abundance : CES1 EM CV (%)	46	Absolute Abundance : SLC19A2 (THTR1) (pmol/106 PTC)	0	Hydration level (% water volume) [upper mid] CV (%) : Male	11	Stomach Endogenous Ion Calcium CV (%)	33.3
		Abundance : CES1 PM Mean	0.11	SLC19A2 (THTR1) ET Mean	1	SC lipid viscosity [upper mid] centipose : Male	75	Stomach Endogenous Ion Calcium Min (mM)	0.3
		Abundance : CES1 PM CV (%)	30	SLC19A2 (THTR1) ET CV (%)	60	SC lipid viscosity [upper mid] CV (%) : Male	0	Stomach Endogenous Ion Calcium Max (mM)	1.2
		Abundance : CES1 UM Mean	0	SLC19A2 (THTR1) PT Mean	0	Corneocyte pH [lower mid] : Male	6.8	Stomach Endogenous Ion Generic Cation Mean (mM)	1
		Abundance : CES1 UM CV (%)	0	SLC19A2 (THTR1) PT CV (%)	0	Corneocyte pH [lower mid] CV (%) : Male	6.8	Stomach Endogenous Ion Generic Cation CV (%)	0
		Abundance : CES1 IM Mean	0	SLC19A2 (THTR1) IT Mean	0	Corneocyte thickness [lower mid] µm : Male	0.6	Stomach Endogenous Ion Generic Cation Min (mM)	0.01
		Abundance : CES1 IM CV (%)	0	SLC19A2 (THTR1) IT CV (%)	0	Corneocyte thickness [lower mid] CV (%) : Male	4	Stomach Endogenous Ion Generic Cation Max (mM)	1000
		Abundance : CES2 Population Scalar	1	SLC19A2 (THTR1) UT Mean	0	Corneocyte width [lower mid] µm : Male	27.7	Stomach Endogenous Ion Generic Anion Mean (mM)	1
		Abundance : CES2 EM Mean	1	SLC19A2 (THTR1) UT CV (%)	0	Corneocyte width [lower mid] CV (%) : Male	9.2	Stomach Endogenous Ion Generic Anion CV (%)	0
		Abundance : CES2 EM CV (%)	35	Absolute Abundance : SLC19A3 (THTR2) (pmol/106 PTC)	0	Corneocyte length [lower mid] µm : Male	34.2	Stomach Endogenous Ion Generic Anion Min (mM)	0.01
		Abundance : CES2 PM Mean	0	SLC19A3 (THTR2) ET Mean	1	Corneocyte length [lower mid] CV (%) : Male	4.1	Stomach Endogenous Ion Generic Anion Max (mM)	1000
		Abundance : CES2 PM CV (%)	0	SLC19A3 (THTR2) ET CV (%)	60	Hydration level (% water volume) [lower mid] : Male	56.75	Stomach Fluid Viscosity Fasted (cP)	3
		Abundance : CES2 UM Mean	0	SLC19A3 (THTR2) PT Mean	0	Hydration level (% water volume) [lower mid] CV (%) : Male	7	Stomach Fluid Viscosity CV Fasted (%)	71
		Abundance : CES2 UM CV (%)	0	SLC19A3 (THTR2) PT CV (%)	0	SC lipid viscosity [lower mid] centipose : Male	75	Stomach Fluid Viscosity Fed (cP)	232
		Abundance : CES2 IM Mean	0	SLC19A3 (THTR2) IT Mean	0	SC lipid viscosity [lower mid] CV (%) : Male	0	Stomach Fluid Viscosity CV Fed (%)	32
		Abundance : CES2 IM CV (%)	0	SLC19A3 (THTR2) IT CV (%)	0	Corneocyte pH [bottom] : Male	6.8	Stomach CMC fasted (mM)	1
		Use User ES Option	Yes	SLC19A3 (THTR2) UT Mean	0	Corneocyte pH [bottom] CV (%) : Male	6.8	Stomach CMC fed (mM)	1
		Abundance : User ES Population Scalar	1	SLC19A3 (THTR2) UT CV (%)	0	Corneocyte thickness [bottom] µm : Male	0.68	Stomach Bile fasted (mM)	0.34
		Abundance : User ES EM Mean	1	Absolute Abundance : SLCO4C1 (OATP4C1) (pmol/106 PTC)	0.89	Corneocyte thickness [bottom] CV (%) : Male	4	Stomach Bile fasted CV (%)	134
		Abundance : User ES EM CV (%)	30	SLCO4C1 (OATP4C1) ET Mean	1	Corneocyte width [bottom] µm : Male	27.7	Stomach Bile fed (mM)	0.34
		Abundance : User ES PM Mean	0	SLCO4C1 (OATP4C1) ET CV (%)	106	Corneocyte width [bottom] CV (%) : Male	9.2	Stomach Bile fed CV (%)	216.7
		Abundance : User ES PM CV (%)	0	SLCO4C1 (OATP4C1) PT Mean	0	Corneocyte length [bottom] µm : Male	34.2	Duodenum Blood Flow (Qvilli %)	Predicted
		Abundance : User ES UM Mean	0	SLCO4C1 (OATP4C1) PT CV (%)	0	Corneocyte length [bottom] CV (%) : Male	4.1	Duodenum Transit Time (% Total)	4.6
		Abundance : User ES UM CV (%)	0	SLCO4C1 (OATP4C1) IT Mean	0	Hydration level (% water volume) [bottom] : Male	67.4	Duodenum CYP3A (% Total)	13.76
		Abundance : User ES IM Mean	0	SLCO4C1 (OATP4C1) IT CV (%)	0	Hydration level (% water volume) [bottom] CV (%) : Male	4	Duodenum S9PPI (% Total)	14.88
		Abundance : User ES IM CV (%)	0	SLCO4C1 (OATP4C1) UT Mean	0	SC lipid viscosity [bottom] centipose : Male	75	Duodenum MPPI/CYP (% Total)	13.76
		Absolute Abundance : FMO1	0	SLCO4C1 (OATP4C1) UT CV (%)	0	SC lipid viscosity [bottom] CV (%) : Male	0	Duodenum CPPI (% Total)	14.88
		Abundance : FMO1 Population Scalar	1	Absolute Abundance : SLC22A2 (OCT2) (pmol/106 PTC)	2.12	Viable Epidermis thickness µm : Male	46.8667	Duodenum pH High Fat Fed	5.4
		Abundance : FMO1 EM Mean	1	SLC22A2 (OCT2) ET Mean	1	Viable Epidermis thickness CV (%) : Male	24	Duodenum CV pH High Fat Fed (%)	11
		Abundance : FMO1 EM CV (%)	30	SLC22A2 (OCT2) ET CV (%)	66	Dermis thickness µm : Male	1580	Duodenum pH Fed	5.4
		Abundance : FMO1 PM Mean	0	SLC22A2 (OCT2) PT Mean	0	Dermis thickness CV (%) : Male	20	Duodenum CV pH Fed (%)	11
		Abundance : FMO1 PM CV (%)	0	SLC22A2 (OCT2) PT CV (%)	0	Subcutis thickness mm : Male	1.91	Duodenum pH Low Fat Fed	5.4
		Abundance : FMO1 UM Mean	0	SLC22A2 (OCT2) IT Mean	0	Subcutis thickness CV (%) : Male	55.7	Duodenum CV pH Low Fat Fed (%)	11
		Abundance : FMO1 UM CV (%)	0	SLC22A2 (OCT2) IT CV (%)	0	Muscle thickness mm : Male	13.2	Duodenum pH Fasted	6.4
		Abundance : FMO1 IM Mean	0	SLC22A2 (OCT2) UT Mean	0	Muscle thickness CV (%) : Male	18	Duodenum CV pH Fasted (%)	16
		Abundance : FMO1 IM CV (%)	0	SLC22A2 (OCT2) UT CV (%)	0	Dermis regional blood flow scalar : Male	2.12619	Duodenum Bicarbonate Buffer Concentration Fasted (mM)	6.53
		Absolute Abundance : FMO3	30	Absolute Abundance : SLC22A4 (OCTN1) (pmol/106 PTC)	0.36	Dermis regional blood flow scalar CV (%) : Male	0	Duodenum Bicarbonate Buffer Concentration CV Fasted (%)	30
		Abundance : FMO3 Population Scalar	1	SLC22A4 (OCTN1) ET Mean	1	Subcutis regional blood flow scalar : Male	1	Duodenum Bicarbonate Buffer Concentration Fed (mM)	34.19
		Abundance : FMO3 EM Mean	1	SLC22A4 (OCTN1) ET CV (%)	68	Subcutis regional blood flow scalar CV (%) : Male	0	Duodenum Bicarbonate Buffer Concentration CV Fed (%)	30
		Abundance : FMO3 EM CV (%)	50	SLC22A4 (OCTN1) PT Mean	0	Muscle regional blood flow scalar : Male	1	Duodenum Luminal Fluid Velocity Fasted (m/s)	0.005
		Abundance : FMO3 PM Mean	0	SLC22A4 (OCTN1) PT CV (%)	0	Muscle regional blood flow scalar CV (%) : Male	0	Duodenum Luminal Fluid Velocity CV Fasted (%)	30
		Abundance : FMO3 PM CV (%)	0	SLC22A4 (OCTN1) IT Mean	0			Duodenum Luminal Fluid Velocity Fed (m/s)	0.005
		Abundance : FMO3 UM Mean	0	SLC22A4 (OCTN1) IT CV (%)	0	MPMLA - Lower Leg		Duodenum Luminal Fluid Velocity CV Fed (%)	30
		Abundance : FMO3 UM CV (%)	0	SLC22A4 (OCTN1) UT Mean	0	Skin surface pH : Male	5.5	Duodenum Endogenous Ion Hydrochloric Mean (mM)	102.4
		Abundance : FMO3 IM Mean	0	SLC22A4 (OCTN1) UT CV (%)	0	Skin surface pH CV (%) : Male	11	Duodenum Endogenous Ion Hydrochloric CV (%)	15.1
		Abundance : FMO3 IM CV (%)	0	Absolute Abundance : SLC22A5 (OCTN2) (pmol/106 PTC)	0.27	Skin temperature °C : Male	32	Duodenum Endogenous Ion Hydrochloric Min (mM)	64.6
		Absolute Abundance : FMO5	25	SLC22A5 (OCTN2) ET Mean	1	Skin temperature CV (%) : Male	0	Duodenum Endogenous Ion Hydrochloric Max (mM)	158.8
		Abundance : FMO5 Population Scalar	1	SLC22A5 (OCTN2) ET CV (%)	121	Shape of corneocyte : Male	Cuboid (brick)	Duodenum Endogenous Ion Sodium Mean (mM)	118.4
		Abundance : FMO5 EM Mean	1	SLC22A5 (OCTN2) PT Mean	0	Shape of corneocyte : Female	Cuboid (brick)	Duodenum Endogenous Ion Sodium CV (%)	9.2
		Abundance : FMO5 EM CV (%)	55	SLC22A5 (OCTN2) PT CV (%)	0	Number of SC layers : Male	22	Duodenum Endogenous Ion Sodium Min (mM)	89.6
		Abundance : FMO5 PM Mean	0	SLC22A5 (OCTN2) IT Mean	0	Number of SC layers CV (%) : Male	9.1	Duodenum Endogenous Ion Sodium Max (mM)	155.1
		Abundance : FMO5 PM CV (%)	0	SLC22A5 (OCTN2) IT CV (%)	0	Water density gm/cm3 : Male	1	Duodenum Endogenous Ion Potassium Mean (mM)	11.2
		Abundance : FMO5 UM Mean	0	SLC22A5 (OCTN2) UT Mean	0	Water density CV (%) : Male	0	Duodenum Endogenous Ion Potassium CV (%)	38.9
		Abundance : FMO5 UM CV (%)	0	SLC22A5 (OCTN2) UT CV (%)	0	SC lipids density gm/cm3 : Male	0.9	Duodenum Endogenous Ion Potassium Min (mM)	3.4
		Abundance : FMO5 IM Mean	0	Absolute Abundance : SLC22A6 (OAT1) (pmol/106 PTC)	1.55	SC lipids density CV (%) : Male	0	Duodenum Endogenous Ion Potassium Max (mM)	32.1
		Abundance : FMO5 IM CV (%)	0	SLC22A6 (OAT1) ET Mean	1	SC proteins density gm/cm3 : Male	1.37	Duodenum Endogenous Ion Calcium Mean (mM)	0.5
		Absolute Abundance : FMOUser	0	SLC22A6 (OAT1) ET CV (%)	62	SC proteins density CV (%) : Male	0	Duodenum Endogenous Ion Calcium CV (%)	60
		Abundance : FMOUser Population Scalar	1	SLC22A6 (OAT1) PT Mean	0	Intercellular lipid thickness of SC µm : Male	0.091	Duodenum Endogenous Ion Calcium Min (mM)	0.1
		Abundance : FMOUser EM Mean	1	SLC22A6 (OAT1) PT CV (%)	0	Intercellular lipid thickness of SC CV (%) : Male	0	Duodenum Endogenous Ion Calcium Max (mM)	1.3
		Abundance : FMOUser EM CV (%)	30	SLC22A6 (OAT1) IT Mean	0	Tortuosity : Male	User Defined	Duodenum Endogenous Ion Generic Cation Mean (mM)	1
		Abundance : FMOUser PM Mean	0	SLC22A6 (OAT1) IT CV (%)	0	Tortuosity of lipid diffusion pathway of SC : Male	12.7	Duodenum Endogenous Ion Generic Cation CV (%)	0
		Abundance : FMOUser PM CV (%)	0	SLC22A6 (OAT1) UT Mean	0	Tortuosity of lipid diffusion pathway of SC CV (%) : Male	18	Duodenum Endogenous Ion Generic Cation Min (mM)	0.01
		Abundance : FMOUser UM Mean	0	SLC22A6 (OAT1) UT CV (%)	0	Hair follicle diameter µm : Male	168.4	Duodenum Endogenous Ion Generic Cation Max (mM)	1000
		Abundance : FMOUser UM CV (%)	0	Absolute Abundance : SLC22A7 (OAT2) (pmol/106 PTC)	0.26	Hair follicle diameter CV (%) : Male	26	Duodenum Endogenous Ion Generic Anion Mean (mM)	1
		Abundance : FMOUser IM Mean	0	SLC22A7 (OAT2) ET Mean	1	Hair follicle density N/cm2 : Male	14	Duodenum Endogenous Ion Generic Anion CV (%)	0
		Abundance : FMOUser IM CV (%)	0	SLC22A7 (OAT2) ET CV (%)	38	Hair follicle density CV (%) : Male	50	Duodenum Endogenous Ion Generic Anion Min (mM)	0.01
		Absolute Abundance : ABCB1 (P-gp/MDR1) (pmol/10^6 hepatocytes)	0.246	SLC22A7 (OAT2) PT Mean	0	Hair follicle depth µm : Male	613.5	Duodenum Endogenous Ion Generic Anion Max (mM)	1000
		Abundance : ABCB1 (P-gp/MDR1) ET Mean	1	SLC22A7 (OAT2) PT CV (%)	0	Hair follicle depth CV (%) : Male	0	Duodenum Fluid Viscosity Fasted (cP)	3
		Abundance : ABCB1 (P-gp/MDR1) ET CV (%)	59	SLC22A7 (OAT2) IT Mean	0	Hair shaft diameter µm : Male	42.1	Duodenum Fluid Viscosity CV Fasted (%)	71
		Abundance : ABCB1 (P-gp/MDR1) PT Mean	0	SLC22A7 (OAT2) IT CV (%)	0	Hair shaft diameter CV (%) : Male	29	Duodenum Fluid Viscosity Fed (cP)	65
		Abundance : ABCB1 (P-gp/MDR1) PT CV (%)	0	SLC22A7 (OAT2) UT Mean	0	Sebum viscosity centipose : Male	40	Duodenum Fluid Viscosity CV Fed (%)	27
		Abundance : ABCB1 (P-gp/MDR1) IT Mean	0	SLC22A7 (OAT2) UT CV (%)	0	Sebum viscosity CV (%) : Male	0	Duodenum CMC fasted (mM)	1
		Abundance : ABCB1 (P-gp/MDR1) IT CV (%)	0	Absolute Abundance : SLC22A8 (OAT3) (pmol/106 PTC)	1.32	Corneocyte pH [top] : Male	6.8	Duodenum CMC fed (mM)	1
		Abundance : ABCB1 (P-gp/MDR1) UT Mean	0	SLC22A8 (OAT3) ET Mean	1	Corneocyte pH [top] CV (%) : Male	6.8	Duodenum Bile fasted (mM)	3.31
		Abundance : ABCB1 (P-gp/MDR1) UT CV (%)	0	SLC22A8 (OAT3) ET CV (%)	85	Corneocyte thickness [top] µm : Male	0.87	Duodenum Bile fasted CV (%)	97
		Absolute Abundance : ABCB11 (BSEP) (pmol/10^6 hepatocytes)	1	SLC22A8 (OAT3) PT Mean	0	Corneocyte thickness [top] CV (%) : Male	9	Duodenum Bile fed (mM)	8.74
		Abundance : ABCB11 (BSEP) ET Mean	1	SLC22A8 (OAT3) PT CV (%)	0	Corneocyte width [top] µm : Male	29.6	Duodenum Bile fed CV (%)	79
		Abundance : ABCB11 (BSEP) ET CV (%)	131	SLC22A8 (OAT3) IT Mean	0	Corneocyte width [top] CV (%) : Male	5.9	Duodenum Channel Depth Mean (µm)	522.78
		Abundance : ABCB11 (BSEP) PT Mean	0	SLC22A8 (OAT3) IT CV (%)	0	Corneocyte length [top] µm : Male	36.4	Duodenum Channel Depth CV (%)	32.72
		Abundance : ABCB11 (BSEP) PT CV (%)	0	SLC22A8 (OAT3) UT Mean	0	Corneocyte length [top] CV (%) : Male	5.7	Duodenum Channel Width Mean (µm)	28.03
		Abundance : ABCB11 (BSEP) IT Mean	0	SLC22A8 (OAT3) UT CV (%)	0	Hydration level (% water volume) [top] : Male	33.9	Duodenum Channel Width CV (%)	28.69
		Abundance : ABCB11 (BSEP) IT CV (%)	0	Absolute Abundance : SLC22A11 (OAT4) (pmol/106 PTC)	0.21	Hydration level (% water volume) [top] CV (%) : Male	9	Duodenum Mean Thickness Mean (µm)	128.35
		Abundance : ABCB11 (BSEP) UT Mean	0	SLC22A11 (OAT4) ET Mean	1	SC lipid viscosity [top] centipose : Male	75	Duodenum Mean Thickness CV (%)	8.1
		Abundance : ABCB11 (BSEP) UT CV (%)	0	SLC22A11 (OAT4) ET CV (%)	177	SC lipid viscosity [top] CV (%) : Male	0	Duodenum Fold Expansion Mean	1
		Absolute Abundance : ABCC2 (MRP2) (pmol/10^6 hepatocytes)	0.59	SLC22A11 (OAT4) PT Mean	0	Corneocyte pH [upper mid] : Male	6.8	Duodenum Fold Expansion CV (%)	0
		Abundance : ABCC2 (MRP2) ET Mean	1	SLC22A11 (OAT4) PT CV (%)	0	Corneocyte pH [upper mid] CV (%) : Male	6.8	Duodenum Pore Radius Mean	8.6
		Abundance : ABCC2 (MRP2) ET CV (%)	88	SLC22A11 (OAT4) IT Mean	0	Corneocyte thickness [upper mid] µm : Male	0.99	Duodenum Pore Radius CV (%)	0
		Abundance : ABCC2 (MRP2) PT Mean	0	SLC22A11 (OAT4) IT CV (%)	0	Corneocyte thickness [upper mid] CV (%) : Male	9	Duodenum Unstirred Layer Thickness Mean (µm)	170
		Abundance : ABCC2 (MRP2) PT CV (%)	0	SLC22A11 (OAT4) UT Mean	0	Corneocyte width [upper mid] µm : Male	29.6	Duodenum Unstirred Layer Thickness CV (%)	59.14
		Abundance : ABCC2 (MRP2) IT Mean	0	SLC22A11 (OAT4) UT CV (%)	0	Corneocyte width [upper mid] CV (%) : Male	5.9	Duodenum Unstirred Layer pH	6.5
		Abundance : ABCC2 (MRP2) IT CV (%)	0	Absolute Abundance : SLC22A12 (URAT1) (pmol/106 PTC)	13.7	Corneocyte length [upper mid] µm : Male	36.4	Duodenum Unstirred Layer CV (%)	0.5
		Abundance : ABCC2 (MRP2) UT Mean	0	SLC22A12 (URAT1) ET Mean	1	Corneocyte length [upper mid] CV (%) : Male	5.7	Duodenum Loose Mucus Thickness (µm)	154
		Abundance : ABCC2 (MRP2) UT CV (%)	0	SLC22A12 (URAT1) ET CV (%)	51	Hydration level (% water volume) [upper mid] : Male	44.6987	Duodenum Loose Mucus Thickness Min (µm)	1
		Absolute Abundance : ABCC3 (MRP3) (pmol/10^6 hepatocytes)	0.239	SLC22A12 (URAT1) PT Mean	0	Hydration level (% water volume) [upper mid] CV (%) : Male	6	Duodenum Loose Mucus Thickness Max (µm)	464
		Abundance : ABCC3 (MRP3) ET Mean	1	SLC22A12 (URAT1) PT CV (%)	0	SC lipid viscosity [upper mid] centipose : Male	75	Duodenum Firm Mucus Thickness (µm)	16
		Abundance : ABCC3 (MRP3) ET CV (%)	65	SLC22A12 (URAT1) IT Mean	0	SC lipid viscosity [upper mid] CV (%) : Male	0	Duodenum Firm Mucus Thickness Min (µm)	1
		Abundance : ABCC3 (MRP3) PT Mean	0	SLC22A12 (URAT1) IT CV (%)	0	Corneocyte pH [lower mid] : Male	6.8	Duodenum Firm Mucus Thickness Max (µm)	40
		Abundance : ABCC3 (MRP3) PT CV (%)	0	SLC22A12 (URAT1) UT Mean	0	Corneocyte pH [lower mid] CV (%) : Male	6.8	Duodenum Firm Mucus Thickness CV (%)	49.61
		Abundance : ABCC3 (MRP3) IT Mean	0	SLC22A12 (URAT1) UT CV (%)	0	Corneocyte thickness [lower mid] µm : Male	1.13	Duodenum Total UBL Thickness Min (µm)	1
		Abundance : ABCC3 (MRP3) IT CV (%)	0	Absolute Abundance : SLC47A1 (MATE1) (pmol/106 PTC)	2.56	Corneocyte thickness [lower mid] CV (%) : Male	9	Duodenum Total UBL Thickness Max (µm)	472
		Abundance : ABCC3 (MRP3) UT Mean	0	SLC47A1 (MATE1) ET Mean	1	Corneocyte width [lower mid] µm : Male	29.6	Duodenum Loose Mucus Pore Radius (µm)	2.27
		Abundance : ABCC3 (MRP3) UT CV (%)	0	SLC47A1 (MATE1) ET CV (%)	107	Corneocyte width [lower mid] CV (%) : Male	5.9	Duodenum Loose Mucus Pore Radius CV (%)	34.72
		Absolute Abundance : ABCC4 (MRP4) (pmol/10^6 hepatocytes)	0	SLC47A1 (MATE1) PT Mean	0	Corneocyte length [lower mid] µm : Male	36.4	Duodenum Firm Mucus Pore Radius (µm)	0.102
		Abundance : ABCC4 (MRP4) ET Mean	1	SLC47A1 (MATE1) PT CV (%)	0	Corneocyte length [lower mid] CV (%) : Male	5.7	Duodenum Firm Mucus Pore Radius CV (%)	18.3
		Abundance : ABCC4 (MRP4) ET CV (%)	60	SLC47A1 (MATE1) IT Mean	0	Hydration level (% water volume) [lower mid] : Male	55.5388	Duodenum Loose Mucus Water Fraction	0.87
		Abundance : ABCC4 (MRP4) PT Mean	0	SLC47A1 (MATE1) IT CV (%)	0	Hydration level (% water volume) [lower mid] CV (%) : Male	5	Duodenum Loose Mucus Water Fraction CV (%)	4.72
		Abundance : ABCC4 (MRP4) PT CV (%)	0	SLC47A1 (MATE1) UT Mean	0	SC lipid viscosity [lower mid] centipose : Male	75	Duodenum Firm Mucus Water Fraction	0.87
		Abundance : ABCC4 (MRP4) IT Mean	0	SLC47A1 (MATE1) UT CV (%)	0	SC lipid viscosity [lower mid] CV (%) : Male	0	Duodenum Firm Mucus Water Fraction CV (%)	4.72
		Abundance : ABCC4 (MRP4) IT CV (%)	0	Absolute Abundance : SLC47A2 (MATE2-K) (pmol/106 PTC)	0.35	Corneocyte pH [bottom] : Male	6.8	Duodenum ABCB1 (P-gp/MDR1) (Relative values)	0.51
		Abundance : ABCC4 (MRP4) UT Mean	0	SLC47A2 (MATE2-K) ET Mean	1	Corneocyte pH [bottom] CV (%) : Male	6.8	Duodenum ABCC1 (MRP1) (Relative values)	0.45
		Abundance : ABCC4 (MRP4) UT CV (%)	0	SLC47A2 (MATE2-K) ET CV (%)	100	Corneocyte thickness [bottom] µm : Male	1.27	Duodenum ABCC2 (MRP2) (Relative values)	1.41
		Absolute Abundance : ABCC6 (MRP6) (pmol/10^6 hepatocytes)	0.214	SLC47A2 (MATE2-K) PT Mean	0	Corneocyte thickness [bottom] CV (%) : Male	9	Duodenum ABCC3 (MRP3) (Relative values)	2.15
		Abundance : ABCC6 (MRP6) ET Mean	1	SLC47A2 (MATE2-K) PT CV (%)	0	Corneocyte width [bottom] µm : Male	29.6	Duodenum ABCC4 (MRP4) (Relative values)	1.02
		Abundance : ABCC6 (MRP6) ET CV (%)	46	SLC47A2 (MATE2-K) IT Mean	0	Corneocyte width [bottom] CV (%) : Male	5.9	Duodenum ABCG2 (BCRP) (Relative values)	0.68
		Abundance : ABCC6 (MRP6) PT Mean	0	SLC47A2 (MATE2-K) IT CV (%)	0	Corneocyte length [bottom] µm : Male	36.4	Duodenum SLC2A2 (GLUT2) (Relative values)	1
		Abundance : ABCC6 (MRP6) PT CV (%)	0	SLC47A2 (MATE2-K) UT Mean	0	Corneocyte length [bottom] CV (%) : Male	5.7	Duodenum SLC10A2 (ASBT/IBAT) (Relative values)	16.49
		Abundance : ABCC6 (MRP6) IT Mean	0	SLC47A2 (MATE2-K) UT CV (%)	0	Hydration level (% water volume) [bottom] : Male	66.4	Duodenum SLC15A1 (PEPT1) (Relative values)	0.94
		Abundance : ABCC6 (MRP6) IT CV (%)	0	Absolute Abundance : SLC51A/B (OST-α/β) (pmol/106 PTC)	0.25	Hydration level (% water volume) [bottom] CV (%) : Male	4	Duodenum SLC16A1 (MCT1) (Relative values)	1.25
		Abundance : ABCC6 (MRP6) UT Mean	0	SLC51A/B (OST-α/β) ET Mean	1	SC lipid viscosity [bottom] centipose : Male	75	Duodenum SLCO2B1 (OATP2B1) (Relative values)	0.73
		Abundance : ABCC6 (MRP6) UT CV (%)	0	SLC51A/B (OST-α/β) ET CV (%)	53	SC lipid viscosity [bottom] CV (%) : Male	0	Duodenum SLCO4C1 (OATP4C1) (Relative values)	1
		Absolute Abundance : ABCG2 (BCRP) (pmol/10^6 hepatocytes)	0.103	SLC51A/B (OST-α/β) PT Mean	0	Viable Epidermis thickness µm : Male	57.36	Duodenum SLC22A1 (OCT1) (Relative values)	1.03
		Abundance : ABCG2 (BCRP) ET Mean	1	SLC51A/B (OST-α/β) PT CV (%)	0	Viable Epidermis thickness CV (%) : Male	8	Duodenum SLC22A3 (OCT3) (Relative values)	1.19
		Abundance : ABCG2 (BCRP) ET CV (%)	30	SLC51A/B (OST-α/β) IT Mean	0	Dermis thickness µm : Male	1240	Duodenum SLC22A4 (OCTN1) (Relative values)	0.46
		Abundance : ABCG2 (BCRP) PT Mean	0.37	SLC51A/B (OST-α/β) IT CV (%)	0	Dermis thickness CV (%) : Male	20	Duodenum SLC51A/B (OST-α/β) (Relative values)	0.56
		Abundance : ABCG2 (BCRP) PT CV (%)	30	SLC51A/B (OST-α/β) UT Mean	0	Subcutis thickness mm : Male	9.62	Duodenum Apical Influx (Intestine) (Relative values)	1
		Abundance : ABCG2 (BCRP) IT Mean	0.67	SLC51A/B (OST-α/β) UT CV (%)	0	Subcutis thickness CV (%) : Male	48.3	Duodenum Apical Efflux (Intestine) (Relative values)	1
		Abundance : ABCG2 (BCRP) IT CV (%)	30	Absolute Abundance : Apical Uptake (Kidney) (pmol/106 PTC)	0	Muscle thickness mm : Male	17.7	Duodenum Basolateral Influx (Intestine) (Relative values)	1
		Abundance : ABCG2 (BCRP) UT Mean	0	Apical Uptake (Kidney) ET Mean	1	Muscle thickness CV (%) : Male	22.67	Duodenum Basolateral Efflux (Intestine) (Relative values)	1
		Abundance : ABCG2 (BCRP) UT CV (%)	0	Apical Uptake (Kidney) ET CV (%)	60	Dermis regional blood flow scalar : Male	0.839286	Jejunum I Blood Flow (Qvilli %)	Predicted
		Absolute Abundance : SLC10A1 (NTCP) (pmol/10^6 hepatocytes)	0.647	Apical Uptake (Kidney) PT Mean	0	Dermis regional blood flow scalar CV (%) : Male	0	Jejunum I Transit Time (% Total)	17.3
		Abundance : SLC10A1 (NTCP) ET Mean	1	Apical Uptake (Kidney) PT CV (%)	0	Subcutis regional blood flow scalar : Male	1	Jejunum I CYP3A (% Total)	27.24
		Abundance : SLC10A1 (NTCP) ET CV (%)	50	Apical Uptake (Kidney) IT Mean	0	Subcutis regional blood flow scalar CV (%) : Male	0	Jejunum I S9PPI (% Total)	26.9
		Abundance : SLC10A1 (NTCP) PT Mean	0	Apical Uptake (Kidney) IT CV (%)	0	Muscle regional blood flow scalar : Male	1	Jejunum I MPPI/CYP (% Total)	27.24
		Abundance : SLC10A1 (NTCP) PT CV (%)	0	Apical Uptake (Kidney) UT Mean	0	Muscle regional blood flow scalar CV (%) : Male	0	Jejunum I CPPI (% Total)	26.9
		Abundance : SLC10A1 (NTCP) IT Mean	0	Apical Uptake (Kidney) UT CV (%)	0			Jejunum I pH High Fat Fed	6.5
		Abundance : SLC10A1 (NTCP) IT CV (%)	0	Absolute Abundance : Apical Efflux (Kidney) (pmol/106 PTC)	0	MPMLA - Thigh		Jejunum I CV pH High Fat Fed (%)	13
		Abundance : SLC10A1 (NTCP) UT Mean	0	Apical Efflux (Kidney) ET Mean	1	Skin surface pH : Male	5.5	Jejunum I pH Fed	6.5
		Abundance : SLC10A1 (NTCP) UT CV (%)	0	Apical Efflux (Kidney) ET CV (%)	60	Skin surface pH CV (%) : Male	11	Jejunum I CV pH Fed (%)	13
		Absolute Abundance : SLC16A1 (MCT1) (pmol/10^6 hepatocytes)	0.638	Apical Efflux (Kidney) PT Mean	0	Skin temperature °C : Male	32	Jejunum I pH Low Fat Fed	6.5
		Abundance : SLC16A1 (MCT1) ET Mean	1	Apical Efflux (Kidney) PT CV (%)	0	Skin temperature CV (%) : Male	0	Jejunum I CV pH Low Fat Fed (%)	13
		Abundance : SLC16A1 (MCT1) ET CV (%)	60	Apical Efflux (Kidney) IT Mean	0	Shape of corneocyte : Male	Cuboid (brick)	Jejunum I pH Fasted	6.5
		Abundance : SLC16A1 (MCT1) PT Mean	0	Apical Efflux (Kidney) IT CV (%)	0	Shape of corneocyte : Female	Cuboid (brick)	Jejunum I CV pH Fasted (%)	13
		Abundance : SLC16A1 (MCT1) PT CV (%)	0	Apical Efflux (Kidney) UT Mean	0	Number of SC layers : Male	18	Jejunum I Bicarbonate Buffer Concentration Fasted (mM)	9.94
		Abundance : SLC16A1 (MCT1) IT Mean	0	Apical Efflux (Kidney) UT CV (%)	0	Number of SC layers CV (%) : Male	25.3	Jejunum I Bicarbonate Buffer Concentration CV Fasted (%)	30
		Abundance : SLC16A1 (MCT1) IT CV (%)	0	Absolute Abundance : Basal Uptake (Kidney) (pmol/106 PTC)	0	Water density gm/cm3 : Male	1	Jejunum I Bicarbonate Buffer Concentration Fed (mM)	17.34
		Abundance : SLC16A1 (MCT1) UT Mean	0	Basal Uptake (Kidney) ET Mean	1	Water density CV (%) : Male	0	Jejunum I Bicarbonate Buffer Concentration CV Fed (%)	30
		Abundance : SLC16A1 (MCT1) UT CV (%)	0	Basal Uptake (Kidney) ET CV (%)	60	SC lipids density gm/cm3 : Male	0.9	Jejunum I Luminal Fluid Velocity Fasted (m/s)	0.0013
		Absolute Abundance : SLCO1B1 (OATP1B1) (pmol/10^6 hepatocytes)	3.1	Basal Uptake (Kidney) PT Mean	0	SC lipids density CV (%) : Male	0	Jejunum I Luminal Fluid Velocity CV Fasted (%)	56
		Abundance : SLCO1B1 (OATP1B1) ET Mean	1	Basal Uptake (Kidney) PT CV (%)	0	SC proteins density gm/cm3 : Male	1.37	Jejunum I Luminal Fluid Velocity Fed (m/s)	0.0013
		Abundance : SLCO1B1 (OATP1B1) ET CV (%)	73	Basal Uptake (Kidney) IT Mean	0	SC proteins density CV (%) : Male	0	Jejunum I Luminal Fluid Velocity CV Fed (%)	56
		Abundance : SLCO1B1 (OATP1B1) PT Mean	0.37	Basal Uptake (Kidney) IT CV (%)	0	Intercellular lipid thickness of SC µm : Male	0.091	Jejunum I Endogenous Ion Hydrochloric Mean (mM)	126
		Abundance : SLCO1B1 (OATP1B1) PT CV (%)	30	Basal Uptake (Kidney) UT Mean	0	Intercellular lipid thickness of SC CV (%) : Male	0	Jejunum I Endogenous Ion Hydrochloric CV (%)	15.1
		Abundance : SLCO1B1 (OATP1B1) IT Mean	0.68	Basal Uptake (Kidney) UT CV (%)	0	Tortuosity : Male	User Defined	Jejunum I Endogenous Ion Hydrochloric Min (mM)	92
		Abundance : SLCO1B1 (OATP1B1) IT CV (%)	52	Absolute Abundance : Basal Efflux (Kidney) (pmol/106 PTC)	0	Tortuosity of lipid diffusion pathway of SC : Male	12.7	Jejunum I Endogenous Ion Hydrochloric Max (mM)	181
		Abundance : SLCO1B1 (OATP1B1) UT Mean	1.39	Basal Efflux (Kidney) ET Mean	1	Tortuosity of lipid diffusion pathway of SC CV (%) : Male	18	Jejunum I Endogenous Ion Sodium Mean (mM)	142
		Abundance : SLCO1B1 (OATP1B1) UT CV (%)	62	Basal Efflux (Kidney) ET CV (%)	60	Hair follicle diameter µm : Male	131.5	Jejunum I Endogenous Ion Sodium CV (%)	9.2
		Absolute Abundance : SLCO1B3 (OATP1B3) (pmol/10^6 hepatocytes)	3.08	Basal Efflux (Kidney) PT Mean	0	Hair follicle diameter CV (%) : Male	31	Jejunum I Endogenous Ion Sodium Min (mM)	111
		Abundance : SLCO1B3 (OATP1B3) ET Mean	1	Basal Efflux (Kidney) PT CV (%)	0	Hair follicle density N/cm2 : Male	17	Jejunum I Endogenous Ion Sodium Max (mM)	165
		Abundance : SLCO1B3 (OATP1B3) ET CV (%)	89	Basal Efflux (Kidney) IT Mean	0	Hair follicle density CV (%) : Male	24	Jejunum I Endogenous Ion Potassium Mean (mM)	5.4
		Abundance : SLCO1B3 (OATP1B3) PT Mean	0	Basal Efflux (Kidney) IT CV (%)	0	Hair follicle depth µm : Male	315.1	Jejunum I Endogenous Ion Potassium CV (%)	38.9
		Abundance : SLCO1B3 (OATP1B3) PT CV (%)	0	Basal Efflux (Kidney) UT Mean	0	Hair follicle depth CV (%) : Male	0	Jejunum I Endogenous Ion Potassium Min (mM)	1.7
		Abundance : SLCO1B3 (OATP1B3) IT Mean	0	Basal Efflux (Kidney) UT CV (%)	0	Hair shaft diameter µm : Male	29.2	Jejunum I Endogenous Ion Potassium Max (mM)	11.6
		Abundance : SLCO1B3 (OATP1B3) IT CV (%)	0	Turnover rate constant (1/h) : ABCB1 (P-gp/MDR1) Mean	0.054	Hair shaft diameter CV (%) : Male	41	Jejunum I Endogenous Ion Calcium Mean (mM)	0.5
		Abundance : SLCO1B3 (OATP1B3) UT Mean	0	Turnover rate constant (1/h) : ABCB1 (P-gp/MDR1) CV (%)	28	Sebum viscosity centipose : Male	40	Jejunum I Endogenous Ion Calcium CV (%)	60
		Abundance : SLCO1B3 (OATP1B3) UT CV (%)	0	Turnover rate constant (1/h) : ABCC2 (MRP2) Mean	1e-06	Sebum viscosity CV (%) : Male	0	Jejunum I Endogenous Ion Calcium Min (mM)	0.1
		Absolute Abundance : SLCO2B1 (OATP2B1) (pmol/10^6 hepatocytes)	1.18	Turnover rate constant (1/h) : ABCC2 (MRP2) CV (%)	30	Corneocyte pH [top] : Male	6.8	Jejunum I Endogenous Ion Calcium Max (mM)	1.3
		Abundance : SLCO2B1 (OATP2B1) ET Mean	1	Turnover rate constant (1/h) : ABCC4 (MRP4) Mean	1e-06	Corneocyte pH [top] CV (%) : Male	6.8	Jejunum I Endogenous Ion Generic Cation Mean (mM)	1
		Abundance : SLCO2B1 (OATP2B1) ET CV (%)	62	Turnover rate constant (1/h) : ABCC4 (MRP4) CV (%)	30	Corneocyte thickness [top] µm : Male	0.87	Jejunum I Endogenous Ion Generic Cation CV (%)	0
		Abundance : SLCO2B1 (OATP2B1) PT Mean	0	Turnover rate constant (1/h) : ABCG2 (BCRP) Mean	1e-06	Corneocyte thickness [top] CV (%) : Male	26	Jejunum I Endogenous Ion Generic Cation Min (mM)	0.01
		Abundance : SLCO2B1 (OATP2B1) PT CV (%)	0	Turnover rate constant (1/h) : ABCG2 (BCRP) CV (%)	30	Corneocyte width [top] µm : Male	34	Jejunum I Endogenous Ion Generic Cation Max (mM)	1000
		Abundance : SLCO2B1 (OATP2B1) IT Mean	0	Turnover rate constant (1/h) : SLC10A2 (ASBT/IBAT) Mean	1e-06	Corneocyte width [top] CV (%) : Male	15.1	Jejunum I Endogenous Ion Generic Anion Mean (mM)	1
		Abundance : SLCO2B1 (OATP2B1) IT CV (%)	0	Turnover rate constant (1/h) : SLC10A2 (ASBT/IBAT) CV (%)	30	Corneocyte length [top] µm : Male	40.7	Jejunum I Endogenous Ion Generic Anion CV (%)	0
		Abundance : SLCO2B1 (OATP2B1) UT Mean	0	Turnover rate constant (1/h) : SLC16A1 (MCT1) Mean	1e-06	Corneocyte length [top] CV (%) : Male	14.6	Jejunum I Endogenous Ion Generic Anion Min (mM)	0.01
		Abundance : SLCO2B1 (OATP2B1) UT CV (%)	0	Turnover rate constant (1/h) : SLC16A1 (MCT1) CV (%)	30	Hydration level (% water volume) [top] : Male	33.9	Jejunum I Endogenous Ion Generic Anion Max (mM)	1000
		Absolute Abundance : SLC22A1 (OCT1) (pmol/10^6 hepatocytes)	1.27	Turnover rate constant (1/h) : SLC19A2 (THTR1) Mean	1e-06	Hydration level (% water volume) [top] CV (%) : Male	9	Jejunum I Fluid Viscosity Fasted (cP)	3
		Abundance : SLC22A1 (OCT1) ET Mean	1	Turnover rate constant (1/h) : SLC19A2 (THTR1) CV (%)	30	SC lipid viscosity [top] centipose : Male	75	Jejunum I Fluid Viscosity CV Fasted (%)	71
		Abundance : SLC22A1 (OCT1) ET CV (%)	44	Turnover rate constant (1/h) : SLC19A3 (THTR2) Mean	1e-06	SC lipid viscosity [top] CV (%) : Male	0	Jejunum I Fluid Viscosity Fed (cP)	33
		Abundance : SLC22A1 (OCT1) PT Mean	0.01	Turnover rate constant (1/h) : SLC19A3 (THTR2) CV (%)	30	Corneocyte pH [upper mid] : Male	6.8	Jejunum I Fluid Viscosity CV Fed (%)	36
		Abundance : SLC22A1 (OCT1) PT CV (%)	44	Turnover rate constant (1/h) : SLCO4C1 (OATP4C1) Mean	1e-06	Corneocyte pH [upper mid] CV (%) : Male	6.8	Jejunum I CMC fasted (mM)	1
		Abundance : SLC22A1 (OCT1) IT Mean	0.62	Turnover rate constant (1/h) : SLCO4C1 (OATP4C1) CV (%)	30	Corneocyte thickness [upper mid] µm : Male	0.75	Jejunum I CMC fed (mM)	1
		Abundance : SLC22A1 (OCT1) IT CV (%)	44	Turnover rate constant (1/h) : SLC22A2 (OCT2) Mean	1e-06	Corneocyte thickness [upper mid] CV (%) : Male	26	Jejunum I Bile fasted (mM)	2.3
		Abundance : SLC22A1 (OCT1) UT Mean	1.14	Turnover rate constant (1/h) : SLC22A2 (OCT2) CV (%)	30	Corneocyte width [upper mid] µm : Male	34	Jejunum I Bile fasted CV (%)	100
		Abundance : SLC22A1 (OCT1) UT CV (%)	44	Turnover rate constant (1/h) : SLC22A4 (OCTN1) Mean	1e-06	Corneocyte width [upper mid] CV (%) : Male	15.1	Jejunum I Bile fed (mM)	10.03
		Absolute Abundance : SLC22A7 (OAT2) (pmol/10^6 hepatocytes)	1.25	Turnover rate constant (1/h) : SLC22A4 (OCTN1) CV (%)	30	Corneocyte length [upper mid] µm : Male	40.7	Jejunum I Bile fed CV (%)	73
		Abundance : SLC22A7 (OAT2) ET Mean	1	Turnover rate constant (1/h) : SLC22A5 (OCTN2) Mean	1e-06	Corneocyte length [upper mid] CV (%) : Male	14.6	Jejunum I Channel Depth Mean (µm)	448.81
		Abundance : SLC22A7 (OAT2) ET CV (%)	75	Turnover rate constant (1/h) : SLC22A5 (OCTN2) CV (%)	30	Hydration level (% water volume) [upper mid] : Male	44.6987	Jejunum I Channel Depth CV (%)	21.82
		Abundance : SLC22A7 (OAT2) PT Mean	0	Turnover rate constant (1/h) : SLC22A6 (OAT1) Mean	1e-06	Hydration level (% water volume) [upper mid] CV (%) : Male	6	Jejunum I Channel Width Mean (µm)	22.44
		Abundance : SLC22A7 (OAT2) PT CV (%)	0	Turnover rate constant (1/h) : SLC22A6 (OAT1) CV (%)	30	SC lipid viscosity [upper mid] centipose : Male	75	Jejunum I Channel Width CV (%)	31.68
		Abundance : SLC22A7 (OAT2) IT Mean	0	Turnover rate constant (1/h) : SLC22A7 (OAT2) Mean	1e-06	SC lipid viscosity [upper mid] CV (%) : Male	0	Jejunum I Mean Thickness Mean (µm)	137.7
		Abundance : SLC22A7 (OAT2) IT CV (%)	0	Turnover rate constant (1/h) : SLC22A7 (OAT2) CV (%)	30	Corneocyte pH [lower mid] : Male	6.8	Jejunum I Mean Thickness CV (%)	14.42
		Abundance : SLC22A7 (OAT2) UT Mean	0	Turnover rate constant (1/h) : SLC22A8 (OAT3) Mean	1e-06	Corneocyte pH [lower mid] CV (%) : Male	6.8	Jejunum I Fold Expansion Mean	1.97
		Abundance : SLC22A7 (OAT2) UT CV (%)	0	Turnover rate constant (1/h) : SLC22A8 (OAT3) CV (%)	30	Corneocyte thickness [lower mid] µm : Male	0.85	Jejunum I Fold Expansion CV (%)	20.54
		Absolute Abundance : SLC22A9 (OAT7) (pmol/10^6 hepatocytes)	1.45	Turnover rate constant (1/h) : SLC22A11 (OAT4) Mean	1e-06	Corneocyte thickness [lower mid] CV (%) : Male	26	Jejunum I Pore Radius Mean	8.6
		Abundance : SLC22A9 (OAT7) ET Mean	1	Turnover rate constant (1/h) : SLC22A11 (OAT4) CV (%)	30	Corneocyte width [lower mid] µm : Male	34	Jejunum I Pore Radius CV (%)	0
		Abundance : SLC22A9 (OAT7) ET CV (%)	51	Turnover rate constant (1/h) : SLC22A12 (URAT1) Mean	1e-06	Corneocyte width [lower mid] CV (%) : Male	15.1	Jejunum I Unstirred Layer Thickness Mean (µm)	123
		Abundance : SLC22A9 (OAT7) PT Mean	0	Turnover rate constant (1/h) : SLC22A12 (URAT1) CV (%)	30	Corneocyte length [lower mid] µm : Male	40.7	Jejunum I Unstirred Layer Thickness CV (%)	7.97
		Abundance : SLC22A9 (OAT7) PT CV (%)	0	Turnover rate constant (1/h) : SLC47A1 (MATE1) Mean	1e-06	Corneocyte length [lower mid] CV (%) : Male	14.6	Jejunum I Unstirred Layer pH	6.5
		Abundance : SLC22A9 (OAT7) IT Mean	0	Turnover rate constant (1/h) : SLC47A1 (MATE1) CV (%)	30	Hydration level (% water volume) [lower mid] : Male	55.5388	Jejunum I Unstirred Layer CV (%)	0.5
		Abundance : SLC22A9 (OAT7) IT CV (%)	0	Turnover rate constant (1/h) : SLC47A2 (MATE2-K) Mean	1e-06	Hydration level (% water volume) [lower mid] CV (%) : Male	5	Jejunum I Loose Mucus Thickness (µm)	108
		Abundance : SLC22A9 (OAT7) UT Mean	0	Turnover rate constant (1/h) : SLC47A2 (MATE2-K) CV (%)	30	SC lipid viscosity [lower mid] centipose : Male	75	Jejunum I Loose Mucus Thickness Min (µm)	71
		Abundance : SLC22A9 (OAT7) UT CV (%)	0	Turnover rate constant (1/h) : SLC51A/B (OST-α/β) Mean	1e-06	SC lipid viscosity [lower mid] CV (%) : Male	0	Jejunum I Loose Mucus Thickness Max (µm)	145
		Absolute Abundance : SLC29A1 (ENT1) (pmol/10^6 hepatocytes)	0.0646	Turnover rate constant (1/h) : SLC51A/B (OST-α/β) CV (%)	30	Corneocyte pH [bottom] : Male	6.8	Jejunum I Firm Mucus Thickness (µm)	15
		Abundance : SLC29A1 (ENT1) ET Mean	1	Turnover rate constant (1/h) : Apical Uptake (Kidney) Mean	1e-06	Corneocyte pH [bottom] CV (%) : Male	6.8	Jejunum I Firm Mucus Thickness Min (µm)	1
		Abundance : SLC29A1 (ENT1) ET CV (%)	49	Turnover rate constant (1/h) : Apical Uptake (Kidney) CV (%)	30	Corneocyte thickness [bottom] µm : Male	0.96	Jejunum I Firm Mucus Thickness Max (µm)	30
		Abundance : SLC29A1 (ENT1) PT Mean	0	Turnover rate constant (1/h) : Apical Efflux (Kidney) Mean	1e-06	Corneocyte thickness [bottom] CV (%) : Male	26	Jejunum I Firm Mucus Thickness CV (%)	32.66
		Abundance : SLC29A1 (ENT1) PT CV (%)	0	Turnover rate constant (1/h) : Apical Efflux (Kidney) CV (%)	30	Corneocyte width [bottom] µm : Male	34	Jejunum I Total UBL Thickness Min (µm)	94
		Abundance : SLC29A1 (ENT1) IT Mean	0	Turnover rate constant (1/h) : Basal Uptake (Kidney) Mean	1e-06	Corneocyte width [bottom] CV (%) : Male	15.1	Jejunum I Total UBL Thickness Max (µm)	152
		Abundance : SLC29A1 (ENT1) IT CV (%)	0	Turnover rate constant (1/h) : Basal Uptake (Kidney) CV (%)	30	Corneocyte length [bottom] µm : Male	40.7	Jejunum I Loose Mucus Pore Radius (µm)	2.27
		Abundance : SLC29A1 (ENT1) UT Mean	0	Turnover rate constant (1/h) : Basal Efflux (Kidney) Mean	1e-06	Corneocyte length [bottom] CV (%) : Male	14.6	Jejunum I Loose Mucus Pore Radius CV (%)	34.72
		Abundance : SLC29A1 (ENT1) UT CV (%)	0	Turnover rate constant (1/h) : Basal Efflux (Kidney) CV (%)	30	Hydration level (% water volume) [bottom] : Male	66.4	Jejunum I Firm Mucus Pore Radius (µm)	0.102
		Absolute Abundance : SLC29A2 (ENT2) (pmol/10^6 hepatocytes)	0	Jv,s lock status	Locked	Hydration level (% water volume) [bottom] CV (%) : Male	4	Jejunum I Firm Mucus Pore Radius CV (%)	18.3
		Abundance : SLC29A2 (ENT2) ET Mean	1	Jv,s	Predicted	SC lipid viscosity [bottom] centipose : Male	75	Jejunum I Loose Mucus Water Fraction	0.81
		Abundance : SLC29A2 (ENT2) ET CV (%)	60	Ratio of small:large pores ns:nl	40	SC lipid viscosity [bottom] CV (%) : Male	0	Jejunum I Loose Mucus Water Fraction CV (%)	4.13
		Abundance : SLC29A2 (ENT2) PT Mean	0	Small pore radius Rpore,s (nm)	4.8	Viable Epidermis thickness µm : Male	40	Jejunum I Firm Mucus Water Fraction	0.81
		Abundance : SLC29A2 (ENT2) PT CV (%)	0	Large pore radius Rpore,l (nm)	6	Viable Epidermis thickness CV (%) : Male	19	Jejunum I Firm Mucus Water Fraction CV (%)	4.13
		Abundance : SLC29A2 (ENT2) IT Mean	0	Hydrostatic pressure difference across the glomerulus ΔP (mmHg)	40	Dermis thickness µm : Male	1240	Jejunum I ABCB1 (P-gp/MDR1) (pmol/mg total membrane protein)	0.4
		Abundance : SLC29A2 (ENT2) IT CV (%)	0	Plasma osmotic pressure Mean (mmHg)	25.8	Dermis thickness CV (%) : Male	20	Jejunum I ABCC1 (MRP1) (pmol/mg total membrane protein)	0
		Abundance : SLC29A2 (ENT2) UT Mean	0	Plasma osmotic pressure CV (%)	10.6	Subcutis thickness mm : Male	9.62	Jejunum I ABCC2 (MRP2) (pmol/mg total membrane protein)	0.86
		Abundance : SLC29A2 (ENT2) UT CV (%)	0	Chloride Concentration Plasma CLp	141	Subcutis thickness CV (%) : Male	48.3	Jejunum I ABCC3 (MRP3) (pmol/mg total membrane protein)	0.58
		Absolute Abundance : SLC47A1 (MATE1) (pmol/10^6 hepatocytes)	0.146	Chloride Concentration Membrane CLmem	129.2	Muscle thickness mm : Male	32.81	Jejunum I ABCC4 (MRP4) (pmol/mg total membrane protein)	0
		Abundance : SLC47A1 (MATE1) ET Mean	1	Colloid osmotic pressure difference across glomerulus Δπ (mmHg)	24.9304	Muscle thickness CV (%) : Male	38.03	Jejunum I ABCG2 (BCRP) (pmol/mg total membrane protein)	0.34
		Abundance : SLC47A1 (MATE1) ET CV (%)	51			Dermis regional blood flow scalar : Male	0.839286	Jejunum I SLC2A2 (GLUT2) (pmol/mg total membrane protein)	0
		Abundance : SLC47A1 (MATE1) PT Mean	0			Dermis regional blood flow scalar CV (%) : Male	0	Jejunum I SLC10A2 (ASBT/IBAT) (pmol/mg total membrane protein)	0.01
		Abundance : SLC47A1 (MATE1) PT CV (%)	0			Subcutis regional blood flow scalar : Male	1	Jejunum I SLC15A1 (PEPT1) (pmol/mg total membrane protein)	3.69
		Abundance : SLC47A1 (MATE1) IT Mean	0			Subcutis regional blood flow scalar CV (%) : Male	0	Jejunum I SLC16A1 (MCT1) (pmol/mg total membrane protein)	0
		Abundance : SLC47A1 (MATE1) IT CV (%)	0			Muscle regional blood flow scalar : Male	1	Jejunum I SLCO2B1 (OATP2B1) (pmol/mg total membrane protein)	0.4
		Abundance : SLC47A1 (MATE1) UT Mean	0			Muscle regional blood flow scalar CV (%) : Male	0	Jejunum I SLCO4C1 (OATP4C1) (pmol/mg total membrane protein)	0
		Abundance : SLC47A1 (MATE1) UT CV (%)	0					Jejunum I SLC22A1 (OCT1) (pmol/mg total membrane protein)	0.65
		Absolute Abundance : SLC51A/B (OST-α/β) (pmol/10^6 hepatocytes)	0			MPMLA - Back		Jejunum I SLC22A3 (OCT3) (pmol/mg total membrane protein)	0.06
		Abundance : SLC51A/B (OST-α/β) ET Mean	1			Skin surface pH : Male	5.2	Jejunum I SLC22A4 (OCTN1) (pmol/mg total membrane protein)	0
		Abundance : SLC51A/B (OST-α/β) ET CV (%)	60			Skin surface pH CV (%) : Male	8.4	Jejunum I SLC51A/B (OST-α/β) (pmol/mg total membrane protein)	0.47
		Abundance : SLC51A/B (OST-α/β) PT Mean	0			Skin temperature °C : Male	32	Jejunum I Apical Influx (Intestine) (pmol/mg total membrane protein)	0
		Abundance : SLC51A/B (OST-α/β) PT CV (%)	0			Skin temperature CV (%) : Male	0	Jejunum I Apical Efflux (Intestine) (pmol/mg total membrane protein)	0
		Abundance : SLC51A/B (OST-α/β) IT Mean	0			Shape of corneocyte : Male	Cuboid (brick)	Jejunum I Basolateral Influx (Intestine) (pmol/mg total membrane protein)	0
		Abundance : SLC51A/B (OST-α/β) IT CV (%)	0			Shape of corneocyte : Female	Cuboid (brick)	Jejunum I Basolateral Efflux (Intestine) (pmol/mg total membrane protein)	0
		Abundance : SLC51A/B (OST-α/β) UT Mean	0			Number of SC layers : Male	17	Jejunum I ABCB1 (P-gp/MDR1) (Relative values)	1
		Abundance : SLC51A/B (OST-α/β) UT CV (%)	0			Number of SC layers CV (%) : Male	23.7	Jejunum I ABCC1 (MRP1) (Relative values)	1
		Absolute Abundance : Sinusoidal Uptake (Liver) (pmol/10^6 hepatocytes)	0			Water density gm/cm3 : Male	1	Jejunum I ABCC2 (MRP2) (Relative values)	1
		Abundance : Sinusoidal Uptake (Liver) ET Mean	1			Water density CV (%) : Male	0	Jejunum I ABCC3 (MRP3) (Relative values)	1
		Abundance : Sinusoidal Uptake (Liver) ET CV (%)	0			SC lipids density gm/cm3 : Male	0.9	Jejunum I ABCC4 (MRP4) (Relative values)	1
		Abundance : Sinusoidal Uptake (Liver) PT Mean	0			SC lipids density CV (%) : Male	0	Jejunum I ABCG2 (BCRP) (Relative values)	1
		Abundance : Sinusoidal Uptake (Liver) PT CV (%)	0			SC proteins density gm/cm3 : Male	1.37	Jejunum I SLC2A2 (GLUT2) (Relative values)	1
		Abundance : Sinusoidal Uptake (Liver) IT Mean	0			SC proteins density CV (%) : Male	0	Jejunum I SLC10A2 (ASBT/IBAT) (Relative values)	1
		Abundance : Sinusoidal Uptake (Liver) IT CV (%)	0			Intercellular lipid thickness of SC µm : Male	0.091	Jejunum I SLC15A1 (PEPT1) (Relative values)	1
		Abundance : Sinusoidal Uptake (Liver) UT Mean	0			Intercellular lipid thickness of SC CV (%) : Male	0	Jejunum I SLC16A1 (MCT1) (Relative values)	1
		Abundance : Sinusoidal Uptake (Liver) UT CV (%)	0			Tortuosity : Male	User Defined	Jejunum I SLCO2B1 (OATP2B1) (Relative values)	1
		Absolute Abundance : Sinusoidal Efflux (Liver) (pmol/10^6 hepatocytes)	0			Tortuosity of lipid diffusion pathway of SC : Male	12.7	Jejunum I SLCO4C1 (OATP4C1) (Relative values)	1
		Abundance : Sinusoidal Efflux (Liver) ET Mean	1			Tortuosity of lipid diffusion pathway of SC CV (%) : Male	18	Jejunum I SLC22A1 (OCT1) (Relative values)	1
		Abundance : Sinusoidal Efflux (Liver) ET CV (%)	0			Hair follicle diameter µm : Male	105.3	Jejunum I SLC22A3 (OCT3) (Relative values)	1
		Abundance : Sinusoidal Efflux (Liver) PT Mean	0			Hair follicle diameter CV (%) : Male	60	Jejunum I SLC22A4 (OCTN1) (Relative values)	1
		Abundance : Sinusoidal Efflux (Liver) PT CV (%)	0			Hair follicle density N/cm2 : Male	29	Jejunum I SLC51A/B (OST-α/β) (Relative values)	1
		Abundance : Sinusoidal Efflux (Liver) IT Mean	0			Hair follicle density CV (%) : Male	31	Jejunum I Apical Influx (Intestine) (Relative values)	1
		Abundance : Sinusoidal Efflux (Liver) IT CV (%)	0			Hair follicle depth µm : Male	446.5	Jejunum I Apical Efflux (Intestine) (Relative values)	1
		Abundance : Sinusoidal Efflux (Liver) UT Mean	0			Hair follicle depth CV (%) : Male	0	Jejunum I Basolateral Influx (Intestine) (Relative values)	1
		Abundance : Sinusoidal Efflux (Liver) UT CV (%)	0			Hair shaft diameter µm : Male	18.2	Jejunum I Basolateral Efflux (Intestine) (Relative values)	1
		Absolute Abundance : Canalicular Efflux (Liver) (pmol/10^6 hepatocytes)	0			Hair shaft diameter CV (%) : Male	37	Jejunum II Blood Flow (Qvilli %)	Predicted
		Abundance : Canalicular Efflux (Liver) ET Mean	1			Sebum viscosity centipose : Male	40	Jejunum II Transit Time (% Total)	17.3
		Abundance : Canalicular Efflux (Liver) ET CV (%)	0			Sebum viscosity CV (%) : Male	0	Jejunum II CYP3A (% Total)	27.24
		Abundance : Canalicular Efflux (Liver) PT Mean	0			Corneocyte pH [top] : Male	6.8	Jejunum II S9PPI (% Total)	26.9
		Abundance : Canalicular Efflux (Liver) PT CV (%)	0			Corneocyte pH [top] CV (%) : Male	6.8	Jejunum II MPPI/CYP (% Total)	27.24
		Abundance : Canalicular Efflux (Liver) IT Mean	0			Corneocyte thickness [top] µm : Male	0.59	Jejunum II CPPI (% Total)	26.9
		Abundance : Canalicular Efflux (Liver) IT CV (%)	0			Corneocyte thickness [top] CV (%) : Male	30	Jejunum II pH High Fat Fed	6.6
		Abundance : Canalicular Efflux (Liver) UT Mean	0			Corneocyte width [top] µm : Male	29.6	Jejunum II CV pH High Fat Fed (%)	11
		Abundance : Canalicular Efflux (Liver) UT CV (%)	0			Corneocyte width [top] CV (%) : Male	5.9	Jejunum II pH Fed	6.6
		Turnover rate constant (1/h) : ABCB1 (P-gp/MDR1) Mean	0.054			Corneocyte length [top] µm : Male	36.4	Jejunum II CV pH Fed (%)	11
		Turnover rate constant (1/h) : ABCB1 (P-gp/MDR1) CV (%)	28			Corneocyte length [top] CV (%) : Male	5.7	Jejunum II pH Low Fat Fed	6.6
		Turnover rate constant (1/h) : ABCB11 (BSEP) Mean	1e-06			Hydration level (% water volume) [top] : Male	33.9	Jejunum II CV pH Low Fat Fed (%)	11
		Turnover rate constant (1/h) : ABCB11 (BSEP) CV (%)	30			Hydration level (% water volume) [top] CV (%) : Male	9	Jejunum II pH Fasted	6.6
		Turnover rate constant (1/h) : ABCC2 (MRP2) Mean	1e-06			SC lipid viscosity [top] centipose : Male	75	Jejunum II CV pH Fasted (%)	11
		Turnover rate constant (1/h) : ABCC2 (MRP2) CV (%)	30			SC lipid viscosity [top] CV (%) : Male	0	Jejunum II Bicarbonate Buffer Concentration Fasted (mM)	9.94
		Turnover rate constant (1/h) : ABCC3 (MRP3) Mean	1e-06			Corneocyte pH [upper mid] : Male	6.8	Jejunum II Bicarbonate Buffer Concentration CV Fasted (%)	30
		Turnover rate constant (1/h) : ABCC3 (MRP3) CV (%)	30			Corneocyte pH [upper mid] CV (%) : Male	6.8	Jejunum II Bicarbonate Buffer Concentration Fed (mM)	17.34
		Turnover rate constant (1/h) : ABCC4 (MRP4) Mean	1e-06			Corneocyte thickness [upper mid] µm : Male	0.67	Jejunum II Bicarbonate Buffer Concentration CV Fed (%)	30
		Turnover rate constant (1/h) : ABCC4 (MRP4) CV (%)	30			Corneocyte thickness [upper mid] CV (%) : Male	30	Jejunum II Luminal Fluid Velocity Fasted (m/s)	0.0013
		Turnover rate constant (1/h) : ABCC6 (MRP6) Mean	1e-06			Corneocyte width [upper mid] µm : Male	29.6	Jejunum II Luminal Fluid Velocity CV Fasted (%)	56
		Turnover rate constant (1/h) : ABCC6 (MRP6) CV (%)	30			Corneocyte width [upper mid] CV (%) : Male	5.9	Jejunum II Luminal Fluid Velocity Fed (m/s)	0.0013
		Turnover rate constant (1/h) : ABCG2 (BCRP) Mean	1e-06			Corneocyte length [upper mid] µm : Male	36.4	Jejunum II Luminal Fluid Velocity CV Fed (%)	56
		Turnover rate constant (1/h) : ABCG2 (BCRP) CV (%)	30			Corneocyte length [upper mid] CV (%) : Male	5.7	Jejunum II Endogenous Ion Hydrochloric Mean (mM)	126
		Turnover rate constant (1/h) : SLC10A1 (NTCP) Mean	1e-06			Hydration level (% water volume) [upper mid] : Male	44.6987	Jejunum II Endogenous Ion Hydrochloric CV (%)	15.1
		Turnover rate constant (1/h) : SLC10A1 (NTCP) CV (%)	30			Hydration level (% water volume) [upper mid] CV (%) : Male	6	Jejunum II Endogenous Ion Hydrochloric Min (mM)	92
		Turnover rate constant (1/h) : SLC16A1 (MCT1) Mean	1e-06			SC lipid viscosity [upper mid] centipose : Male	75	Jejunum II Endogenous Ion Hydrochloric Max (mM)	181
		Turnover rate constant (1/h) : SLC16A1 (MCT1) CV (%)	30			SC lipid viscosity [upper mid] CV (%) : Male	0	Jejunum II Endogenous Ion Sodium Mean (mM)	142
		Turnover rate constant (1/h) : SLCO1B1 (OATP1B1) Mean	0.031			Corneocyte pH [lower mid] : Male	6.8	Jejunum II Endogenous Ion Sodium CV (%)	9.2
		Turnover rate constant (1/h) : SLCO1B1 (OATP1B1) CV (%)	27			Corneocyte pH [lower mid] CV (%) : Male	6.8	Jejunum II Endogenous Ion Sodium Min (mM)	111
		Turnover rate constant (1/h) : SLCO1B3 (OATP1B3) Mean	1e-06			Corneocyte thickness [lower mid] µm : Male	0.76	Jejunum II Endogenous Ion Sodium Max (mM)	165
		Turnover rate constant (1/h) : SLCO1B3 (OATP1B3) CV (%)	30			Corneocyte thickness [lower mid] CV (%) : Male	30	Jejunum II Endogenous Ion Potassium Mean (mM)	5.4
		Turnover rate constant (1/h) : SLCO2B1 (OATP2B1) Mean	1e-06			Corneocyte width [lower mid] µm : Male	29.6	Jejunum II Endogenous Ion Potassium CV (%)	38.9
		Turnover rate constant (1/h) : SLCO2B1 (OATP2B1) CV (%)	30			Corneocyte width [lower mid] CV (%) : Male	5.9	Jejunum II Endogenous Ion Potassium Min (mM)	1.7
		Turnover rate constant (1/h) : SLC22A1 (OCT1) Mean	1e-06			Corneocyte length [lower mid] µm : Male	36.4	Jejunum II Endogenous Ion Potassium Max (mM)	11.6
		Turnover rate constant (1/h) : SLC22A1 (OCT1) CV (%)	30			Corneocyte length [lower mid] CV (%) : Male	5.7	Jejunum II Endogenous Ion Calcium Mean (mM)	0.5
		Turnover rate constant (1/h) : SLC22A7 (OAT2) Mean	1e-06			Hydration level (% water volume) [lower mid] : Male	55.5388	Jejunum II Endogenous Ion Calcium CV (%)	60
		Turnover rate constant (1/h) : SLC22A7 (OAT2) CV (%)	30			Hydration level (% water volume) [lower mid] CV (%) : Male	5	Jejunum II Endogenous Ion Calcium Min (mM)	0.1
		Turnover rate constant (1/h) : SLC22A9 (OAT7) Mean	1e-06			SC lipid viscosity [lower mid] centipose : Male	75	Jejunum II Endogenous Ion Calcium Max (mM)	1.3
		Turnover rate constant (1/h) : SLC22A9 (OAT7) CV (%)	30			SC lipid viscosity [lower mid] CV (%) : Male	0	Jejunum II Endogenous Ion Generic Cation Mean (mM)	1
		Turnover rate constant (1/h) : SLC29A1 (ENT1) Mean	1e-06			Corneocyte pH [bottom] : Male	6.8	Jejunum II Endogenous Ion Generic Cation CV (%)	0
		Turnover rate constant (1/h) : SLC29A1 (ENT1) CV (%)	30			Corneocyte pH [bottom] CV (%) : Male	6.8	Jejunum II Endogenous Ion Generic Cation Min (mM)	0.01
		Turnover rate constant (1/h) : SLC29A2 (ENT2) Mean	1e-06			Corneocyte thickness [bottom] µm : Male	0.86	Jejunum II Endogenous Ion Generic Cation Max (mM)	1000
		Turnover rate constant (1/h) : SLC29A2 (ENT2) CV (%)	30			Corneocyte thickness [bottom] CV (%) : Male	30	Jejunum II Endogenous Ion Generic Anion Mean (mM)	1
		Turnover rate constant (1/h) : SLC47A1 (MATE1) Mean	1e-06			Corneocyte width [bottom] µm : Male	29.6	Jejunum II Endogenous Ion Generic Anion CV (%)	0
		Turnover rate constant (1/h) : SLC47A1 (MATE1) CV (%)	30			Corneocyte width [bottom] CV (%) : Male	5.9	Jejunum II Endogenous Ion Generic Anion Min (mM)	0.01
		Turnover rate constant (1/h) : SLC51A/B (OST-α/β) Mean	1e-06			Corneocyte length [bottom] µm : Male	36.4	Jejunum II Endogenous Ion Generic Anion Max (mM)	1000
		Turnover rate constant (1/h) : SLC51A/B (OST-α/β) CV (%)	30			Corneocyte length [bottom] CV (%) : Male	5.7	Jejunum II Fluid Viscosity Fasted (cP)	3
		Turnover rate constant (1/h) : Sinusoidal Uptake (Liver) Mean	1e-06			Hydration level (% water volume) [bottom] : Male	66.4	Jejunum II Fluid Viscosity CV Fasted (%)	71
		Turnover rate constant (1/h) : Sinusoidal Uptake (Liver) CV (%)	30			Hydration level (% water volume) [bottom] CV (%) : Male	4	Jejunum II Fluid Viscosity Fed (cP)	12
		Turnover rate constant (1/h) : Sinusoidal Efflux (Liver) Mean	1e-06			SC lipid viscosity [bottom] centipose : Male	75	Jejunum II Fluid Viscosity CV Fed (%)	14
		Turnover rate constant (1/h) : Sinusoidal Efflux (Liver) CV (%)	30			SC lipid viscosity [bottom] CV (%) : Male	0	Jejunum II CMC fasted (mM)	1
		Turnover rate constant (1/h) : Canalicular Efflux (Liver) Mean	1e-06			Viable Epidermis thickness µm : Male	45.655	Jejunum II CMC fed (mM)	1
		Turnover rate constant (1/h) : Canalicular Efflux (Liver) CV (%)	30			Viable Epidermis thickness CV (%) : Male	15	Jejunum II Bile fasted (mM)	3.55
		Zonality CYP				Dermis thickness µm : Male	1240	Jejunum II Bile fasted CV (%)	42
		Z1,CYP	0.166667			Dermis thickness CV (%) : Male	20	Jejunum II Bile fed (mM)	4.79
		Z2,CYP	0.166667			Subcutis thickness mm : Male	6.93	Jejunum II Bile fed CV (%)	66
		Z3,CYP	0.166667			Subcutis thickness CV (%) : Male	34.9	Jejunum II Channel Depth Mean (µm)	448.81
		Z4,CYP	0.166667			Muscle thickness mm : Male	19.3	Jejunum II Channel Depth CV (%)	21.82
		Z5,CYP	0.166667			Muscle thickness CV (%) : Male	6.22	Jejunum II Channel Width Mean (µm)	22.44
		Z6,CYP	0.166667			Dermis regional blood flow scalar : Male	1.03512	Jejunum II Channel Width CV (%)	31.68
		Zonality UGT				Dermis regional blood flow scalar CV (%) : Male	0	Jejunum II Mean Thickness Mean (µm)	137.7
		Z1,UGT	0.166667			Subcutis regional blood flow scalar : Male	1	Jejunum II Mean Thickness CV (%)	14.42
		Z2,UGT	0.166667			Subcutis regional blood flow scalar CV (%) : Male	0	Jejunum II Fold Expansion Mean	1.38
		Z3,UGT	0.166667			Muscle regional blood flow scalar : Male	1	Jejunum II Fold Expansion CV (%)	20.19
		Z4,UGT	0.166667			Muscle regional blood flow scalar CV (%) : Male	0	Jejunum II Pore Radius Mean	8.6
		Z5,UGT	0.166667					Jejunum II Pore Radius CV (%)	0
		Z6,UGT	0.166667			MPMLA - Custom		Jejunum II Unstirred Layer Thickness Mean (µm)	123
		Zonality CES				Skin surface pH : Male	5.2	Jejunum II Unstirred Layer Thickness CV (%)	7.97
		Z1,CES	0.166667			Skin surface pH CV (%) : Male	8.4	Jejunum II Unstirred Layer pH	6.5
		Z2,CES	0.166667			Skin temperature °C : Male	32	Jejunum II Unstirred Layer CV (%)	0.5
		Z3,CES	0.166667			Skin temperature CV (%) : Male	0	Jejunum II Loose Mucus Thickness (µm)	108
		Z4,CES	0.166667			Shape of corneocyte : Male	Cuboid (brick)	Jejunum II Loose Mucus Thickness Min (µm)	71
		Z5,CES	0.166667			Shape of corneocyte : Female	Cuboid (brick)	Jejunum II Loose Mucus Thickness Max (µm)	145
		Z6,CES	0.166667			Number of SC layers : Male	17	Jejunum II Firm Mucus Thickness (µm)	15
		Zonality CYT				Number of SC layers CV (%) : Male	23.7	Jejunum II Firm Mucus Thickness Min (µm)	1
		Z1,CYT	0.166667			Water density gm/cm3 : Male	1	Jejunum II Firm Mucus Thickness Max (µm)	30
		Z2,CYT	0.166667			Water density CV (%) : Male	0	Jejunum II Firm Mucus Thickness CV (%)	32.66
		Z3,CYT	0.166667			SC lipids density gm/cm3 : Male	0.9	Jejunum II Total UBL Thickness Min (µm)	94
		Z4,CYT	0.166667			SC lipids density CV (%) : Male	0	Jejunum II Total UBL Thickness Max (µm)	152
		Z5,CYT	0.166667			SC proteins density gm/cm3 : Male	1.37	Jejunum II Loose Mucus Pore Radius (µm)	2.27
		Z6,CYT	0.166667			SC proteins density CV (%) : Male	0	Jejunum II Loose Mucus Pore Radius CV (%)	34.72
		Zonality Transporter				Intercellular lipid thickness of SC µm : Male	0.091	Jejunum II Firm Mucus Pore Radius (µm)	0.102
		Z1,Transporter	0.166667			Intercellular lipid thickness of SC CV (%) : Male	0	Jejunum II Firm Mucus Pore Radius CV (%)	18.3
		Z2,Transporter	0.166667			Tortuosity : Male	User Defined	Jejunum II Loose Mucus Water Fraction	0.81
		Z3,Transporter	0.166667			Tortuosity of lipid diffusion pathway of SC : Male	12.7	Jejunum II Loose Mucus Water Fraction CV (%)	4.13
		Z4,Transporter	0.166667			Tortuosity of lipid diffusion pathway of SC CV (%) : Male	18	Jejunum II Firm Mucus Water Fraction	0.81
		Z5,Transporter	0.166667			Hair follicle diameter µm : Male	105.3	Jejunum II Firm Mucus Water Fraction CV (%)	4.13
		Z6,Transporter	0.166667			Hair follicle diameter CV (%) : Male	60	Jejunum II ABCB1 (P-gp/MDR1) (Relative values)	1.46
						Hair follicle density N/cm2 : Male	29	Jejunum II ABCC1 (MRP1) (Relative values)	0.88
						Hair follicle density CV (%) : Male	31	Jejunum II ABCC2 (MRP2) (Relative values)	1
						Hair follicle depth µm : Male	446.5	Jejunum II ABCC3 (MRP3) (Relative values)	0.89
						Hair follicle depth CV (%) : Male	0	Jejunum II ABCC4 (MRP4) (Relative values)	1.22
						Hair shaft diameter µm : Male	18.2	Jejunum II ABCG2 (BCRP) (Relative values)	1
						Hair shaft diameter CV (%) : Male	37	Jejunum II SLC2A2 (GLUT2) (Relative values)	1
						Sebum viscosity centipose : Male	40	Jejunum II SLC10A2 (ASBT/IBAT) (Relative values)	4
						Sebum viscosity CV (%) : Male	0	Jejunum II SLC15A1 (PEPT1) (Relative values)	1.06
						Corneocyte pH [top] : Male	6.8	Jejunum II SLC16A1 (MCT1) (Relative values)	1
						Corneocyte pH [top] CV (%) : Male	6.8	Jejunum II SLCO2B1 (OATP2B1) (Relative values)	0.94
						Corneocyte thickness [top] µm : Male	0.59	Jejunum II SLCO4C1 (OATP4C1) (Relative values)	1
						Corneocyte thickness [top] CV (%) : Male	30	Jejunum II SLC22A1 (OCT1) (Relative values)	0.87
						Corneocyte width [top] µm : Male	29.6	Jejunum II SLC22A3 (OCT3) (Relative values)	1.11
						Corneocyte width [top] CV (%) : Male	5.9	Jejunum II SLC22A4 (OCTN1) (Relative values)	0.63
						Corneocyte length [top] µm : Male	36.4	Jejunum II SLC51A/B (OST-α/β) (Relative values)	1.89
						Corneocyte length [top] CV (%) : Male	5.7	Jejunum II Apical Influx (Intestine) (Relative values)	1
						Hydration level (% water volume) [top] : Male	33.9	Jejunum II Apical Efflux (Intestine) (Relative values)	1
						Hydration level (% water volume) [top] CV (%) : Male	9	Jejunum II Basolateral Influx (Intestine) (Relative values)	1
						SC lipid viscosity [top] centipose : Male	75	Jejunum II Basolateral Efflux (Intestine) (Relative values)	1
						SC lipid viscosity [top] CV (%) : Male	0	Ileum I Blood Flow (Qvilli %)	Predicted
						Corneocyte pH [upper mid] : Male	6.8	Ileum I Transit Time (% Total)	15.2
						Corneocyte pH [upper mid] CV (%) : Male	6.8	Ileum I CYP3A (% Total)	7.94
						Corneocyte thickness [upper mid] µm : Male	0.67	Ileum I S9PPI (% Total)	7.83
						Corneocyte thickness [upper mid] CV (%) : Male	30	Ileum I MPPI/CYP (% Total)	7.94
						Corneocyte width [upper mid] µm : Male	29.6	Ileum I CPPI (% Total)	7.83
						Corneocyte width [upper mid] CV (%) : Male	5.9	Ileum I pH High Fat Fed	6.8
						Corneocyte length [upper mid] µm : Male	36.4	Ileum I CV pH High Fat Fed (%)	10
						Corneocyte length [upper mid] CV (%) : Male	5.7	Ileum I pH Fed	6.8
						Hydration level (% water volume) [upper mid] : Male	44.6987	Ileum I CV pH Fed (%)	10
						Hydration level (% water volume) [upper mid] CV (%) : Male	6	Ileum I pH Low Fat Fed	6.8
						SC lipid viscosity [upper mid] centipose : Male	75	Ileum I CV pH Low Fat Fed (%)	10
						SC lipid viscosity [upper mid] CV (%) : Male	0	Ileum I pH Fasted	6.8
						Corneocyte pH [lower mid] : Male	6.8	Ileum I CV pH Fasted (%)	10
						Corneocyte pH [lower mid] CV (%) : Male	6.8	Ileum I Bicarbonate Buffer Concentration Fasted (mM)	30
						Corneocyte thickness [lower mid] µm : Male	0.76	Ileum I Bicarbonate Buffer Concentration CV Fasted (%)	30
						Corneocyte thickness [lower mid] CV (%) : Male	30	Ileum I Bicarbonate Buffer Concentration Fed (mM)	30
						Corneocyte width [lower mid] µm : Male	29.6	Ileum I Bicarbonate Buffer Concentration CV Fed (%)	30
						Corneocyte width [lower mid] CV (%) : Male	5.9	Ileum I Luminal Fluid Velocity Fasted (m/s)	0.0013
						Corneocyte length [lower mid] µm : Male	36.4	Ileum I Luminal Fluid Velocity CV Fasted (%)	56
						Corneocyte length [lower mid] CV (%) : Male	5.7	Ileum I Luminal Fluid Velocity Fed (m/s)	0.0013
						Hydration level (% water volume) [lower mid] : Male	55.5388	Ileum I Luminal Fluid Velocity CV Fed (%)	56
						Hydration level (% water volume) [lower mid] CV (%) : Male	5	Ileum I Endogenous Ion Hydrochloric Mean (mM)	113.3
						SC lipid viscosity [lower mid] centipose : Male	75	Ileum I Endogenous Ion Hydrochloric CV (%)	15.1
						SC lipid viscosity [lower mid] CV (%) : Male	0	Ileum I Endogenous Ion Hydrochloric Min (mM)	80.4
						Corneocyte pH [bottom] : Male	6.8	Ileum I Endogenous Ion Hydrochloric Max (mM)	157.5
						Corneocyte pH [bottom] CV (%) : Male	6.8	Ileum I Endogenous Ion Sodium Mean (mM)	136.3
						Corneocyte thickness [bottom] µm : Male	0.86	Ileum I Endogenous Ion Sodium CV (%)	9.2
						Corneocyte thickness [bottom] CV (%) : Male	30	Ileum I Endogenous Ion Sodium Min (mM)	107.4
						Corneocyte width [bottom] µm : Male	29.6	Ileum I Endogenous Ion Sodium Max (mM)	171.8
						Corneocyte width [bottom] CV (%) : Male	5.9	Ileum I Endogenous Ion Potassium Mean (mM)	6.1
						Corneocyte length [bottom] µm : Male	36.4	Ileum I Endogenous Ion Potassium CV (%)	38.9
						Corneocyte length [bottom] CV (%) : Male	5.7	Ileum I Endogenous Ion Potassium Min (mM)	4.6
						Hydration level (% water volume) [bottom] : Male	66.4	Ileum I Endogenous Ion Potassium Max (mM)	8
						Hydration level (% water volume) [bottom] CV (%) : Male	4	Ileum I Endogenous Ion Calcium Mean (mM)	0.5
						SC lipid viscosity [bottom] centipose : Male	75	Ileum I Endogenous Ion Calcium CV (%)	60
						SC lipid viscosity [bottom] CV (%) : Male	0	Ileum I Endogenous Ion Calcium Min (mM)	0.1
						Viable Epidermis thickness µm : Male	45.655	Ileum I Endogenous Ion Calcium Max (mM)	1.3
						Viable Epidermis thickness CV (%) : Male	15	Ileum I Endogenous Ion Generic Cation Mean (mM)	1
						Dermis thickness µm : Male	1240	Ileum I Endogenous Ion Generic Cation CV (%)	0
						Dermis thickness CV (%) : Male	20	Ileum I Endogenous Ion Generic Cation Min (mM)	0.01
						Subcutis thickness mm : Male	6.93	Ileum I Endogenous Ion Generic Cation Max (mM)	1000
						Subcutis thickness CV (%) : Male	34.9	Ileum I Endogenous Ion Generic Anion Mean (mM)	1
						Muscle thickness mm : Male	19.3	Ileum I Endogenous Ion Generic Anion CV (%)	0
						Muscle thickness CV (%) : Male	6.22	Ileum I Endogenous Ion Generic Anion Min (mM)	0.01
						Dermis regional blood flow scalar : Male	1.03512	Ileum I Endogenous Ion Generic Anion Max (mM)	1000
						Dermis regional blood flow scalar CV (%) : Male	0	Ileum I Fluid Viscosity Fasted (cP)	3
						Subcutis regional blood flow scalar : Male	1	Ileum I Fluid Viscosity CV Fasted (%)	71
						Subcutis regional blood flow scalar CV (%) : Male	0	Ileum I Fluid Viscosity Fed (cP)	9
						Muscle regional blood flow scalar : Male	1	Ileum I Fluid Viscosity CV Fed (%)	2
						Muscle regional blood flow scalar CV (%) : Male	0	Ileum I CMC fasted (mM)	1
								Ileum I CMC fed (mM)	1
						MPMLA - Abdomen		Ileum I Bile fasted (mM)	1.25
						Skin surface pH : Male	5.6	Ileum I Bile fasted CV (%)	30
						Skin surface pH CV (%) : Male	1.8	Ileum I Bile fed (mM)	5.86
						Skin temperature °C : Male	32	Ileum I Bile fed CV (%)	84
						Skin temperature CV (%) : Male	0	Ileum I Channel Depth Mean (µm)	289.94
						Shape of corneocyte : Male	Cuboid (brick)	Ileum I Channel Depth CV (%)	49.37
						Shape of corneocyte : Female	Cuboid (brick)	Ileum I Channel Width Mean (µm)	56.19
						Number of SC layers : Male	13	Ileum I Channel Width CV (%)	30
						Number of SC layers CV (%) : Male	10.5	Ileum I Mean Thickness Mean (µm)	127
						Water density gm/cm3 : Male	1	Ileum I Mean Thickness CV (%)	30
						Water density CV (%) : Male	0	Ileum I Fold Expansion Mean	1.1
						SC lipids density gm/cm3 : Male	0.9	Ileum I Fold Expansion CV (%)	9.15
						SC lipids density CV (%) : Male	0	Ileum I Pore Radius Mean	8.6
						SC proteins density gm/cm3 : Male	1.37	Ileum I Pore Radius CV (%)	0
						SC proteins density CV (%) : Male	0	Ileum I Unstirred Layer Thickness Mean (µm)	480
						Intercellular lipid thickness of SC µm : Male	0.091	Ileum I Unstirred Layer Thickness CV (%)	21.89
						Intercellular lipid thickness of SC CV (%) : Male	0	Ileum I Unstirred Layer pH	6.5
						Tortuosity : Male	User Defined	Ileum I Unstirred Layer CV (%)	0.5
						Tortuosity of lipid diffusion pathway of SC : Male	12.7	Ileum I Loose Mucus Thickness (µm)	451
						Tortuosity of lipid diffusion pathway of SC CV (%) : Male	18	Ileum I Loose Mucus Thickness Min (µm)	136
						Hair follicle diameter µm : Male	70.2	Ileum I Loose Mucus Thickness Max (µm)	766
						Hair follicle diameter CV (%) : Male	79	Ileum I Firm Mucus Thickness (µm)	29
						Hair follicle density N/cm2 : Male	6	Ileum I Firm Mucus Thickness Min (µm)	1
						Hair follicle density CV (%) : Male	61	Ileum I Firm Mucus Thickness Max (µm)	97
						Hair follicle depth µm : Male	392.7	Ileum I Firm Mucus Thickness CV (%)	78.03
						Hair follicle depth CV (%) : Male	0	Ileum I Total UBL Thickness Min (µm)	165
						Hair shaft diameter µm : Male	18	Ileum I Total UBL Thickness Max (µm)	795
						Hair shaft diameter CV (%) : Male	34	Ileum I Loose Mucus Pore Radius (µm)	2.27
						Sebum viscosity centipose : Male	40	Ileum I Loose Mucus Pore Radius CV (%)	34.72
						Sebum viscosity CV (%) : Male	0	Ileum I Firm Mucus Pore Radius (µm)	0.102
						Corneocyte pH [top] : Male	6.8	Ileum I Firm Mucus Pore Radius CV (%)	18.3
						Corneocyte pH [top] CV (%) : Male	6.8	Ileum I Loose Mucus Water Fraction	0.84
						Corneocyte thickness [top] µm : Male	0.63	Ileum I Loose Mucus Water Fraction CV (%)	3.9
						Corneocyte thickness [top] CV (%) : Male	23	Ileum I Firm Mucus Water Fraction	0.84
						Corneocyte width [top] µm : Male	33	Ileum I Firm Mucus Water Fraction CV (%)	3.9
						Corneocyte width [top] CV (%) : Male	5.7	Ileum I ABCB1 (P-gp/MDR1) (Relative values)	1.5
						Corneocyte length [top] µm : Male	39.8	Ileum I ABCC1 (MRP1) (Relative values)	0.86
						Corneocyte length [top] CV (%) : Male	5.7	Ileum I ABCC2 (MRP2) (Relative values)	0.6
						Hydration level (% water volume) [top] : Male	33.9	Ileum I ABCC3 (MRP3) (Relative values)	1.54
						Hydration level (% water volume) [top] CV (%) : Male	9	Ileum I ABCC4 (MRP4) (Relative values)	1.71
						SC lipid viscosity [top] centipose : Male	75	Ileum I ABCG2 (BCRP) (Relative values)	0.78
						SC lipid viscosity [top] CV (%) : Male	0	Ileum I SLC2A2 (GLUT2) (Relative values)	1
						Corneocyte pH [upper mid] : Male	6.8	Ileum I SLC10A2 (ASBT/IBAT) (Relative values)	98.44
						Corneocyte pH [upper mid] CV (%) : Male	6.8	Ileum I SLC15A1 (PEPT1) (Relative values)	1.23
						Corneocyte thickness [upper mid] µm : Male	0	Ileum I SLC16A1 (MCT1) (Relative values)	1.29
						Corneocyte thickness [upper mid] CV (%) : Male	0	Ileum I SLCO2B1 (OATP2B1) (Relative values)	1.28
						Corneocyte width [upper mid] µm : Male	33	Ileum I SLCO4C1 (OATP4C1) (Relative values)	1
						Corneocyte width [upper mid] CV (%) : Male	5.7	Ileum I SLC22A1 (OCT1) (Relative values)	1.29
						Corneocyte length [upper mid] µm : Male	39.8	Ileum I SLC22A3 (OCT3) (Relative values)	1.08
						Corneocyte length [upper mid] CV (%) : Male	5.7	Ileum I SLC22A4 (OCTN1) (Relative values)	0.78
						Hydration level (% water volume) [upper mid] : Male	44.7	Ileum I SLC51A/B (OST-α/β) (Relative values)	1.08
						Hydration level (% water volume) [upper mid] CV (%) : Male	6	Ileum I Apical Influx (Intestine) (Relative values)	1
						SC lipid viscosity [upper mid] centipose : Male	75	Ileum I Apical Efflux (Intestine) (Relative values)	1
						SC lipid viscosity [upper mid] CV (%) : Male	0	Ileum I Basolateral Influx (Intestine) (Relative values)	1
						Corneocyte pH [lower mid] : Male	6.8	Ileum I Basolateral Efflux (Intestine) (Relative values)	1
						Corneocyte pH [lower mid] CV (%) : Male	6.8	Ileum II Blood Flow (Qvilli %)	Predicted
						Corneocyte thickness [lower mid] µm : Male	0	Ileum II Transit Time (% Total)	15.2
						Corneocyte thickness [lower mid] CV (%) : Male	0	Ileum II CYP3A (% Total)	7.94
						Corneocyte width [lower mid] µm : Male	33	Ileum II S9PPI (% Total)	7.83
						Corneocyte width [lower mid] CV (%) : Male	5.7	Ileum II MPPI/CYP (% Total)	7.94
						Corneocyte length [lower mid] µm : Male	39.8	Ileum II CPPI (% Total)	7.83
						Corneocyte length [lower mid] CV (%) : Male	5.7	Ileum II pH High Fat Fed	7
						Hydration level (% water volume) [lower mid] : Male	55.5	Ileum II CV pH High Fat Fed (%)	10
						Hydration level (% water volume) [lower mid] CV (%) : Male	5	Ileum II pH Fed	7
						SC lipid viscosity [lower mid] centipose : Male	75	Ileum II CV pH Fed (%)	10
						SC lipid viscosity [lower mid] CV (%) : Male	0	Ileum II pH Low Fat Fed	7
						Corneocyte pH [bottom] : Male	6.8	Ileum II CV pH Low Fat Fed (%)	10
						Corneocyte pH [bottom] CV (%) : Male	6.8	Ileum II pH Fasted	7
						Corneocyte thickness [bottom] µm : Male	0	Ileum II CV pH Fasted (%)	10
						Corneocyte thickness [bottom] CV (%) : Male	0	Ileum II Bicarbonate Buffer Concentration Fasted (mM)	30
						Corneocyte width [bottom] µm : Male	33	Ileum II Bicarbonate Buffer Concentration CV Fasted (%)	30
						Corneocyte width [bottom] CV (%) : Male	5.7	Ileum II Bicarbonate Buffer Concentration Fed (mM)	30
						Corneocyte length [bottom] µm : Male	39.8	Ileum II Bicarbonate Buffer Concentration CV Fed (%)	30
						Corneocyte length [bottom] CV (%) : Male	5.7	Ileum II Luminal Fluid Velocity Fasted (m/s)	0.0013
						Hydration level (% water volume) [bottom] : Male	66.4	Ileum II Luminal Fluid Velocity CV Fasted (%)	56
						Hydration level (% water volume) [bottom] CV (%) : Male	4	Ileum II Luminal Fluid Velocity Fed (m/s)	0.0013
						SC lipid viscosity [bottom] centipose : Male	75	Ileum II Luminal Fluid Velocity CV Fed (%)	56
						SC lipid viscosity [bottom] CV (%) : Male	0	Ileum II Endogenous Ion Hydrochloric Mean (mM)	100.5
						Viable Epidermis thickness µm : Male	50	Ileum II Endogenous Ion Hydrochloric CV (%)	15.1
						Viable Epidermis thickness CV (%) : Male	15	Ileum II Endogenous Ion Hydrochloric Min (mM)	71.4
						Dermis thickness µm : Male	2114	Ileum II Endogenous Ion Hydrochloric Max (mM)	139.7
						Dermis thickness CV (%) : Male	45	Ileum II Endogenous Ion Sodium Mean (mM)	130.5
						Subcutis thickness mm : Male	16.24	Ileum II Endogenous Ion Sodium CV (%)	9.2
						Subcutis thickness CV (%) : Male	68	Ileum II Endogenous Ion Sodium Min (mM)	102.8
						Muscle thickness mm : Male	12.56	Ileum II Endogenous Ion Sodium Max (mM)	164.6
						Muscle thickness CV (%) : Male	19	Ileum II Endogenous Ion Potassium Mean (mM)	6.7
						Dermis regional blood flow scalar : Male	0.63	Ileum II Endogenous Ion Potassium CV (%)	38.9
						Dermis regional blood flow scalar CV (%) : Male	0	Ileum II Endogenous Ion Potassium Min (mM)	5
						Subcutis regional blood flow scalar : Male	1	Ileum II Endogenous Ion Potassium Max (mM)	8.8
						Subcutis regional blood flow scalar CV (%) : Male	0	Ileum II Endogenous Ion Calcium Mean (mM)	0.5
						Muscle regional blood flow scalar : Male	1	Ileum II Endogenous Ion Calcium CV (%)	60
						Muscle regional blood flow scalar CV (%) : Male	0	Ileum II Endogenous Ion Calcium Min (mM)	0.1
								Ileum II Endogenous Ion Calcium Max (mM)	1.3
						MPMLA - Forehead		Ileum II Endogenous Ion Generic Cation Mean (mM)	1
						Skin surface pH : Female	5	Ileum II Endogenous Ion Generic Cation CV (%)	0
						Skin surface pH CV (%) : Female	8.9	Ileum II Endogenous Ion Generic Cation Min (mM)	0.01
						Skin temperature °C : Female	32	Ileum II Endogenous Ion Generic Cation Max (mM)	1000
						Skin temperature CV (%) : Female	0	Ileum II Endogenous Ion Generic Anion Mean (mM)	1
						Shape of corneocyte : Male	Cuboid (brick)	Ileum II Endogenous Ion Generic Anion CV (%)	0
						Shape of corneocyte : Female	Cuboid (brick)	Ileum II Endogenous Ion Generic Anion Min (mM)	0.01
						Number of SC layers : Female	12	Ileum II Endogenous Ion Generic Anion Max (mM)	1000
						Number of SC layers CV (%) : Female	8.4	Ileum II Fluid Viscosity Fasted (cP)	3
						Water density gm/cm3 : Female	1	Ileum II Fluid Viscosity CV Fasted (%)	71
						Water density CV (%) : Female	0	Ileum II Fluid Viscosity Fed (cP)	3
						SC lipids density gm/cm3 : Female	0.9	Ileum II Fluid Viscosity CV Fed (%)	71
						SC lipids density CV (%) : Female	0	Ileum II CMC fasted (mM)	1
						SC proteins density gm/cm3 : Female	1.37	Ileum II CMC fed (mM)	1
						SC proteins density CV (%) : Female	0	Ileum II Bile fasted (mM)	1.25
						Intercellular lipid thickness of SC µm : Female	0.091	Ileum II Bile fasted CV (%)	30
						Intercellular lipid thickness of SC CV (%) : Female	0	Ileum II Bile fed (mM)	8.61
						Tortuosity : Female	User Defined	Ileum II Bile fed CV (%)	88
						Tortuosity of lipid diffusion pathway of SC : Female	12.7	Ileum II Channel Depth Mean (µm)	289.94
						Tortuosity of lipid diffusion pathway of SC CV (%) : Female	18	Ileum II Channel Depth CV (%)	49.37
						Hair follicle diameter µm : Female	65.4	Ileum II Channel Width Mean (µm)	56.19
						Hair follicle diameter CV (%) : Female	83	Ileum II Channel Width CV (%)	30
						Hair follicle density N/cm2 : Female	292	Ileum II Mean Thickness Mean (µm)	127
						Hair follicle density CV (%) : Female	16	Ileum II Mean Thickness CV (%)	30
						Hair follicle depth µm : Female	204.8	Ileum II Fold Expansion Mean	1.1
						Hair follicle depth CV (%) : Female	0	Ileum II Fold Expansion CV (%)	9.15
						Hair shaft diameter µm : Female	15.9	Ileum II Pore Radius Mean	8.6
						Hair shaft diameter CV (%) : Female	57	Ileum II Pore Radius CV (%)	0
						Sebum viscosity centipose : Female	40	Ileum II Unstirred Layer Thickness Mean (µm)	480
						Sebum viscosity CV (%) : Female	0	Ileum II Unstirred Layer Thickness CV (%)	21.89
						Corneocyte pH [top] : Female	6.8	Ileum II Unstirred Layer pH	6.5
						Corneocyte pH [top] CV (%) : Female	6.8	Ileum II Unstirred Layer CV (%)	0.5
						Corneocyte thickness [top] µm : Female	0.71	Ileum II Loose Mucus Thickness (µm)	451
						Corneocyte thickness [top] CV (%) : Female	36	Ileum II Loose Mucus Thickness Min (µm)	136
						Corneocyte width [top] µm : Female	27.7	Ileum II Loose Mucus Thickness Max (µm)	766
						Corneocyte width [top] CV (%) : Female	9.2	Ileum II Firm Mucus Thickness (µm)	29
						Corneocyte length [top] µm : Female	34.2	Ileum II Firm Mucus Thickness Min (µm)	1
						Corneocyte length [top] CV (%) : Female	4.1	Ileum II Firm Mucus Thickness Max (µm)	97
						Hydration level (% water volume) [top] : Female	35.5	Ileum II Firm Mucus Thickness CV (%)	78.03
						Hydration level (% water volume) [top] CV (%) : Female	17	Ileum II Total UBL Thickness Min (µm)	165
						SC lipid viscosity [top] centipose : Female	75	Ileum II Total UBL Thickness Max (µm)	795
						SC lipid viscosity [top] CV (%) : Female	0	Ileum II Loose Mucus Pore Radius (µm)	2.27
						Corneocyte pH [upper mid] : Female	6.8	Ileum II Loose Mucus Pore Radius CV (%)	34.72
						Corneocyte pH [upper mid] CV (%) : Female	6.8	Ileum II Firm Mucus Pore Radius (µm)	0.102
						Corneocyte thickness [upper mid] µm : Female	0.81	Ileum II Firm Mucus Pore Radius CV (%)	18.3
						Corneocyte thickness [upper mid] CV (%) : Female	36	Ileum II Loose Mucus Water Fraction	0.84
						Corneocyte width [upper mid] µm : Female	27.7	Ileum II Loose Mucus Water Fraction CV (%)	3.9
						Corneocyte width [upper mid] CV (%) : Female	9.2	Ileum II Firm Mucus Water Fraction	0.84
						Corneocyte length [upper mid] µm : Female	34.2	Ileum II Firm Mucus Water Fraction CV (%)	3.9
						Corneocyte length [upper mid] CV (%) : Female	4.1	Ileum II ABCB1 (P-gp/MDR1) (Relative values)	1.51
						Hydration level (% water volume) [upper mid] : Female	46.1	Ileum II ABCC1 (MRP1) (Relative values)	0.86
						Hydration level (% water volume) [upper mid] CV (%) : Female	11	Ileum II ABCC2 (MRP2) (Relative values)	0.6
						SC lipid viscosity [upper mid] centipose : Female	75	Ileum II ABCC3 (MRP3) (Relative values)	1.54
						SC lipid viscosity [upper mid] CV (%) : Female	0	Ileum II ABCC4 (MRP4) (Relative values)	1.71
						Corneocyte pH [lower mid] : Female	6.8	Ileum II ABCG2 (BCRP) (Relative values)	0.78
						Corneocyte pH [lower mid] CV (%) : Female	6.8	Ileum II SLC2A2 (GLUT2) (Relative values)	1
						Corneocyte thickness [lower mid] µm : Female	0.91	Ileum II SLC10A2 (ASBT/IBAT) (Relative values)	98.44
						Corneocyte thickness [lower mid] CV (%) : Female	36	Ileum II SLC15A1 (PEPT1) (Relative values)	1.23
						Corneocyte width [lower mid] µm : Female	27.7	Ileum II SLC16A1 (MCT1) (Relative values)	1.29
						Corneocyte width [lower mid] CV (%) : Female	9.2	Ileum II SLCO2B1 (OATP2B1) (Relative values)	1.28
						Corneocyte length [lower mid] µm : Female	34.2	Ileum II SLCO4C1 (OATP4C1) (Relative values)	1
						Corneocyte length [lower mid] CV (%) : Female	4.1	Ileum II SLC22A1 (OCT1) (Relative values)	1.29
						Hydration level (% water volume) [lower mid] : Female	56.75	Ileum II SLC22A3 (OCT3) (Relative values)	1.08
						Hydration level (% water volume) [lower mid] CV (%) : Female	7	Ileum II SLC22A4 (OCTN1) (Relative values)	0.78
						SC lipid viscosity [lower mid] centipose : Female	75	Ileum II SLC51A/B (OST-α/β) (Relative values)	1.08
						SC lipid viscosity [lower mid] CV (%) : Female	0	Ileum II Apical Influx (Intestine) (Relative values)	1
						Corneocyte pH [bottom] : Female	6.8	Ileum II Apical Efflux (Intestine) (Relative values)	1
						Corneocyte pH [bottom] CV (%) : Female	6.8	Ileum II Basolateral Influx (Intestine) (Relative values)	1
						Corneocyte thickness [bottom] µm : Female	1.03	Ileum II Basolateral Efflux (Intestine) (Relative values)	1
						Corneocyte thickness [bottom] CV (%) : Female	36	Ileum III Blood Flow (Qvilli %)	Predicted
						Corneocyte width [bottom] µm : Female	27.7	Ileum III Transit Time (% Total)	15.2
						Corneocyte width [bottom] CV (%) : Female	9.2	Ileum III CYP3A (% Total)	7.94
						Corneocyte length [bottom] µm : Female	34.2	Ileum III S9PPI (% Total)	7.83
						Corneocyte length [bottom] CV (%) : Female	4.1	Ileum III MPPI/CYP (% Total)	7.94
						Hydration level (% water volume) [bottom] : Female	67.4	Ileum III CPPI (% Total)	7.83
						Hydration level (% water volume) [bottom] CV (%) : Female	4	Ileum III pH High Fat Fed	7.1
						SC lipid viscosity [bottom] centipose : Female	75	Ileum III CV pH High Fat Fed (%)	7
						SC lipid viscosity [bottom] CV (%) : Female	0	Ileum III pH Fed	7.1
						Viable Epidermis thickness µm : Female	50.05	Ileum III CV pH Fed (%)	7
						Viable Epidermis thickness CV (%) : Female	7	Ileum III pH Low Fat Fed	7.1
						Dermis thickness µm : Female	1250	Ileum III CV pH Low Fat Fed (%)	7
						Dermis thickness CV (%) : Female	45	Ileum III pH Fasted	7.1
						Subcutis thickness mm : Female	1.91	Ileum III CV pH Fasted (%)	7
						Subcutis thickness CV (%) : Female	55.7	Ileum III Bicarbonate Buffer Concentration Fasted (mM)	30
						Muscle thickness mm : Female	1.37	Ileum III Bicarbonate Buffer Concentration CV Fasted (%)	30
						Muscle thickness CV (%) : Female	4.38	Ileum III Bicarbonate Buffer Concentration Fed (mM)	30
						Dermis regional blood flow scalar : Female	2.13	Ileum III Bicarbonate Buffer Concentration CV Fed (%)	30
						Dermis regional blood flow scalar CV (%) : Female	0	Ileum III Luminal Fluid Velocity Fasted (m/s)	0.0013
						Subcutis regional blood flow scalar : Female	1	Ileum III Luminal Fluid Velocity CV Fasted (%)	56
						Subcutis regional blood flow scalar CV (%) : Female	0	Ileum III Luminal Fluid Velocity Fed (m/s)	0.0013
						Muscle regional blood flow scalar : Female	1	Ileum III Luminal Fluid Velocity CV Fed (%)	56
						Muscle regional blood flow scalar CV (%) : Female	0	Ileum III Endogenous Ion Hydrochloric Mean (mM)	84
								Ileum III Endogenous Ion Hydrochloric CV (%)	15.1
						MPMLA - Forearm Inner (volar)		Ileum III Endogenous Ion Hydrochloric Min (mM)	59.6
						Skin surface pH : Female	5.2	Ileum III Endogenous Ion Hydrochloric Max (mM)	116.7
						Skin surface pH CV (%) : Female	8.1	Ileum III Endogenous Ion Sodium Mean (mM)	128.9
						Skin temperature °C : Female	32	Ileum III Endogenous Ion Sodium CV (%)	9.2
						Skin temperature CV (%) : Female	0	Ileum III Endogenous Ion Sodium Min (mM)	101.5
						Shape of corneocyte : Male	Cuboid (brick)	Ileum III Endogenous Ion Sodium Max (mM)	162.5
						Shape of corneocyte : Female	Cuboid (brick)	Ileum III Endogenous Ion Potassium Mean (mM)	6.3
						Number of SC layers : Female	22	Ileum III Endogenous Ion Potassium CV (%)	38.9
						Number of SC layers CV (%) : Female	30.3	Ileum III Endogenous Ion Potassium Min (mM)	4.7
						Water density gm/cm3 : Female	1	Ileum III Endogenous Ion Potassium Max (mM)	8.3
						Water density CV (%) : Female	0	Ileum III Endogenous Ion Calcium Mean (mM)	0.5
						SC lipids density gm/cm3 : Female	0.9	Ileum III Endogenous Ion Calcium CV (%)	60
						SC lipids density CV (%) : Female	0	Ileum III Endogenous Ion Calcium Min (mM)	0.1
						SC proteins density gm/cm3 : Female	1.37	Ileum III Endogenous Ion Calcium Max (mM)	1.3
						SC proteins density CV (%) : Female	0	Ileum III Endogenous Ion Generic Cation Mean (mM)	1
						Intercellular lipid thickness of SC µm : Female	0.091	Ileum III Endogenous Ion Generic Cation CV (%)	0
						Intercellular lipid thickness of SC CV (%) : Female	0	Ileum III Endogenous Ion Generic Cation Min (mM)	0.01
						Tortuosity : Female	User Defined	Ileum III Endogenous Ion Generic Cation Max (mM)	1000
						Tortuosity of lipid diffusion pathway of SC : Female	12.7	Ileum III Endogenous Ion Generic Anion Mean (mM)	1
						Tortuosity of lipid diffusion pathway of SC CV (%) : Female	18	Ileum III Endogenous Ion Generic Anion CV (%)	0
						Hair follicle diameter µm : Female	77.7	Ileum III Endogenous Ion Generic Anion Min (mM)	0.01
						Hair follicle diameter CV (%) : Female	32	Ileum III Endogenous Ion Generic Anion Max (mM)	1000
						Hair follicle density N/cm2 : Female	18	Ileum III Fluid Viscosity Fasted (cP)	3
						Hair follicle density CV (%) : Female	39	Ileum III Fluid Viscosity CV Fasted (%)	71
						Hair follicle depth µm : Female	109.5	Ileum III Fluid Viscosity Fed (cP)	3
						Hair follicle depth CV (%) : Female	0	Ileum III Fluid Viscosity CV Fed (%)	71
						Hair shaft diameter µm : Female	18	Ileum III CMC fasted (mM)	1
						Hair shaft diameter CV (%) : Female	34	Ileum III CMC fed (mM)	1
						Sebum viscosity centipose : Female	40	Ileum III Bile fasted (mM)	1.25
						Sebum viscosity CV (%) : Female	0	Ileum III Bile fasted CV (%)	30
						Corneocyte pH [top] : Female	6.8	Ileum III Bile fed (mM)	8.06
						Corneocyte pH [top] CV (%) : Female	6.8	Ileum III Bile fed CV (%)	65
						Corneocyte thickness [top] µm : Female	0.59	Ileum III Channel Depth Mean (µm)	289.94
						Corneocyte thickness [top] CV (%) : Female	22	Ileum III Channel Depth CV (%)	49.37
						Corneocyte width [top] µm : Female	29.6	Ileum III Channel Width Mean (µm)	56.19
						Corneocyte width [top] CV (%) : Female	5.9	Ileum III Channel Width CV (%)	30
						Corneocyte length [top] µm : Female	36.4	Ileum III Mean Thickness Mean (µm)	127
						Corneocyte length [top] CV (%) : Female	5.7	Ileum III Mean Thickness CV (%)	30
						Hydration level (% water volume) [top] : Female	33.9	Ileum III Fold Expansion Mean	1.08
						Hydration level (% water volume) [top] CV (%) : Female	9	Ileum III Fold Expansion CV (%)	16.07
						SC lipid viscosity [top] centipose : Female	75	Ileum III Pore Radius Mean	8.6
						SC lipid viscosity [top] CV (%) : Female	0	Ileum III Pore Radius CV (%)	0
						Corneocyte pH [upper mid] : Female	6.8	Ileum III Unstirred Layer Thickness Mean (µm)	480
						Corneocyte pH [upper mid] CV (%) : Female	6.8	Ileum III Unstirred Layer Thickness CV (%)	21.89
						Corneocyte thickness [upper mid] µm : Female	0.67	Ileum III Unstirred Layer pH	6.5
						Corneocyte thickness [upper mid] CV (%) : Female	22	Ileum III Unstirred Layer CV (%)	0.5
						Corneocyte width [upper mid] µm : Female	29.6	Ileum III Loose Mucus Thickness (µm)	451
						Corneocyte width [upper mid] CV (%) : Female	5.9	Ileum III Loose Mucus Thickness Min (µm)	136
						Corneocyte length [upper mid] µm : Female	36.4	Ileum III Loose Mucus Thickness Max (µm)	766
						Corneocyte length [upper mid] CV (%) : Female	5.7	Ileum III Firm Mucus Thickness (µm)	29
						Hydration level (% water volume) [upper mid] : Female	44.6987	Ileum III Firm Mucus Thickness Min (µm)	1
						Hydration level (% water volume) [upper mid] CV (%) : Female	6	Ileum III Firm Mucus Thickness Max (µm)	97
						SC lipid viscosity [upper mid] centipose : Female	75	Ileum III Firm Mucus Thickness CV (%)	78.03
						SC lipid viscosity [upper mid] CV (%) : Female	0	Ileum III Total UBL Thickness Min (µm)	165
						Corneocyte pH [lower mid] : Female	6.8	Ileum III Total UBL Thickness Max (µm)	795
						Corneocyte pH [lower mid] CV (%) : Female	6.8	Ileum III Loose Mucus Pore Radius (µm)	2.27
						Corneocyte thickness [lower mid] µm : Female	0.76	Ileum III Loose Mucus Pore Radius CV (%)	34.72
						Corneocyte thickness [lower mid] CV (%) : Female	22	Ileum III Firm Mucus Pore Radius (µm)	0.102
						Corneocyte width [lower mid] µm : Female	29.6	Ileum III Firm Mucus Pore Radius CV (%)	18.3
						Corneocyte width [lower mid] CV (%) : Female	5.9	Ileum III Loose Mucus Water Fraction	0.84
						Corneocyte length [lower mid] µm : Female	36.4	Ileum III Loose Mucus Water Fraction CV (%)	3.9
						Corneocyte length [lower mid] CV (%) : Female	5.7	Ileum III Firm Mucus Water Fraction	0.84
						Hydration level (% water volume) [lower mid] : Female	55.5388	Ileum III Firm Mucus Water Fraction CV (%)	3.9
						Hydration level (% water volume) [lower mid] CV (%) : Female	5	Ileum III ABCB1 (P-gp/MDR1) (Relative values)	1.52
						SC lipid viscosity [lower mid] centipose : Female	75	Ileum III ABCC1 (MRP1) (Relative values)	0.89
						SC lipid viscosity [lower mid] CV (%) : Female	0	Ileum III ABCC2 (MRP2) (Relative values)	0.6
						Corneocyte pH [bottom] : Female	6.8	Ileum III ABCC3 (MRP3) (Relative values)	1.6
						Corneocyte pH [bottom] CV (%) : Female	6.8	Ileum III ABCC4 (MRP4) (Relative values)	1.2
						Corneocyte thickness [bottom] µm : Female	0.86	Ileum III ABCG2 (BCRP) (Relative values)	0.78
						Corneocyte thickness [bottom] CV (%) : Female	22	Ileum III SLC2A2 (GLUT2) (Relative values)	1
						Corneocyte width [bottom] µm : Female	29.6	Ileum III SLC10A2 (ASBT/IBAT) (Relative values)	109.18
						Corneocyte width [bottom] CV (%) : Female	5.9	Ileum III SLC15A1 (PEPT1) (Relative values)	1.24
						Corneocyte length [bottom] µm : Female	36.4	Ileum III SLC16A1 (MCT1) (Relative values)	1.29
						Corneocyte length [bottom] CV (%) : Female	5.7	Ileum III SLCO2B1 (OATP2B1) (Relative values)	1.28
						Hydration level (% water volume) [bottom] : Female	66.4	Ileum III SLCO4C1 (OATP4C1) (Relative values)	1
						Hydration level (% water volume) [bottom] CV (%) : Female	4	Ileum III SLC22A1 (OCT1) (Relative values)	1.3
						SC lipid viscosity [bottom] centipose : Female	75	Ileum III SLC22A3 (OCT3) (Relative values)	1.23
						SC lipid viscosity [bottom] CV (%) : Female	0	Ileum III SLC22A4 (OCTN1) (Relative values)	0.8
						Viable Epidermis thickness µm : Female	41.9655	Ileum III SLC51A/B (OST-α/β) (Relative values)	0.93
						Viable Epidermis thickness CV (%) : Female	19	Ileum III Apical Influx (Intestine) (Relative values)	1
						Dermis thickness µm : Female	1240	Ileum III Apical Efflux (Intestine) (Relative values)	1
						Dermis thickness CV (%) : Female	20	Ileum III Basolateral Influx (Intestine) (Relative values)	1
						Subcutis thickness mm : Female	1.91	Ileum III Basolateral Efflux (Intestine) (Relative values)	1
						Subcutis thickness CV (%) : Female	55.7	Ileum IV Blood Flow (Qvilli %)	Predicted
						Muscle thickness mm : Female	23.81	Ileum IV Transit Time (% Total)	15.2
						Muscle thickness CV (%) : Female	14.85	Ileum IV CYP3A (% Total)	7.94
						Dermis regional blood flow scalar : Female	0.909226	Ileum IV S9PPI (% Total)	7.83
						Dermis regional blood flow scalar CV (%) : Female	0	Ileum IV MPPI/CYP (% Total)	7.94
						Subcutis regional blood flow scalar : Female	1	Ileum IV CPPI (% Total)	7.83
						Subcutis regional blood flow scalar CV (%) : Female	0	Ileum IV pH High Fat Fed	7.3
						Muscle regional blood flow scalar : Female	1	Ileum IV CV pH High Fat Fed (%)	6
						Muscle regional blood flow scalar CV (%) : Female	0	Ileum IV pH Fed	7.3
								Ileum IV CV pH Fed (%)	6
						MPMLA - Forearm Outer (dorsal)		Ileum IV pH Low Fat Fed	7.3
						Skin surface pH : Female	5.2	Ileum IV CV pH Low Fat Fed (%)	6
						Skin surface pH CV (%) : Female	8.1	Ileum IV pH Fasted	7.3
						Skin temperature °C : Female	32	Ileum IV CV pH Fasted (%)	6
						Skin temperature CV (%) : Female	0	Ileum IV Bicarbonate Buffer Concentration Fasted (mM)	30
						Shape of corneocyte : Male	Cuboid (brick)	Ileum IV Bicarbonate Buffer Concentration CV Fasted (%)	30
						Shape of corneocyte : Female	Cuboid (brick)	Ileum IV Bicarbonate Buffer Concentration Fed (mM)	30
						Number of SC layers : Female	22	Ileum IV Bicarbonate Buffer Concentration CV Fed (%)	30
						Number of SC layers CV (%) : Female	30.3	Ileum IV Luminal Fluid Velocity Fasted (m/s)	0.0013
						Water density gm/cm3 : Female	1	Ileum IV Luminal Fluid Velocity CV Fasted (%)	56
						Water density CV (%) : Female	0	Ileum IV Luminal Fluid Velocity Fed (m/s)	0.0013
						SC lipids density gm/cm3 : Female	0.9	Ileum IV Luminal Fluid Velocity CV Fed (%)	56
						SC lipids density CV (%) : Female	0	Ileum IV Endogenous Ion Hydrochloric Mean (mM)	67.4
						SC proteins density gm/cm3 : Female	1.37	Ileum IV Endogenous Ion Hydrochloric CV (%)	15.1
						SC proteins density CV (%) : Female	0	Ileum IV Endogenous Ion Hydrochloric Min (mM)	58
						Intercellular lipid thickness of SC µm : Female	0.091	Ileum IV Endogenous Ion Hydrochloric Max (mM)	79
						Intercellular lipid thickness of SC CV (%) : Female	0	Ileum IV Endogenous Ion Sodium Mean (mM)	127.2
						Tortuosity : Female	User Defined	Ileum IV Endogenous Ion Sodium CV (%)	9.2
						Tortuosity of lipid diffusion pathway of SC : Female	12.7	Ileum IV Endogenous Ion Sodium Min (mM)	112
						Tortuosity of lipid diffusion pathway of SC CV (%) : Female	18	Ileum IV Endogenous Ion Sodium Max (mM)	138
						Hair follicle diameter µm : Female	77.7	Ileum IV Endogenous Ion Potassium Mean (mM)	5.9
						Hair follicle diameter CV (%) : Female	32	Ileum IV Endogenous Ion Potassium CV (%)	38.9
						Hair follicle density N/cm2 : Female	18	Ileum IV Endogenous Ion Potassium Min (mM)	5.3
						Hair follicle density CV (%) : Female	39	Ileum IV Endogenous Ion Potassium Max (mM)	6.5
						Hair follicle depth µm : Female	109.5	Ileum IV Endogenous Ion Calcium Mean (mM)	0.5
						Hair follicle depth CV (%) : Female	0	Ileum IV Endogenous Ion Calcium CV (%)	60
						Hair shaft diameter µm : Female	18	Ileum IV Endogenous Ion Calcium Min (mM)	0.1
						Hair shaft diameter CV (%) : Female	34	Ileum IV Endogenous Ion Calcium Max (mM)	1.3
						Sebum viscosity centipose : Female	40	Ileum IV Endogenous Ion Generic Cation Mean (mM)	1
						Sebum viscosity CV (%) : Female	0	Ileum IV Endogenous Ion Generic Cation CV (%)	0
						Corneocyte pH [top] : Female	6.8	Ileum IV Endogenous Ion Generic Cation Min (mM)	0.01
						Corneocyte pH [top] CV (%) : Female	6.8	Ileum IV Endogenous Ion Generic Cation Max (mM)	1000
						Corneocyte thickness [top] µm : Female	0.69	Ileum IV Endogenous Ion Generic Anion Mean (mM)	1
						Corneocyte thickness [top] CV (%) : Female	22	Ileum IV Endogenous Ion Generic Anion CV (%)	0
						Corneocyte width [top] µm : Female	29.6	Ileum IV Endogenous Ion Generic Anion Min (mM)	0.01
						Corneocyte width [top] CV (%) : Female	5.9	Ileum IV Endogenous Ion Generic Anion Max (mM)	1000
						Corneocyte length [top] µm : Female	36.4	Ileum IV Fluid Viscosity Fasted (cP)	3
						Corneocyte length [top] CV (%) : Female	5.7	Ileum IV Fluid Viscosity CV Fasted (%)	71
						Hydration level (% water volume) [top] : Female	33.9	Ileum IV Fluid Viscosity Fed (cP)	3
						Hydration level (% water volume) [top] CV (%) : Female	9	Ileum IV Fluid Viscosity CV Fed (%)	71
						SC lipid viscosity [top] centipose : Female	75	Ileum IV CMC fasted (mM)	1
						SC lipid viscosity [top] CV (%) : Female	0	Ileum IV CMC fed (mM)	1
						Corneocyte pH [upper mid] : Female	6.8	Ileum IV Bile fasted (mM)	1.25
						Corneocyte pH [upper mid] CV (%) : Female	6.8	Ileum IV Bile fasted CV (%)	30
						Corneocyte thickness [upper mid] µm : Female	0.79	Ileum IV Bile fed (mM)	5.96
						Corneocyte thickness [upper mid] CV (%) : Female	22	Ileum IV Bile fed CV (%)	65
						Corneocyte width [upper mid] µm : Female	29.6	Ileum IV Channel Depth Mean (µm)	289.94
						Corneocyte width [upper mid] CV (%) : Female	5.9	Ileum IV Channel Depth CV (%)	49.37
						Corneocyte length [upper mid] µm : Female	36.4	Ileum IV Channel Width Mean (µm)	56.19
						Corneocyte length [upper mid] CV (%) : Female	5.7	Ileum IV Channel Width CV (%)	30
						Hydration level (% water volume) [upper mid] : Female	44.6987	Ileum IV Mean Thickness Mean (µm)	127
						Hydration level (% water volume) [upper mid] CV (%) : Female	6	Ileum IV Mean Thickness CV (%)	30
						SC lipid viscosity [upper mid] centipose : Female	75	Ileum IV Fold Expansion Mean	1.04
						SC lipid viscosity [upper mid] CV (%) : Female	0	Ileum IV Fold Expansion CV (%)	12.4
						Corneocyte pH [lower mid] : Female	6.8	Ileum IV Pore Radius Mean	8.6
						Corneocyte pH [lower mid] CV (%) : Female	6.8	Ileum IV Pore Radius CV (%)	0
						Corneocyte thickness [lower mid] µm : Female	0.89	Ileum IV Unstirred Layer Thickness Mean (µm)	480
						Corneocyte thickness [lower mid] CV (%) : Female	22	Ileum IV Unstirred Layer Thickness CV (%)	21.89
						Corneocyte width [lower mid] µm : Female	29.6	Ileum IV Unstirred Layer pH	6.5
						Corneocyte width [lower mid] CV (%) : Female	5.9	Ileum IV Unstirred Layer CV (%)	0.5
						Corneocyte length [lower mid] µm : Female	36.4	Ileum IV Loose Mucus Thickness (µm)	451
						Corneocyte length [lower mid] CV (%) : Female	5.7	Ileum IV Loose Mucus Thickness Min (µm)	136
						Hydration level (% water volume) [lower mid] : Female	55.5388	Ileum IV Loose Mucus Thickness Max (µm)	766
						Hydration level (% water volume) [lower mid] CV (%) : Female	5	Ileum IV Firm Mucus Thickness (µm)	29
						SC lipid viscosity [lower mid] centipose : Female	75	Ileum IV Firm Mucus Thickness Min (µm)	1
						SC lipid viscosity [lower mid] CV (%) : Female	0	Ileum IV Firm Mucus Thickness Max (µm)	97
						Corneocyte pH [bottom] : Female	6.8	Ileum IV Firm Mucus Thickness CV (%)	78.03
						Corneocyte pH [bottom] CV (%) : Female	6.8	Ileum IV Total UBL Thickness Min (µm)	165
						Corneocyte thickness [bottom] µm : Female	1	Ileum IV Total UBL Thickness Max (µm)	795
						Corneocyte thickness [bottom] CV (%) : Female	22	Ileum IV Loose Mucus Pore Radius (µm)	2.27
						Corneocyte width [bottom] µm : Female	29.6	Ileum IV Loose Mucus Pore Radius CV (%)	34.72
						Corneocyte width [bottom] CV (%) : Female	5.9	Ileum IV Firm Mucus Pore Radius (µm)	0.102
						Corneocyte length [bottom] µm : Female	36.4	Ileum IV Firm Mucus Pore Radius CV (%)	18.3
						Corneocyte length [bottom] CV (%) : Female	5.7	Ileum IV Loose Mucus Water Fraction	0.84
						Hydration level (% water volume) [bottom] : Female	66.4	Ileum IV Loose Mucus Water Fraction CV (%)	3.9
						Hydration level (% water volume) [bottom] CV (%) : Female	4	Ileum IV Firm Mucus Water Fraction	0.84
						SC lipid viscosity [bottom] centipose : Female	75	Ileum IV Firm Mucus Water Fraction CV (%)	3.9
						SC lipid viscosity [bottom] CV (%) : Female	0	Ileum IV ABCB1 (P-gp/MDR1) (Relative values)	1.51
						Viable Epidermis thickness µm : Female	53.5684	Ileum IV ABCC1 (MRP1) (Relative values)	0.89
						Viable Epidermis thickness CV (%) : Female	21	Ileum IV ABCC2 (MRP2) (Relative values)	0.6
						Dermis thickness µm : Female	1240	Ileum IV ABCC3 (MRP3) (Relative values)	1.6
						Dermis thickness CV (%) : Female	20	Ileum IV ABCC4 (MRP4) (Relative values)	1.2
						Subcutis thickness mm : Female	1.91	Ileum IV ABCG2 (BCRP) (Relative values)	0.78
						Subcutis thickness CV (%) : Female	55.7	Ileum IV SLC2A2 (GLUT2) (Relative values)	1
						Muscle thickness mm : Female	23.81	Ileum IV SLC10A2 (ASBT/IBAT) (Relative values)	108
						Muscle thickness CV (%) : Female	14.85	Ileum IV SLC15A1 (PEPT1) (Relative values)	1.24
						Dermis regional blood flow scalar : Female	0.5875	Ileum IV SLC16A1 (MCT1) (Relative values)	1.29
						Dermis regional blood flow scalar CV (%) : Female	0	Ileum IV SLCO2B1 (OATP2B1) (Relative values)	1.28
						Subcutis regional blood flow scalar : Female	1	Ileum IV SLCO4C1 (OATP4C1) (Relative values)	1
						Subcutis regional blood flow scalar CV (%) : Female	0	Ileum IV SLC22A1 (OCT1) (Relative values)	1.3
						Muscle regional blood flow scalar : Female	1	Ileum IV SLC22A3 (OCT3) (Relative values)	1.23
						Muscle regional blood flow scalar CV (%) : Female	0	Ileum IV SLC22A4 (OCTN1) (Relative values)	0.8
								Ileum IV SLC51A/B (OST-α/β) (Relative values)	0.93
						MPMLA - Upper Arm		Ileum IV Apical Influx (Intestine) (Relative values)	1
						Skin surface pH : Female	5.5	Ileum IV Apical Efflux (Intestine) (Relative values)	1
						Skin surface pH CV (%) : Female	11.1	Ileum IV Basolateral Influx (Intestine) (Relative values)	1
						Skin temperature °C : Female	32	Ileum IV Basolateral Efflux (Intestine) (Relative values)	1
						Skin temperature CV (%) : Female	0	Colon pH High Fat Fed	6.33
						Shape of corneocyte : Male	Cuboid (brick)	Colon CV pH High Fat Fed (%)	11.78
						Shape of corneocyte : Female	Cuboid (brick)	Colon pH Fed	6.33
						Number of SC layers : Female	18	Colon CV pH Fed (%)	12
						Number of SC layers CV (%) : Female	21.6	Colon pH Low Fat Fed	6.33
						Water density gm/cm3 : Female	1	Colon CV pH Low Fat Fed (%)	11.78
						Water density CV (%) : Female	0	Colon pH Fasted	6.6
						SC lipids density gm/cm3 : Female	0.9	Colon CV pH Fasted (%)	13
						SC lipids density CV (%) : Female	0	Colon Bicarbonate Buffer Concentration Fasted (mM)	90.87
						SC proteins density gm/cm3 : Female	1.37	Colon Bicarbonate Buffer Concentration CV Fasted (%)	30
						SC proteins density CV (%) : Female	0	Colon Bicarbonate Buffer Concentration Fed (mM)	44.43
						Intercellular lipid thickness of SC µm : Female	0.091	Colon Bicarbonate Buffer Concentration CV Fed (%)	30
						Intercellular lipid thickness of SC CV (%) : Female	0	Colon Luminal Fluid Velocity Fasted (m/s)	0.0013
						Tortuosity : Female	User Defined	Colon Luminal Fluid Velocity CV Fasted (%)	56
						Tortuosity of lipid diffusion pathway of SC : Female	12.7	Colon Luminal Fluid Velocity Fed (m/s)	0.0013
						Tortuosity of lipid diffusion pathway of SC CV (%) : Female	18	Colon Luminal Fluid Velocity CV Fed (%)	56
						Hair follicle diameter µm : Female	88.8	Colon Endogenous Ion Hydrochloric Mean (mM)	14
						Hair follicle diameter CV (%) : Female	33	Colon Endogenous Ion Hydrochloric CV (%)	13
						Hair follicle density N/cm2 : Female	32	Colon Endogenous Ion Hydrochloric Min (mM)	7
						Hair follicle density CV (%) : Female	28	Colon Endogenous Ion Hydrochloric Max (mM)	20
						Hair follicle depth µm : Female	256.7	Colon Endogenous Ion Sodium Mean (mM)	30
						Hair follicle depth CV (%) : Female	0	Colon Endogenous Ion Sodium CV (%)	42
						Hair shaft diameter µm : Female	16.8	Colon Endogenous Ion Sodium Min (mM)	6
						Hair shaft diameter CV (%) : Female	37	Colon Endogenous Ion Sodium Max (mM)	93
						Sebum viscosity centipose : Female	40	Colon Endogenous Ion Potassium Mean (mM)	77
						Sebum viscosity CV (%) : Female	0	Colon Endogenous Ion Potassium CV (%)	11
						Corneocyte pH [top] : Female	6.8	Colon Endogenous Ion Potassium Min (mM)	40
						Corneocyte pH [top] CV (%) : Female	6.8	Colon Endogenous Ion Potassium Max (mM)	108
						Corneocyte thickness [top] µm : Female	0.71	Colon Endogenous Ion Calcium Mean (mM)	20
						Corneocyte thickness [top] CV (%) : Female	11	Colon Endogenous Ion Calcium CV (%)	34
						Corneocyte width [top] µm : Female	33.2	Colon Endogenous Ion Calcium Min (mM)	7
						Corneocyte width [top] CV (%) : Female	10.4	Colon Endogenous Ion Calcium Max (mM)	85
						Corneocyte length [top] µm : Female	40.4	Colon Endogenous Ion Generic Cation Mean (mM)	1
						Corneocyte length [top] CV (%) : Female	6.8	Colon Endogenous Ion Generic Cation CV (%)	0
						Hydration level (% water volume) [top] : Female	33.6	Colon Endogenous Ion Generic Cation Min (mM)	0.01
						Hydration level (% water volume) [top] CV (%) : Female	11	Colon Endogenous Ion Generic Cation Max (mM)	1000
						SC lipid viscosity [top] centipose : Female	75	Colon Endogenous Ion Generic Anion Mean (mM)	1
						SC lipid viscosity [top] CV (%) : Female	0	Colon Endogenous Ion Generic Anion CV (%)	0
						Corneocyte pH [upper mid] : Female	6.8	Colon Endogenous Ion Generic Anion Min (mM)	0.01
						Corneocyte pH [upper mid] CV (%) : Female	6.8	Colon Endogenous Ion Generic Anion Max (mM)	1000
						Corneocyte thickness [upper mid] µm : Female	0.81	Colon Fluid Viscosity Fasted (cP)	3
						Corneocyte thickness [upper mid] CV (%) : Female	11	Colon Fluid Viscosity CV Fasted (%)	71
						Corneocyte width [upper mid] µm : Female	33.2	Colon Fluid Viscosity Fed (cP)	3
						Corneocyte width [upper mid] CV (%) : Female	10.4	Colon Fluid Viscosity CV Fed (%)	71
						Corneocyte length [upper mid] µm : Female	40.4	Colon CMC fasted (mM)	1
						Corneocyte length [upper mid] CV (%) : Female	6.8	Colon CMC fed (mM)	1
						Hydration level (% water volume) [upper mid] : Female	44.858	Colon Bile fasted (mM)	0.12
						Hydration level (% water volume) [upper mid] CV (%) : Female	7	Colon Bile fasted CV (%)	104
						SC lipid viscosity [upper mid] centipose : Female	75	Colon Bile fed (mM)	0.59
						SC lipid viscosity [upper mid] CV (%) : Female	0	Colon Bile fed CV (%)	70
						Corneocyte pH [lower mid] : Female	6.8	Colon Fold Expansion Mean	1
						Corneocyte pH [lower mid] CV (%) : Female	6.8	Colon Fold Expansion CV (%)	0
						Corneocyte thickness [lower mid] µm : Female	0.93	Colon Pore Radius Mean	8.6
						Corneocyte thickness [lower mid] CV (%) : Female	11	Colon Pore Radius CV (%)	0
						Corneocyte width [lower mid] µm : Female	33.2	Colon Unstirred Layer Thickness Mean (µm)	830
						Corneocyte width [lower mid] CV (%) : Female	10.4	Colon Unstirred Layer Thickness CV (%)	43.96
						Corneocyte length [lower mid] µm : Female	40.4	Colon Unstirred Layer pH	6.5
						Corneocyte length [lower mid] CV (%) : Female	6.8	Colon Unstirred Layer CV (%)	0.5
						Hydration level (% water volume) [lower mid] : Female	56.0703	Colon Loose Mucus Thickness (µm)	714
						Hydration level (% water volume) [lower mid] CV (%) : Female	5	Colon Loose Mucus Thickness Min (µm)	1
						SC lipid viscosity [lower mid] centipose : Female	75	Colon Loose Mucus Thickness Max (µm)	1799
						SC lipid viscosity [lower mid] CV (%) : Female	0	Colon Firm Mucus Thickness (µm)	116
						Corneocyte pH [bottom] : Female	6.8	Colon Firm Mucus Thickness Min (µm)	1
						Corneocyte pH [bottom] CV (%) : Female	6.8	Colon Firm Mucus Thickness Max (µm)	623
						Corneocyte thickness [bottom] µm : Female	1.04	Colon Firm Mucus Thickness CV (%)	145.82
						Corneocyte thickness [bottom] CV (%) : Female	11	Colon Total UBL Thickness Min (µm)	1
						Corneocyte width [bottom] µm : Female	33.2	Colon Total UBL Thickness Max (µm)	1924
						Corneocyte width [bottom] CV (%) : Female	10.4	Colon Loose Mucus Pore Radius (µm)	2.27
						Corneocyte length [bottom] µm : Female	40.4	Colon Loose Mucus Pore Radius CV (%)	34.72
						Corneocyte length [bottom] CV (%) : Female	6.8	Colon Firm Mucus Pore Radius (µm)	0.102
						Hydration level (% water volume) [bottom] : Female	67.3	Colon Firm Mucus Pore Radius CV (%)	18.3
						Hydration level (% water volume) [bottom] CV (%) : Female	4	Colon Loose Mucus Water Fraction	0.92
						SC lipid viscosity [bottom] centipose : Female	75	Colon Loose Mucus Water Fraction CV (%)	2.57
						SC lipid viscosity [bottom] CV (%) : Female	0	Colon Firm Mucus Water Fraction	0.92
						Viable Epidermis thickness µm : Female	51.8	Colon Firm Mucus Water Fraction CV (%)	2.57
						Viable Epidermis thickness CV (%) : Female	15	Colon Crypts Fold Expansion Mean	3.6
						Dermis thickness µm : Female	1540	Colon Crypts Fold Expansion CV (%)	30
						Dermis thickness CV (%) : Female	29	Colon Crypts Fold Expansion Min	1
						Subcutis thickness mm : Female	9.64	Colon Crypts Fold Expansion Max	6.84
						Subcutis thickness CV (%) : Female	56.2	Colon ABCB1 (P-gp/MDR1) (Relative values)	0.57
						Muscle thickness mm : Female	22.79	Colon ABCC1 (MRP1) (Relative values)	0.93
						Muscle thickness CV (%) : Female	28.92	Colon ABCC2 (MRP2) (Relative values)	0.02
						Dermis regional blood flow scalar : Female	1.2869	Colon ABCC3 (MRP3) (Relative values)	5.95
						Dermis regional blood flow scalar CV (%) : Female	0	Colon ABCC4 (MRP4) (Relative values)	1.76
						Subcutis regional blood flow scalar : Female	1	Colon ABCG2 (BCRP) (Relative values)	0.57
						Subcutis regional blood flow scalar CV (%) : Female	0	Colon SLC2A2 (GLUT2) (Relative values)	1
						Muscle regional blood flow scalar : Female	1	Colon SLC10A2 (ASBT/IBAT) (Relative values)	1.1
						Muscle regional blood flow scalar CV (%) : Female	0	Colon SLC15A1 (PEPT1) (Relative values)	0.03
								Colon SLC16A1 (MCT1) (Relative values)	4.72
						MPMLA - Face (cheek)		Colon SLCO2B1 (OATP2B1) (Relative values)	1.06
						Skin surface pH : Female	5.3	Colon SLCO4C1 (OATP4C1) (Relative values)	1
						Skin surface pH CV (%) : Female	7.4	Colon SLC22A1 (OCT1) (Relative values)	2.77
						Skin temperature °C : Female	32	Colon SLC22A3 (OCT3) (Relative values)	1.88
						Skin temperature CV (%) : Female	0	Colon SLC22A4 (OCTN1) (Relative values)	0.24
						Shape of corneocyte : Male	Cuboid (brick)	Colon SLC51A/B (OST-α/β) (Relative values)	0.71
						Shape of corneocyte : Female	Cuboid (brick)	Colon Apical Influx (Intestine) (Relative values)	1
						Number of SC layers : Female	13	Colon Apical Efflux (Intestine) (Relative values)	1
						Number of SC layers CV (%) : Female	22.6	Colon Basolateral Influx (Intestine) (Relative values)	1
						Water density gm/cm3 : Female	1	Colon Basolateral Efflux (Intestine) (Relative values)	1
						Water density CV (%) : Female	0	Luminal Fluid Density (mg/mL)	993.32
						SC lipids density gm/cm3 : Female	0.9	Abundance : ABCB1 (P-gp/MDR1) ET Mean	1
						SC lipids density CV (%) : Female	0	Abundance : ABCB1 (P-gp/MDR1) ET CV (%)	65
						SC proteins density gm/cm3 : Female	1.37	Abundance : ABCB1 (P-gp/MDR1) PT Mean	0
						SC proteins density CV (%) : Female	0	Abundance : ABCB1 (P-gp/MDR1) PT CV (%)	0
						Intercellular lipid thickness of SC µm : Female	0.091	Abundance : ABCB1 (P-gp/MDR1) IT Mean	0
						Intercellular lipid thickness of SC CV (%) : Female	0	Abundance : ABCB1 (P-gp/MDR1) IT CV (%)	0
						Tortuosity : Female	User Defined	Abundance : ABCB1 (P-gp/MDR1) UT Mean	0
						Tortuosity of lipid diffusion pathway of SC : Female	12.7	Abundance : ABCB1 (P-gp/MDR1) UT CV (%)	0
						Tortuosity of lipid diffusion pathway of SC CV (%) : Female	18	Abundance : ABCC1 (MRP1) ET Mean	1
						Hair follicle diameter µm : Female	65.4	Abundance : ABCC1 (MRP1) ET CV (%)	88
						Hair follicle diameter CV (%) : Female	83	Abundance : ABCC1 (MRP1) PT Mean	0
						Hair follicle density N/cm2 : Female	292	Abundance : ABCC1 (MRP1) PT CV (%)	0
						Hair follicle density CV (%) : Female	16	Abundance : ABCC1 (MRP1) IT Mean	0
						Hair follicle depth µm : Female	204.8	Abundance : ABCC1 (MRP1) IT CV (%)	0
						Hair follicle depth CV (%) : Female	0	Abundance : ABCC1 (MRP1) UT Mean	0
						Hair shaft diameter µm : Female	15.9	Abundance : ABCC1 (MRP1) UT CV (%)	0
						Hair shaft diameter CV (%) : Female	57	Abundance : ABCC2 (MRP2) ET Mean	1
						Sebum viscosity centipose : Female	40	Abundance : ABCC2 (MRP2) ET CV (%)	79
						Sebum viscosity CV (%) : Female	0	Abundance : ABCC2 (MRP2) PT Mean	0
						Corneocyte pH [top] : Female	6.8	Abundance : ABCC2 (MRP2) PT CV (%)	0
						Corneocyte pH [top] CV (%) : Female	6.8	Abundance : ABCC2 (MRP2) IT Mean	0
						Corneocyte thickness [top] µm : Female	0.47	Abundance : ABCC2 (MRP2) IT CV (%)	0
						Corneocyte thickness [top] CV (%) : Female	4	Abundance : ABCC2 (MRP2) UT Mean	0
						Corneocyte width [top] µm : Female	27.7	Abundance : ABCC2 (MRP2) UT CV (%)	0
						Corneocyte width [top] CV (%) : Female	9.2	Abundance : ABCC3 (MRP3) ET Mean	1
						Corneocyte length [top] µm : Female	34.2	Abundance : ABCC3 (MRP3) ET CV (%)	64
						Corneocyte length [top] CV (%) : Female	4.1	Abundance : ABCC3 (MRP3) PT Mean	0
						Hydration level (% water volume) [top] : Female	35.5	Abundance : ABCC3 (MRP3) PT CV (%)	0
						Hydration level (% water volume) [top] CV (%) : Female	17	Abundance : ABCC3 (MRP3) IT Mean	0
						SC lipid viscosity [top] centipose : Female	75	Abundance : ABCC3 (MRP3) IT CV (%)	0
						SC lipid viscosity [top] CV (%) : Female	0	Abundance : ABCC3 (MRP3) UT Mean	0
						Corneocyte pH [upper mid] : Female	6.8	Abundance : ABCC3 (MRP3) UT CV (%)	0
						Corneocyte pH [upper mid] CV (%) : Female	6.8	Abundance : ABCC4 (MRP4) ET Mean	1
						Corneocyte thickness [upper mid] µm : Female	0.53	Abundance : ABCC4 (MRP4) ET CV (%)	106
						Corneocyte thickness [upper mid] CV (%) : Female	4	Abundance : ABCC4 (MRP4) PT Mean	0
						Corneocyte width [upper mid] µm : Female	27.7	Abundance : ABCC4 (MRP4) PT CV (%)	0
						Corneocyte width [upper mid] CV (%) : Female	9.2	Abundance : ABCC4 (MRP4) IT Mean	0
						Corneocyte length [upper mid] µm : Female	34.2	Abundance : ABCC4 (MRP4) IT CV (%)	0
						Corneocyte length [upper mid] CV (%) : Female	4.1	Abundance : ABCC4 (MRP4) UT Mean	0
						Hydration level (% water volume) [upper mid] : Female	46.1	Abundance : ABCC4 (MRP4) UT CV (%)	0
						Hydration level (% water volume) [upper mid] CV (%) : Female	11	Abundance : ABCG2 (BCRP) ET Mean	1
						SC lipid viscosity [upper mid] centipose : Female	75	Abundance : ABCG2 (BCRP) ET CV (%)	63
						SC lipid viscosity [upper mid] CV (%) : Female	0	Abundance : ABCG2 (BCRP) PT Mean	0.37
						Corneocyte pH [lower mid] : Female	6.8	Abundance : ABCG2 (BCRP) PT CV (%)	63
						Corneocyte pH [lower mid] CV (%) : Female	6.8	Abundance : ABCG2 (BCRP) IT Mean	0.67
						Corneocyte thickness [lower mid] µm : Female	0.6	Abundance : ABCG2 (BCRP) IT CV (%)	63
						Corneocyte thickness [lower mid] CV (%) : Female	4	Abundance : ABCG2 (BCRP) UT Mean	0
						Corneocyte width [lower mid] µm : Female	27.7	Abundance : ABCG2 (BCRP) UT CV (%)	0
						Corneocyte width [lower mid] CV (%) : Female	9.2	Abundance : SLC2A2 (GLUT2) ET Mean	1
						Corneocyte length [lower mid] µm : Female	34.2	Abundance : SLC2A2 (GLUT2) ET CV (%)	31
						Corneocyte length [lower mid] CV (%) : Female	4.1	Abundance : SLC2A2 (GLUT2) PT Mean	0
						Hydration level (% water volume) [lower mid] : Female	56.75	Abundance : SLC2A2 (GLUT2) PT CV (%)	0
						Hydration level (% water volume) [lower mid] CV (%) : Female	7	Abundance : SLC2A2 (GLUT2) IT Mean	0
						SC lipid viscosity [lower mid] centipose : Female	75	Abundance : SLC2A2 (GLUT2) IT CV (%)	0
						SC lipid viscosity [lower mid] CV (%) : Female	0	Abundance : SLC2A2 (GLUT2) UT Mean	0
						Corneocyte pH [bottom] : Female	6.8	Abundance : SLC2A2 (GLUT2) UT CV (%)	0
						Corneocyte pH [bottom] CV (%) : Female	6.8	Abundance : SLC10A2 (ASBT/IBAT) ET Mean	1
						Corneocyte thickness [bottom] µm : Female	0.68	Abundance : SLC10A2 (ASBT/IBAT) ET CV (%)	43
						Corneocyte thickness [bottom] CV (%) : Female	4	Abundance : SLC10A2 (ASBT/IBAT) PT Mean	0
						Corneocyte width [bottom] µm : Female	27.7	Abundance : SLC10A2 (ASBT/IBAT) PT CV (%)	0
						Corneocyte width [bottom] CV (%) : Female	9.2	Abundance : SLC10A2 (ASBT/IBAT) IT Mean	0
						Corneocyte length [bottom] µm : Female	34.2	Abundance : SLC10A2 (ASBT/IBAT) IT CV (%)	0
						Corneocyte length [bottom] CV (%) : Female	4.1	Abundance : SLC10A2 (ASBT/IBAT) UT Mean	0
						Hydration level (% water volume) [bottom] : Female	67.4	Abundance : SLC10A2 (ASBT/IBAT) UT CV (%)	0
						Hydration level (% water volume) [bottom] CV (%) : Female	4	Abundance : SLC15A1 (PEPT1) ET Mean	1
						SC lipid viscosity [bottom] centipose : Female	75	Abundance : SLC15A1 (PEPT1) ET CV (%)	41
						SC lipid viscosity [bottom] CV (%) : Female	0	Abundance : SLC15A1 (PEPT1) PT Mean	0
						Viable Epidermis thickness µm : Female	46.8667	Abundance : SLC15A1 (PEPT1) PT CV (%)	0
						Viable Epidermis thickness CV (%) : Female	24	Abundance : SLC15A1 (PEPT1) IT Mean	0
						Dermis thickness µm : Female	1580	Abundance : SLC15A1 (PEPT1) IT CV (%)	0
						Dermis thickness CV (%) : Female	20	Abundance : SLC15A1 (PEPT1) UT Mean	0
						Subcutis thickness mm : Female	1.91	Abundance : SLC15A1 (PEPT1) UT CV (%)	0
						Subcutis thickness CV (%) : Female	55.7	Abundance : SLC16A1 (MCT1) ET Mean	1
						Muscle thickness mm : Female	12.6	Abundance : SLC16A1 (MCT1) ET CV (%)	75
						Muscle thickness CV (%) : Female	9.9	Abundance : SLC16A1 (MCT1) PT Mean	0
						Dermis regional blood flow scalar : Female	2.12619	Abundance : SLC16A1 (MCT1) PT CV (%)	0
						Dermis regional blood flow scalar CV (%) : Female	0	Abundance : SLC16A1 (MCT1) IT Mean	0
						Subcutis regional blood flow scalar : Female	1	Abundance : SLC16A1 (MCT1) IT CV (%)	0
						Subcutis regional blood flow scalar CV (%) : Female	0	Abundance : SLC16A1 (MCT1) UT Mean	0
						Muscle regional blood flow scalar : Female	1	Abundance : SLC16A1 (MCT1) UT CV (%)	0
						Muscle regional blood flow scalar CV (%) : Female	0	Abundance : SLCO2B1 (OATP2B1) ET Mean	1
								Abundance : SLCO2B1 (OATP2B1) ET CV (%)	74
						MPMLA - Lower Leg		Abundance : SLCO2B1 (OATP2B1) PT Mean	0
						Skin surface pH : Female	5.5	Abundance : SLCO2B1 (OATP2B1) PT CV (%)	0
						Skin surface pH CV (%) : Female	11	Abundance : SLCO2B1 (OATP2B1) IT Mean	0
						Skin temperature °C : Female	32	Abundance : SLCO2B1 (OATP2B1) IT CV (%)	0
						Skin temperature CV (%) : Female	0	Abundance : SLCO2B1 (OATP2B1) UT Mean	0
						Shape of corneocyte : Male	Cuboid (brick)	Abundance : SLCO2B1 (OATP2B1) UT CV (%)	0
						Shape of corneocyte : Female	Cuboid (brick)	Abundance : SLCO4C1 (OATP4C1) ET Mean	1
						Number of SC layers : Female	22	Abundance : SLCO4C1 (OATP4C1) ET CV (%)	60
						Number of SC layers CV (%) : Female	9.1	Abundance : SLCO4C1 (OATP4C1) PT Mean	0
						Water density gm/cm3 : Female	1	Abundance : SLCO4C1 (OATP4C1) PT CV (%)	0
						Water density CV (%) : Female	0	Abundance : SLCO4C1 (OATP4C1) IT Mean	0
						SC lipids density gm/cm3 : Female	0.9	Abundance : SLCO4C1 (OATP4C1) IT CV (%)	0
						SC lipids density CV (%) : Female	0	Abundance : SLCO4C1 (OATP4C1) UT Mean	0
						SC proteins density gm/cm3 : Female	1.37	Abundance : SLCO4C1 (OATP4C1) UT CV (%)	0
						SC proteins density CV (%) : Female	0	Abundance : SLC22A1 (OCT1) ET Mean	1
						Intercellular lipid thickness of SC µm : Female	0.091	Abundance : SLC22A1 (OCT1) ET CV (%)	49
						Intercellular lipid thickness of SC CV (%) : Female	0	Abundance : SLC22A1 (OCT1) PT Mean	0.01
						Tortuosity : Female	User Defined	Abundance : SLC22A1 (OCT1) PT CV (%)	49
						Tortuosity of lipid diffusion pathway of SC : Female	12.7	Abundance : SLC22A1 (OCT1) IT Mean	0.62
						Tortuosity of lipid diffusion pathway of SC CV (%) : Female	18	Abundance : SLC22A1 (OCT1) IT CV (%)	49
						Hair follicle diameter µm : Female	168.4	Abundance : SLC22A1 (OCT1) UT Mean	1.14
						Hair follicle diameter CV (%) : Female	26	Abundance : SLC22A1 (OCT1) UT CV (%)	49
						Hair follicle density N/cm2 : Female	14	Abundance : SLC22A3 (OCT3) ET Mean	1
						Hair follicle density CV (%) : Female	50	Abundance : SLC22A3 (OCT3) ET CV (%)	74
						Hair follicle depth µm : Female	613.5	Abundance : SLC22A3 (OCT3) PT Mean	0
						Hair follicle depth CV (%) : Female	0	Abundance : SLC22A3 (OCT3) PT CV (%)	0
						Hair shaft diameter µm : Female	42.1	Abundance : SLC22A3 (OCT3) IT Mean	0
						Hair shaft diameter CV (%) : Female	29	Abundance : SLC22A3 (OCT3) IT CV (%)	0
						Sebum viscosity centipose : Female	40	Abundance : SLC22A3 (OCT3) UT Mean	0
						Sebum viscosity CV (%) : Female	0	Abundance : SLC22A3 (OCT3) UT CV (%)	0
						Corneocyte pH [top] : Female	6.8	Abundance : SLC22A4 (OCTN1) ET Mean	1
						Corneocyte pH [top] CV (%) : Female	6.8	Abundance : SLC22A4 (OCTN1) ET CV (%)	106
						Corneocyte thickness [top] µm : Female	0.87	Abundance : SLC22A4 (OCTN1) PT Mean	0
						Corneocyte thickness [top] CV (%) : Female	9	Abundance : SLC22A4 (OCTN1) PT CV (%)	0
						Corneocyte width [top] µm : Female	29.6	Abundance : SLC22A4 (OCTN1) IT Mean	0
						Corneocyte width [top] CV (%) : Female	5.9	Abundance : SLC22A4 (OCTN1) IT CV (%)	0
						Corneocyte length [top] µm : Female	36.4	Abundance : SLC22A4 (OCTN1) UT Mean	0
						Corneocyte length [top] CV (%) : Female	5.7	Abundance : SLC22A4 (OCTN1) UT CV (%)	0
						Hydration level (% water volume) [top] : Female	33.9	Abundance : SLC51A/B (OST-α/β) ET Mean	1
						Hydration level (% water volume) [top] CV (%) : Female	9	Abundance : SLC51A/B (OST-α/β) ET CV (%)	99
						SC lipid viscosity [top] centipose : Female	75	Abundance : SLC51A/B (OST-α/β) PT Mean	0
						SC lipid viscosity [top] CV (%) : Female	0	Abundance : SLC51A/B (OST-α/β) PT CV (%)	0
						Corneocyte pH [upper mid] : Female	6.8	Abundance : SLC51A/B (OST-α/β) IT Mean	0
						Corneocyte pH [upper mid] CV (%) : Female	6.8	Abundance : SLC51A/B (OST-α/β) IT CV (%)	0
						Corneocyte thickness [upper mid] µm : Female	0.99	Abundance : SLC51A/B (OST-α/β) UT Mean	0
						Corneocyte thickness [upper mid] CV (%) : Female	9	Abundance : SLC51A/B (OST-α/β) UT CV (%)	0
						Corneocyte width [upper mid] µm : Female	29.6	Abundance : Apical Influx (Intestine) ET Mean	1
						Corneocyte width [upper mid] CV (%) : Female	5.9	Abundance : Apical Influx (Intestine) ET CV (%)	0
						Corneocyte length [upper mid] µm : Female	36.4	Abundance : Apical Influx (Intestine) PT Mean	0
						Corneocyte length [upper mid] CV (%) : Female	5.7	Abundance : Apical Influx (Intestine) PT CV (%)	0
						Hydration level (% water volume) [upper mid] : Female	44.6987	Abundance : Apical Influx (Intestine) IT Mean	0
						Hydration level (% water volume) [upper mid] CV (%) : Female	6	Abundance : Apical Influx (Intestine) IT CV (%)	0
						SC lipid viscosity [upper mid] centipose : Female	75	Abundance : Apical Influx (Intestine) UT Mean	0
						SC lipid viscosity [upper mid] CV (%) : Female	0	Abundance : Apical Influx (Intestine) UT CV (%)	0
						Corneocyte pH [lower mid] : Female	6.8	Abundance : Apical Efflux (Intestine) ET Mean	1
						Corneocyte pH [lower mid] CV (%) : Female	6.8	Abundance : Apical Efflux (Intestine) ET CV (%)	0
						Corneocyte thickness [lower mid] µm : Female	1.13	Abundance : Apical Efflux (Intestine) PT Mean	0
						Corneocyte thickness [lower mid] CV (%) : Female	9	Abundance : Apical Efflux (Intestine) PT CV (%)	0
						Corneocyte width [lower mid] µm : Female	29.6	Abundance : Apical Efflux (Intestine) IT Mean	0
						Corneocyte width [lower mid] CV (%) : Female	5.9	Abundance : Apical Efflux (Intestine) IT CV (%)	0
						Corneocyte length [lower mid] µm : Female	36.4	Abundance : Apical Efflux (Intestine) UT Mean	0
						Corneocyte length [lower mid] CV (%) : Female	5.7	Abundance : Apical Efflux (Intestine) UT CV (%)	0
						Hydration level (% water volume) [lower mid] : Female	55.5388	Abundance : Basolateral Influx (Intestine) ET Mean	1
						Hydration level (% water volume) [lower mid] CV (%) : Female	5	Abundance : Basolateral Influx (Intestine) ET CV (%)	0
						SC lipid viscosity [lower mid] centipose : Female	75	Abundance : Basolateral Influx (Intestine) PT Mean	0
						SC lipid viscosity [lower mid] CV (%) : Female	0	Abundance : Basolateral Influx (Intestine) PT CV (%)	0
						Corneocyte pH [bottom] : Female	6.8	Abundance : Basolateral Influx (Intestine) IT Mean	0
						Corneocyte pH [bottom] CV (%) : Female	6.8	Abundance : Basolateral Influx (Intestine) IT CV (%)	0
						Corneocyte thickness [bottom] µm : Female	1.27	Abundance : Basolateral Influx (Intestine) UT Mean	0
						Corneocyte thickness [bottom] CV (%) : Female	9	Abundance : Basolateral Influx (Intestine) UT CV (%)	0
						Corneocyte width [bottom] µm : Female	29.6	Abundance : Basolateral Efflux (Intestine) ET Mean	1
						Corneocyte width [bottom] CV (%) : Female	5.9	Abundance : Basolateral Efflux (Intestine) ET CV (%)	0
						Corneocyte length [bottom] µm : Female	36.4	Abundance : Basolateral Efflux (Intestine) PT Mean	0
						Corneocyte length [bottom] CV (%) : Female	5.7	Abundance : Basolateral Efflux (Intestine) PT CV (%)	0
						Hydration level (% water volume) [bottom] : Female	66.4	Abundance : Basolateral Efflux (Intestine) IT Mean	0
						Hydration level (% water volume) [bottom] CV (%) : Female	4	Abundance : Basolateral Efflux (Intestine) IT CV (%)	0
						SC lipid viscosity [bottom] centipose : Female	75	Abundance : Basolateral Efflux (Intestine) UT Mean	0
						SC lipid viscosity [bottom] CV (%) : Female	0	Abundance : Basolateral Efflux (Intestine) UT CV (%)	0
						Viable Epidermis thickness µm : Female	57.36	Turnover rate constant (1/h) : ABCB1 (P-gp/MDR1) Mean	0.054
						Viable Epidermis thickness CV (%) : Female	8	Turnover rate constant (1/h) : ABCB1 (P-gp/MDR1) CV (%)	28
						Dermis thickness µm : Female	1240	Turnover rate constant (1/h) : ABCC1 (MRP1) Mean	1e-06
						Dermis thickness CV (%) : Female	20	Turnover rate constant (1/h) : ABCC1 (MRP1) CV (%)	30
						Subcutis thickness mm : Female	17.07	Turnover rate constant (1/h) : ABCC2 (MRP2) Mean	1e-06
						Subcutis thickness CV (%) : Female	37.1	Turnover rate constant (1/h) : ABCC2 (MRP2) CV (%)	30
						Muscle thickness mm : Female	18.84	Turnover rate constant (1/h) : ABCC3 (MRP3) Mean	1e-06
						Muscle thickness CV (%) : Female	18.63	Turnover rate constant (1/h) : ABCC3 (MRP3) CV (%)	30
						Dermis regional blood flow scalar : Female	0.839286	Turnover rate constant (1/h) : ABCC4 (MRP4) Mean	1e-06
						Dermis regional blood flow scalar CV (%) : Female	0	Turnover rate constant (1/h) : ABCC4 (MRP4) CV (%)	30
						Subcutis regional blood flow scalar : Female	1	Turnover rate constant (1/h) : ABCG2 (BCRP) Mean	1e-06
						Subcutis regional blood flow scalar CV (%) : Female	0	Turnover rate constant (1/h) : ABCG2 (BCRP) CV (%)	30
						Muscle regional blood flow scalar : Female	1	Turnover rate constant (1/h) : SLC2A2 (GLUT2) Mean	1e-06
						Muscle regional blood flow scalar CV (%) : Female	0	Turnover rate constant (1/h) : SLC2A2 (GLUT2) CV (%)	30
								Turnover rate constant (1/h) : SLC10A2 (ASBT/IBAT) Mean	1e-06
						MPMLA - Thigh		Turnover rate constant (1/h) : SLC10A2 (ASBT/IBAT) CV (%)	30
						Skin surface pH : Female	5.5	Turnover rate constant (1/h) : SLC15A1 (PEPT1) Mean	1e-06
						Skin surface pH CV (%) : Female	11	Turnover rate constant (1/h) : SLC15A1 (PEPT1) CV (%)	30
						Skin temperature °C : Female	32	Turnover rate constant (1/h) : SLC16A1 (MCT1) Mean	1e-06
						Skin temperature CV (%) : Female	0	Turnover rate constant (1/h) : SLC16A1 (MCT1) CV (%)	30
						Shape of corneocyte : Male	Cuboid (brick)	Turnover rate constant (1/h) : SLCO2B1 (OATP2B1) Mean	1e-06
						Shape of corneocyte : Female	Cuboid (brick)	Turnover rate constant (1/h) : SLCO2B1 (OATP2B1) CV (%)	30
						Number of SC layers : Female	21	Turnover rate constant (1/h) : SLCO4C1 (OATP4C1) Mean	1e-06
						Number of SC layers CV (%) : Female	13	Turnover rate constant (1/h) : SLCO4C1 (OATP4C1) CV (%)	30
						Water density gm/cm3 : Female	1	Turnover rate constant (1/h) : SLC22A1 (OCT1) Mean	1e-06
						Water density CV (%) : Female	0	Turnover rate constant (1/h) : SLC22A1 (OCT1) CV (%)	30
						SC lipids density gm/cm3 : Female	0.9	Turnover rate constant (1/h) : SLC22A3 (OCT3) Mean	1e-06
						SC lipids density CV (%) : Female	0	Turnover rate constant (1/h) : SLC22A3 (OCT3) CV (%)	30
						SC proteins density gm/cm3 : Female	1.37	Turnover rate constant (1/h) : SLC22A4 (OCTN1) Mean	1e-06
						SC proteins density CV (%) : Female	0	Turnover rate constant (1/h) : SLC22A4 (OCTN1) CV (%)	30
						Intercellular lipid thickness of SC µm : Female	0.091	Turnover rate constant (1/h) : SLC51A/B (OST-α/β) Mean	1e-06
						Intercellular lipid thickness of SC CV (%) : Female	0	Turnover rate constant (1/h) : SLC51A/B (OST-α/β) CV (%)	30
						Tortuosity : Female	User Defined	Turnover rate constant (1/h) : Apical Influx Mean	1e-06
						Tortuosity of lipid diffusion pathway of SC : Female	12.7	Turnover rate constant (1/h) : Apical Influx CV (%)	30
						Tortuosity of lipid diffusion pathway of SC CV (%) : Female	18	Turnover rate constant (1/h) : Apical Efflux Mean	1e-06
						Hair follicle diameter µm : Female	131.5	Turnover rate constant (1/h) : Apical Efflux CV (%)	30
						Hair follicle diameter CV (%) : Female	31	Turnover rate constant (1/h) : Basolateral Influx (Intestine) Mean	1e-06
						Hair follicle density N/cm2 : Female	17	Turnover rate constant (1/h) : Basolateral Influx (Intestine) CV (%)	30
						Hair follicle density CV (%) : Female	24	Turnover rate constant (1/h) : Basolateral Efflux (Intestine) Mean	1e-06
						Hair follicle depth µm : Female	315.1	Turnover rate constant (1/h) : Basolateral Efflux (Intestine) CV (%)	30
						Hair follicle depth CV (%) : Female	0	Fasted Mean gastric emptying time (h)	0.4
						Hair shaft diameter µm : Female	29.2	Fasted CV gastric emptying time (%)	38
						Hair shaft diameter CV (%) : Female	41	Fed Mean gastric emptying time (h)	1
						Sebum viscosity centipose : Female	40	Fed CV gastric emptying time (%)	38
						Sebum viscosity CV (%) : Female	0	Weibull Dist of transit time - alpha	2.92
						Corneocyte pH [top] : Female	6.8	Weibull Dist of transit time - beta	4.04
						Corneocyte pH [top] CV (%) : Female	6.8	Mean colon transit time (h)	12
						Corneocyte thickness [top] µm : Female	0.87	CV colon transit time (%)	30
						Corneocyte thickness [top] CV (%) : Female	26	Initial volume of stomach fluid (mL) - Fed	1000
						Corneocyte width [top] µm : Female	34	Initial volume of stomach fluid CV (%) - Fed	30
						Corneocyte width [top] CV (%) : Female	15.1	Initial volume of stomach fluid (mL) - Fasted	50
						Corneocyte length [top] µm : Female	40.7	Initial volume of stomach fluid CV (%) - Fasted	30
						Corneocyte length [top] CV (%) : Female	14.6	Total Jejenum I to Ileum IV basal fluid volume (mL) - Fasted	105
						Hydration level (% water volume) [top] : Female	33.9	Total Jejenum I to Ileum IV basal fluid volume CV (%) - Fasted	30
						Hydration level (% water volume) [top] CV (%) : Female	9	Total Jejenum I to Ileum IV basal fluid volume (mL) - Fed	105
						SC lipid viscosity [top] centipose : Female	75	Total Jejenum I to Ileum IV basal fluid volume CV (%) - Fed	30
						SC lipid viscosity [top] CV (%) : Female	0	Colon basal fluid volume (mL) - Fasted	13
						Corneocyte pH [upper mid] : Female	6.8	Colon basal fluid volume CV (%) - Fasted	0
						Corneocyte pH [upper mid] CV (%) : Female	6.8	Colon basal fluid volume (mL) - Fed	13
						Corneocyte thickness [upper mid] µm : Female	0.75	Colon basal fluid volume CV (%) - Fed	0
						Corneocyte thickness [upper mid] CV (%) : Female	26	Mean SITT (h)	3.32
						Corneocyte width [upper mid] µm : Female	34	Ionic Product (Kw) (10-14 mol2/dm6)	2.4
						Corneocyte width [upper mid] CV (%) : Female	15.1	Aqueous Diffusion Coefficients H+ (10-4 cm2/min)	6.94
						Corneocyte length [upper mid] µm : Female	40.7	Aqueous Diffusion Coefficients OH- (10-4 cm2/min)	7.2
						Corneocyte length [upper mid] CV (%) : Female	14.6	Water Concentration (mM)	55560
						Hydration level (% water volume) [upper mid] : Female	44.6987	Bicarbonate pKa Type	Effective
						Hydration level (% water volume) [upper mid] CV (%) : Female	6	Bicarbonate pKa 1	4.2
						SC lipid viscosity [upper mid] centipose : Female	75	Bicarbonate pKa 2	9.79
						SC lipid viscosity [upper mid] CV (%) : Female	0	Aqueous Diffusion Coefficients 37oC (10-4 cm2/min) H2CO3	17.72
						Corneocyte pH [lower mid] : Female	6.8	Aqueous Diffusion Coefficients 37oC (10-4 cm2/min) HCO3-	9.85
						Corneocyte pH [lower mid] CV (%) : Female	6.8	Aqueous Diffusion Coefficients 37oC (10-4 cm2/min) CO32-	6.98
						Corneocyte thickness [lower mid] µm : Female	0.85	Advanced Fluid Volume Dynamics Model	No
						Corneocyte thickness [lower mid] CV (%) : Female	26	User Defined Intestinal Fluid Volumes?	No
						Corneocyte width [lower mid] µm : Female	34	Fasted stomach Total Content mean (g)	50
						Corneocyte width [lower mid] CV (%) : Female	15.1	Fasted stomach Total Content CV (%)	30
						Corneocyte length [lower mid] µm : Female	40.7	Fed stomach Total Content mean (g)	1000
						Corneocyte length [lower mid] CV (%) : Female	14.6	Fed stomach Total Content CV (%)	30
						Hydration level (% water volume) [lower mid] : Female	55.5388	Fasted duodenum Total Content mean (g)	34
						Hydration level (% water volume) [lower mid] CV (%) : Female	5	Fasted duodenum Total Content CV (%)	30
						SC lipid viscosity [lower mid] centipose : Female	75	Fed duodenum Total Content mean (g)	34
						SC lipid viscosity [lower mid] CV (%) : Female	0	Fed duodenum Total Content CV (%)	30
						Corneocyte pH [bottom] : Female	6.8	Fasted jejunum I Total Content mean (g)	23
						Corneocyte pH [bottom] CV (%) : Female	6.8	Fasted jejunum I Total Content CV (%)	30
						Corneocyte thickness [bottom] µm : Female	0.96	Fed jejunum I Total Content mean (g)	23
						Corneocyte thickness [bottom] CV (%) : Female	26	Fed jejunum I Total Content CV (%)	30
						Corneocyte width [bottom] µm : Female	34	Fasted jejunum II Total Content mean (g)	23
						Corneocyte width [bottom] CV (%) : Female	15.1	Fasted jejunum II Total Content CV (%)	30
						Corneocyte length [bottom] µm : Female	40.7	Fed jejunum II Total Content mean (g)	23
						Corneocyte length [bottom] CV (%) : Female	14.6	Fed jejunum II Total Content CV (%)	30
						Hydration level (% water volume) [bottom] : Female	66.4	Fasted ileum I Total Content mean (g)	14
						Hydration level (% water volume) [bottom] CV (%) : Female	4	Fasted ileum I Total Content CV (%)	30
						SC lipid viscosity [bottom] centipose : Female	75	Fed ileum I Total Content mean (g)	14
						SC lipid viscosity [bottom] CV (%) : Female	0	Fed ileum I Total Content CV (%)	30
						Viable Epidermis thickness µm : Female	40	Fasted ileum II Total Content mean (g)	14
						Viable Epidermis thickness CV (%) : Female	19	Fasted ileum II Total Content CV (%)	30
						Dermis thickness µm : Female	1240	Fed ileum II Total Content mean (g)	14
						Dermis thickness CV (%) : Female	20	Fed ileum II Total Content CV (%)	30
						Subcutis thickness mm : Female	17.07	Fasted ileum III Total Content mean (g)	14
						Subcutis thickness CV (%) : Female	37.1	Fasted ileum III Total Content CV (%)	30
						Muscle thickness mm : Female	26.32	Fed ileum III Total Content mean (g)	14
						Muscle thickness CV (%) : Female	42.45	Fed ileum III Total Content CV (%)	30
						Dermis regional blood flow scalar : Female	0.839286	Fasted ileum IV Total Content mean (g)	14
						Dermis regional blood flow scalar CV (%) : Female	0	Fasted ileum IV Total Content CV (%)	30
						Subcutis regional blood flow scalar : Female	1	Fed ileum IV Total Content mean (g)	14
						Subcutis regional blood flow scalar CV (%) : Female	0	Fed ileum IV Total Content CV (%)	30
						Muscle regional blood flow scalar : Female	1	Fasted colon Total Content mean (g)	133.29
						Muscle regional blood flow scalar CV (%) : Female	0	Fasted colon Total Content CV (%)	62.2
								Fed colon Total Content mean (g)	133.29
						MPMLA - Back		Fed colon Total Content CV (%)	62.2
						Skin surface pH : Female	5.2
						Skin surface pH CV (%) : Female	8.4
						Skin temperature °C : Female	32
						Skin temperature CV (%) : Female	0
						Shape of corneocyte : Male	Cuboid (brick)
						Shape of corneocyte : Female	Cuboid (brick)
						Number of SC layers : Female	18
						Number of SC layers CV (%) : Female	22.7
						Water density gm/cm3 : Female	1
						Water density CV (%) : Female	0
						SC lipids density gm/cm3 : Female	0.9
						SC lipids density CV (%) : Female	0
						SC proteins density gm/cm3 : Female	1.37
						SC proteins density CV (%) : Female	0
						Intercellular lipid thickness of SC µm : Female	0.091
						Intercellular lipid thickness of SC CV (%) : Female	0
						Tortuosity : Female	User Defined
						Tortuosity of lipid diffusion pathway of SC : Female	12.7
						Tortuosity of lipid diffusion pathway of SC CV (%) : Female	18
						Hair follicle diameter µm : Female	105.3
						Hair follicle diameter CV (%) : Female	60
						Hair follicle density N/cm2 : Female	29
						Hair follicle density CV (%) : Female	31
						Hair follicle depth µm : Female	446.5
						Hair follicle depth CV (%) : Female	0
						Hair shaft diameter µm : Female	18.2
						Hair shaft diameter CV (%) : Female	37
						Sebum viscosity centipose : Female	40
						Sebum viscosity CV (%) : Female	0
						Corneocyte pH [top] : Female	6.8
						Corneocyte pH [top] CV (%) : Female	6.8
						Corneocyte thickness [top] µm : Female	0.59
						Corneocyte thickness [top] CV (%) : Female	30
						Corneocyte width [top] µm : Female	29.6
						Corneocyte width [top] CV (%) : Female	5.9
						Corneocyte length [top] µm : Female	36.4
						Corneocyte length [top] CV (%) : Female	5.7
						Hydration level (% water volume) [top] : Female	33.9
						Hydration level (% water volume) [top] CV (%) : Female	9
						SC lipid viscosity [top] centipose : Female	75
						SC lipid viscosity [top] CV (%) : Female	0
						Corneocyte pH [upper mid] : Female	6.8
						Corneocyte pH [upper mid] CV (%) : Female	6.8
						Corneocyte thickness [upper mid] µm : Female	0.67
						Corneocyte thickness [upper mid] CV (%) : Female	30
						Corneocyte width [upper mid] µm : Female	29.6
						Corneocyte width [upper mid] CV (%) : Female	5.9
						Corneocyte length [upper mid] µm : Female	36.4
						Corneocyte length [upper mid] CV (%) : Female	5.7
						Hydration level (% water volume) [upper mid] : Female	44.6987
						Hydration level (% water volume) [upper mid] CV (%) : Female	6
						SC lipid viscosity [upper mid] centipose : Female	75
						SC lipid viscosity [upper mid] CV (%) : Female	0
						Corneocyte pH [lower mid] : Female	6.8
						Corneocyte pH [lower mid] CV (%) : Female	6.8
						Corneocyte thickness [lower mid] µm : Female	0.76
						Corneocyte thickness [lower mid] CV (%) : Female	30
						Corneocyte width [lower mid] µm : Female	29.6
						Corneocyte width [lower mid] CV (%) : Female	5.9
						Corneocyte length [lower mid] µm : Female	36.4
						Corneocyte length [lower mid] CV (%) : Female	5.7
						Hydration level (% water volume) [lower mid] : Female	55.5388
						Hydration level (% water volume) [lower mid] CV (%) : Female	5
						SC lipid viscosity [lower mid] centipose : Female	75
						SC lipid viscosity [lower mid] CV (%) : Female	0
						Corneocyte pH [bottom] : Female	6.8
						Corneocyte pH [bottom] CV (%) : Female	6.8
						Corneocyte thickness [bottom] µm : Female	0.86
						Corneocyte thickness [bottom] CV (%) : Female	30
						Corneocyte width [bottom] µm : Female	29.6
						Corneocyte width [bottom] CV (%) : Female	5.9
						Corneocyte length [bottom] µm : Female	36.4
						Corneocyte length [bottom] CV (%) : Female	5.7
						Hydration level (% water volume) [bottom] : Female	66.4
						Hydration level (% water volume) [bottom] CV (%) : Female	4
						SC lipid viscosity [bottom] centipose : Female	75
						SC lipid viscosity [bottom] CV (%) : Female	0
						Viable Epidermis thickness µm : Female	45.655
						Viable Epidermis thickness CV (%) : Female	15
						Dermis thickness µm : Female	1240
						Dermis thickness CV (%) : Female	20
						Subcutis thickness mm : Female	6.93
						Subcutis thickness CV (%) : Female	34.9
						Muscle thickness mm : Female	19.3
						Muscle thickness CV (%) : Female	6.22
						Dermis regional blood flow scalar : Female	1.03512
						Dermis regional blood flow scalar CV (%) : Female	0
						Subcutis regional blood flow scalar : Female	1
						Subcutis regional blood flow scalar CV (%) : Female	0
						Muscle regional blood flow scalar : Female	1
						Muscle regional blood flow scalar CV (%) : Female	0
						MPMLA - Custom
						Skin surface pH : Female	5.2
						Skin surface pH CV (%) : Female	8.4
						Skin temperature °C : Female	32
						Skin temperature CV (%) : Female	0
						Shape of corneocyte : Male	Cuboid (brick)
						Shape of corneocyte : Female	Cuboid (brick)
						Number of SC layers : Female	18
						Number of SC layers CV (%) : Female	22.7
						Water density gm/cm3 : Female	1
						Water density CV (%) : Female	0
						SC lipids density gm/cm3 : Female	0.9
						SC lipids density CV (%) : Female	0
						SC proteins density gm/cm3 : Female	1.37
						SC proteins density CV (%) : Female	0
						Intercellular lipid thickness of SC µm : Female	0.091
						Intercellular lipid thickness of SC CV (%) : Female	0
						Tortuosity : Female	User Defined
						Tortuosity of lipid diffusion pathway of SC : Female	12.7
						Tortuosity of lipid diffusion pathway of SC CV (%) : Female	18
						Hair follicle diameter µm : Female	105.3
						Hair follicle diameter CV (%) : Female	60
						Hair follicle density N/cm2 : Female	29
						Hair follicle density CV (%) : Female	31
						Hair follicle depth µm : Female	446.5
						Hair follicle depth CV (%) : Female	0
						Hair shaft diameter µm : Female	18.2
						Hair shaft diameter CV (%) : Female	37
						Sebum viscosity centipose : Female	40
						Sebum viscosity CV (%) : Female	0
						Corneocyte pH [top] : Female	6.8
						Corneocyte pH [top] CV (%) : Female	6.8
						Corneocyte thickness [top] µm : Female	0.59
						Corneocyte thickness [top] CV (%) : Female	30
						Corneocyte width [top] µm : Female	29.6
						Corneocyte width [top] CV (%) : Female	5.9
						Corneocyte length [top] µm : Female	36.4
						Corneocyte length [top] CV (%) : Female	5.7
						Hydration level (% water volume) [top] : Female	33.9
						Hydration level (% water volume) [top] CV (%) : Female	9
						SC lipid viscosity [top] centipose : Female	75
						SC lipid viscosity [top] CV (%) : Female	0
						Corneocyte pH [upper mid] : Female	6.8
						Corneocyte pH [upper mid] CV (%) : Female	6.8
						Corneocyte thickness [upper mid] µm : Female	0.67
						Corneocyte thickness [upper mid] CV (%) : Female	30
						Corneocyte width [upper mid] µm : Female	29.6
						Corneocyte width [upper mid] CV (%) : Female	5.9
						Corneocyte length [upper mid] µm : Female	36.4
						Corneocyte length [upper mid] CV (%) : Female	5.7
						Hydration level (% water volume) [upper mid] : Female	44.6987
						Hydration level (% water volume) [upper mid] CV (%) : Female	6
						SC lipid viscosity [upper mid] centipose : Female	75
						SC lipid viscosity [upper mid] CV (%) : Female	0
						Corneocyte pH [lower mid] : Female	6.8
						Corneocyte pH [lower mid] CV (%) : Female	6.8
						Corneocyte thickness [lower mid] µm : Female	0.76
						Corneocyte thickness [lower mid] CV (%) : Female	30
						Corneocyte width [lower mid] µm : Female	29.6
						Corneocyte width [lower mid] CV (%) : Female	5.9
						Corneocyte length [lower mid] µm : Female	36.4
						Corneocyte length [lower mid] CV (%) : Female	5.7
						Hydration level (% water volume) [lower mid] : Female	55.5388
						Hydration level (% water volume) [lower mid] CV (%) : Female	5
						SC lipid viscosity [lower mid] centipose : Female	75
						SC lipid viscosity [lower mid] CV (%) : Female	0
						Corneocyte pH [bottom] : Female	6.8
						Corneocyte pH [bottom] CV (%) : Female	6.8
						Corneocyte thickness [bottom] µm : Female	0.86
						Corneocyte thickness [bottom] CV (%) : Female	30
						Corneocyte width [bottom] µm : Female	29.6
						Corneocyte width [bottom] CV (%) : Female	5.9
						Corneocyte length [bottom] µm : Female	36.4
						Corneocyte length [bottom] CV (%) : Female	5.7
						Hydration level (% water volume) [bottom] : Female	66.4
						Hydration level (% water volume) [bottom] CV (%) : Female	4
						SC lipid viscosity [bottom] centipose : Female	75
						SC lipid viscosity [bottom] CV (%) : Female	0
						Viable Epidermis thickness µm : Female	45.655
						Viable Epidermis thickness CV (%) : Female	15
						Dermis thickness µm : Female	1240
						Dermis thickness CV (%) : Female	20
						Subcutis thickness mm : Female	6.93
						Subcutis thickness CV (%) : Female	34.9
						Muscle thickness mm : Female	19.3
						Muscle thickness CV (%) : Female	6.22
						Dermis regional blood flow scalar : Female	1.03512
						Dermis regional blood flow scalar CV (%) : Female	0
						Subcutis regional blood flow scalar : Female	1
						Subcutis regional blood flow scalar CV (%) : Female	0
						Muscle regional blood flow scalar : Female	1
						Muscle regional blood flow scalar CV (%) : Female	0
						MPMLA - Abdomen
						Skin surface pH : Female	5.6
						Skin surface pH CV (%) : Female	2
						Skin temperature °C : Female	32
						Skin temperature CV (%) : Female	0
						Shape of corneocyte : Male	Cuboid (brick)
						Shape of corneocyte : Female	Cuboid (brick)
						Number of SC layers : Female	13
						Number of SC layers CV (%) : Female	10.5
						Water density gm/cm3 : Female	1
						Water density CV (%) : Female	0
						SC lipids density gm/cm3 : Female	0.9
						SC lipids density CV (%) : Female	0
						SC proteins density gm/cm3 : Female	1.37
						SC proteins density CV (%) : Female	0
						Intercellular lipid thickness of SC µm : Female	0.091
						Intercellular lipid thickness of SC CV (%) : Female	0
						Tortuosity : Female	User Defined
						Tortuosity of lipid diffusion pathway of SC : Female	12.7
						Tortuosity of lipid diffusion pathway of SC CV (%) : Female	18
						Hair follicle diameter µm : Female	70.2
						Hair follicle diameter CV (%) : Female	79
						Hair follicle density N/cm2 : Female	6
						Hair follicle density CV (%) : Female	61
						Hair follicle depth µm : Female	392.7
						Hair follicle depth CV (%) : Female	0
						Hair shaft diameter µm : Female	18
						Hair shaft diameter CV (%) : Female	34
						Sebum viscosity centipose : Female	40
						Sebum viscosity CV (%) : Female	0
						Corneocyte pH [top] : Female	6.8
						Corneocyte pH [top] CV (%) : Female	6.8
						Corneocyte thickness [top] µm : Female	0.63
						Corneocyte thickness [top] CV (%) : Female	23
						Corneocyte width [top] µm : Female	37.5
						Corneocyte width [top] CV (%) : Female	5.7
						Corneocyte length [top] µm : Female	45.6
						Corneocyte length [top] CV (%) : Female	5.7
						Hydration level (% water volume) [top] : Female	33.9
						Hydration level (% water volume) [top] CV (%) : Female	9
						SC lipid viscosity [top] centipose : Female	75
						SC lipid viscosity [top] CV (%) : Female	0
						Corneocyte pH [upper mid] : Female	6.8
						Corneocyte pH [upper mid] CV (%) : Female	6.8
						Corneocyte thickness [upper mid] µm : Female	0
						Corneocyte thickness [upper mid] CV (%) : Female	0
						Corneocyte width [upper mid] µm : Female	37.5
						Corneocyte width [upper mid] CV (%) : Female	5.7
						Corneocyte length [upper mid] µm : Female	45.6
						Corneocyte length [upper mid] CV (%) : Female	5.7
						Hydration level (% water volume) [upper mid] : Female	44.7
						Hydration level (% water volume) [upper mid] CV (%) : Female	6
						SC lipid viscosity [upper mid] centipose : Female	75
						SC lipid viscosity [upper mid] CV (%) : Female	0
						Corneocyte pH [lower mid] : Female	6.8
						Corneocyte pH [lower mid] CV (%) : Female	6.8
						Corneocyte thickness [lower mid] µm : Female	0
						Corneocyte thickness [lower mid] CV (%) : Female	0
						Corneocyte width [lower mid] µm : Female	37.5
						Corneocyte width [lower mid] CV (%) : Female	5.7
						Corneocyte length [lower mid] µm : Female	45.6
						Corneocyte length [lower mid] CV (%) : Female	5.7
						Hydration level (% water volume) [lower mid] : Female	55.5
						Hydration level (% water volume) [lower mid] CV (%) : Female	5
						SC lipid viscosity [lower mid] centipose : Female	75
						SC lipid viscosity [lower mid] CV (%) : Female	0
						Corneocyte pH [bottom] : Female	6.8
						Corneocyte pH [bottom] CV (%) : Female	6.8
						Corneocyte thickness [bottom] µm : Female	0
						Corneocyte thickness [bottom] CV (%) : Female	0
						Corneocyte width [bottom] µm : Female	37.5
						Corneocyte width [bottom] CV (%) : Female	5.7
						Corneocyte length [bottom] µm : Female	45.6
						Corneocyte length [bottom] CV (%) : Female	5.7
						Hydration level (% water volume) [bottom] : Female	66.4
						Hydration level (% water volume) [bottom] CV (%) : Female	4
						SC lipid viscosity [bottom] centipose : Female	75
						SC lipid viscosity [bottom] CV (%) : Female	0
						Viable Epidermis thickness µm : Female	50
						Viable Epidermis thickness CV (%) : Female	15
						Dermis thickness µm : Female	2114
						Dermis thickness CV (%) : Female	45
						Subcutis thickness mm : Female	29.4
						Subcutis thickness CV (%) : Female	35
						Muscle thickness mm : Female	12.56
						Muscle thickness CV (%) : Female	19
						Dermis regional blood flow scalar : Female	0.63
						Dermis regional blood flow scalar CV (%) : Female	0
						Subcutis regional blood flow scalar : Female	1
						Subcutis regional blood flow scalar CV (%) : Female	0
						Muscle regional blood flow scalar : Female	1
						Muscle regional blood flow scalar CV (%) : Female	0

## Sheet: Population Script
Brain Volume Script
function DefineBrainVolume(Age, HT, WT, isMale)_x000D_
-- The Equations defined in this script will only be used for individuals above the age of 17_x000D_
_x000D_
if isMale then_x000D_
BrVol = 1.390 - 0.0027 * Age_x000D_
else_x000D_
BrVol = 1.186 - 0.0015 * Age_x000D_
end_x000D_
_x000D_
return BrVol_x000D_
end_x000D_
Cardiac Output Script
function DefineCardiacOutput(age, WT, BSA)_x000D_
CI = 0.015150*age^2 - 2.712723*age + 261.584246_x000D_
CO = CI*BSA_x000D_
return CO_x000D_
end_x000D_
Fat Free Mass
function DefineFatFreeMass(Age, HT, WT, isMale, GW, BMI)_x000D_
--function to calculate fat free mass (FFM)_x000D_
_x000D_
if isMale then_x000D_
R = 0.0174*Age^2 - 1.79*Age + 512.8 --Resistance (in Ohm) for male_x000D_
X = -0.0029*Age^2 + 0.0359*Age + 63.09 --Reactance (in Ohm) for male_x000D_
else_x000D_
R = 0.011 * Age ^ 2 - 1.85 * Age + 629.5 --Resistance (in Ohm) for female_x000D_
X = -0.001 * Age ^ 2 - 0.23 * Age + 75.53 --Reactance (in Ohm) for female_x000D_
end_x000D_
FFM = -4.104 + (0.518 * HT^2) / R + 0.231 * WT + 0.13 * X_x000D_
if isMale then_x000D_
FFM = FFM + 4.229_x000D_
end_x000D_
return FFM_x000D_
end
Infant Weight and Milk Intake Script
function defineMilkIntake(PpT) _x000D_
-- define Milk intake as a function of PpT_x000D_
-- MilkIntake units is L/kg/day_x000D_
-- PpT is postpartum time in months_x000D_
if PpT <= 1 then_x000D_
MilkIntake = (0.181*PpT^2.411)/(0.114^2.411 + PpT^2.411)_x000D_
else_x000D_
MilkIntake = 0.004 + (0.208 - 0.004)*math.exp(-0.15*PpT)_x000D_
end_x000D_
return MilkIntake_x000D_
_x000D_
end_x000D_
_x000D_
function defineInfantWeight(PpT, isMale) _x000D_
-- define weight as a function of PpT_x000D_
-- WT is the infant body weight in kg_x000D_
-- PpT is postpartum time in months_x000D_
if isMale then_x000D_
WT = 9.5*PpT^1.06/(7.40+PpT^1.06)+3.34_x000D_
else_x000D_
WT = 9.28*PpT^1.05/(8.60+PpT^1.05)+3.28_x000D_
end_x000D_
_x000D_
return WT_x000D_
end
Milk Parameters Script
function defineMkVol(PpT, InfWT) _x000D_
-- define 24 hr milk volume/production as a function of PpT_x000D_
-- MkVol is milk volume in liters_x000D_
-- InfWT is infant body weight in kg _x000D_
-- PpT is postpartum time in months_x000D_
_x000D_
if PpT <= 6 then_x000D_
MkVol = (0.81*PpT^4.37)/(0.10^4.37 + PpT^4.37)_x000D_
else_x000D_
MkVol = 1.619*math.exp(-0.116* PpT)_x000D_
end_x000D_
return MkVol_x000D_
_x000D_
end_x000D_
_x000D_
function defineMilkpH(PpT, InfWT, MkVol) _x000D_
-- define milk pH as a function of PpT_x000D_
-- PpT is the postpartum Time in months_x000D_
-- InfWT is infant body weight in kg_x000D_
-- MkVol is the milk volume in Litre_x000D_
_x000D_
MilkpH = 0.433* math.exp(-13.079*PpT) + 7.167 * math.exp(0.0023*PpT)_x000D_
_x000D_
return MilkpH_x000D_
end_x000D_
_x000D_
function defineMilkFat(PpT, InfWT) _x000D_
-- define milk Fat as a function of PpT_x000D_
-- MilkFat is milk fat % composition_x000D_
-- InfWT is infant body weight in kg_x000D_
-- PpT is postpartum time in months_x000D_
MilkFat = 3.69 *(1 + 0.012083 *PpT + 0.000171 *PpT^2)_x000D_
_x000D_
return MilkFat _x000D_
end_x000D_
Postpartum Breast Volume Script
function DefinePostpartumBreastVol(PpT, HT, WT)
-- postpartumBreastVol is breast volume in liters
-- PpT is postpartum time in months
-- HT is maternal height in cm
-- WT is maternal weight in kg
local postpartumBreastVol = -0.024*PpT + 1.549
return postpartumBreastVol
end
Postpartum Cardiac Output Script
function DefinePostpartumCardiacOutput(PpT, Age, HT, WT, BSA)_x000D_
-- CardiacOutput is cardiac output in liters per hour_x000D_
-- PpT is postpartum time in months_x000D_
-- Age is maternal age in years_x000D_
-- HT is maternal height in cm_x000D_
-- WT is maternal weight in kg_x000D_
-- BSA is maternal body surface area in m^2_x000D_
_x000D_
local PostpartumCardiacOutput = 109.51 * math.exp(-2.79 * PpT) + 292.91 * math.exp(0.011 * PpT)_x000D_
_x000D_
return PostpartumCardiacOutput_x000D_
end
Postpartum Tissue Volumes Script
function DefinePostpartumTissueVolume(tissue, PpT, Age, HT, WT)_x000D_
-- PpT is postpartum age in months_x000D_
-- Age is maternal age in years_x000D_
-- HT is maternal height in cm_x000D_
-- WT is maternal bodyweight in kg_x000D_
_x000D_
local volume = 0_x000D_
if tissue == sc.TISSUE_PLASMA then_x000D_
volume = 2.46 + 0.350 * ( 0.4767^ PpT )_x000D_
end_x000D_
return volume -- Litres_x000D_
end
Postpartum GFR Script
function DefinePostpartumGFR(SerCr, PpT, HT, WT, BSA)
-- define Postpartum Glomerular filteration rate in ml/min*1.73m2
-- SerCr is Serum creatinine in umol/L
-- PpT is postpartum time in months.
-- HT is the body height in cm
-- WT is the body weight in kg
-- BSA is the body surface area in m2
local PostpartumGFR = 190.66*(1- 0.3787*PpT+ 0.1138*PpT^2 - 0.01224*PpT^3+ 0.0004374*PpT^4)* (1.73/BSA)
return PostpartumGFR
end
Postpartum HCT Script
function DefinePostpartumHct(PpT, Age, WT) _x000D_
-- Postpartum Haematocrit (%) as a function of PpT_x000D_
-- PpT is postpartum age in months_x000D_
-- Age is maternal age in years_x000D_
-- WT is maternal bodyweight in kg_x000D_
local PostpartumHct = 31.17 + ( (38.74 - 31.17) *PpT^ 2.49 / (0.133^ 2.49 + PpT^ 2.49) )_x000D_
_x000D_
return PostpartumHct_x000D_
end
Postpartum Binding Proteins Script
function DefinePostpartumAAG(PpT, Age, WT)_x000D_
-- define Maternal Human Alpha-1 acid glycoprotein concentrations as a function of PpT (g/L)_x000D_
-- PpT is postpartum time in months. _x000D_
-- Age is the maternal age in years_x000D_
-- WT is maternal body weight in kg_x000D_
_x000D_
local PostpartumAAG = 0.58+(((2.276*(PpT/0.645)^(1.969-1)))*(0.71*(math.exp(-((PpT/0.645)^1.969)))))_x000D_
_x000D_
return PostpartumAAG_x000D_
_x000D_
end_x000D_
_x000D_
_x000D_
function DefinePostpartumHSA(PpT, Age, WT)_x000D_
-- define Maternal Human Serum Albumin concentrations as a function of PpT (g/L)_x000D_
-- PpT is postpartum time in months. _x000D_
-- Age is the maternal age in years_x000D_
-- WT is maternal body weight in kg_x000D_
_x000D_
local PostpartumHSA = 32.7+(0.27/(1+math.exp(-7.16*(PpT-0.866))))*45_x000D_
_x000D_
return PostpartumHSA_x000D_
_x000D_
end

## Sheet: Conc Trials Profiles(CPlasma)
Summary Statistics			Mean			Median
	From (h)	To (h)	TMax (h)	CMax (mg/L)	AUC (mg/L.h)	TMax (h)	CMax (mg/L)	AUC (mg/L.h)
Flucloxacillin_final	0	12	0.96	26.3526	62.1917	0.9	24.0882	55.4702
Flucloxacillin_final (Trial 1)	0	12	0.96	29.4186	76.2717	0.9	32.7318	78.0822
Flucloxacillin_final (Trial 2)	0	12	1.02	26.4312	67.2219	0.84	30.3237	62.4503
Flucloxacillin_final (Trial 3)	0	12	0.9	27.7606	62.5512	0.96	25.4398	54.8272
Flucloxacillin_final (Trial 4)	0	12	0.9	21.5478	47.7917	0.96	20.6192	43.3543
Flucloxacillin_final (Trial 5)	0	12	1.08	23.3283	57.9079	0.96	23.8189	53.1747
Flucloxacillin_final (Trial 6)	0	12	0.9	24.9917	54.2798	1.08	24.633	50.0539
Flucloxacillin_final (Trial 7)	0	12	1.02	31.0749	75.5018	0.78	31.1981	66.0784
Flucloxacillin_final (Trial 8)	0	12	0.9	30.9535	70.2382	0.78	24.5665	55.6298
Flucloxacillin_final (Trial 9)	0	12	0.9	26.4443	58.6026	1.02	25.2652	56.3781
Flucloxacillin_final (Trial 10)	0	12	0.96	22.3165	51.5498	0.96	21.2844	50.3062
Population Statistics
Time (h)			0	0.06	0.12	0.18	0.24	0.3	0.36	0.42	0.48	0.54	0.6	0.66	0.72	0.78	0.84	0.9	0.96	1.02	1.08	1.14	1.2	1.26	1.32	1.38	1.44	1.5	1.56	1.62	1.68	1.74	1.8	1.86	1.92	1.98	2.04	2.1	2.16	2.22	2.28	2.34	2.4	2.46	2.52	2.58	2.64	2.7	2.76
CSys Mean (mg/L)-Flucloxacillin_final			0	0	0	0.245487	2.20576	6.00055	10.0393	14.12	17.6515	20.3102	22.3824	23.869	24.9241	25.6415	26.087	26.3107	26.3526	26.2449	26.0142	25.6829	25.2696	24.7901	24.2578	23.6842	23.0789	22.4503	21.8053	21.15	20.4894	19.8278	19.1687	18.5151	17.8696	17.2343	16.6107	16.0003	15.404	14.8229	14.2574	13.708	13.1749	12.6585	12.1586	11.6754	11.2085	10.758	10.3234
CSys Median (mg/L)-Flucloxacillin_final			0	0	0	0	0	3.56484	8.63248	12.1883	15.2923	17.9233	20.3101	21.8746	22.7643	23.3624	23.7491	24.0882	24.0193	24.0489	24.0666	24.0801	23.9467	23.3916	22.9394	22.0043	21.3933	20.6704	20.027	19.274	18.7925	18.1853	17.4396	16.8827	16.5294	16.1831	15.8308	15.349	14.7439	14.2286	13.6769	13.0686	12.4142	11.7874	11.1627	10.5845	10.0997	9.61444	9.20479
CSys 95th percentile			0	0	0	0.57729	11.3584	17.0966	24.7736	30.9917	34.374	36.8033	39.7611	42.3887	43.7396	44.3823	44.7882	44.758	44.6326	44.2816	43.8135	43.0656	41.8956	40.4151	38.9009	37.9546	37.0618	36.1317	35.1741	34.1976	33.3184	32.5315	31.7355	30.8122	29.5839	28.5837	27.5986	26.6413	25.6278	24.554	23.7196	22.9927	22.3562	21.658	20.935	20.3518	19.7896	19.2405	18.701
CSys 5th percentile			0	0	0	0	0	0	0	0	5.60983	7.93453	9.67347	11.3848	12.3863	13.1872	13.573	13.8546	14.1787	14.4165	14.3531	14.1615	13.9995	13.9074	13.7733	13.6032	13.3999	13.1141	12.8046	12.2768	11.7136	11.1381	10.6409	10.1056	9.58155	9.0738	8.5835	8.11145	7.65815	7.22388	6.80872	6.41259	6.03525	5.67639	5.3356	5.0124	4.70624	4.41656	4.14275
Trial Statistics
Type		Trial
Time (h)			0	0.06	0.12	0.18	0.24	0.3	0.36	0.42	0.48	0.54	0.6	0.66	0.72	0.78	0.84	0.9	0.96	1.02	1.08	1.14	1.2	1.26	1.32	1.38	1.44	1.5	1.56	1.62	1.68	1.74	1.8	1.86	1.92	1.98	2.04	2.1	2.16	2.22	2.28	2.34	2.4	2.46	2.52	2.58	2.64	2.7	2.76
CSys Mean (mg/L)-Flucloxacillin_final (Trial 1)		1	0	0	0	0.148407	3.26483	10.48	15.5074	19.1866	21.9899	24.1493	25.8094	27.07	28.0035	28.6652	29.099	29.3402	29.4186	29.359	29.1826	28.9076	28.5497	28.1227	27.6383	27.1069	26.5375	25.9379	25.3149	24.6745	24.0216	23.361	22.6963	22.0309	21.3678	20.7092	20.0573	19.4138	18.7802	18.1577	17.5473	16.9499	16.3661	15.7963	15.241	14.7004	14.1747	13.664	13.1683
CSys Median (mg/L)-Flucloxacillin_final (Trial 1)		1	0	0	0	0	2.73979	8.71109	13.9137	18.2228	21.6857	24.5162	26.8482	28.7737	30.3593	31.6559	32.704	32.7318	31.9662	31.0429	30	28.8695	27.6782	26.5379	26.3578	26.172	25.8426	25.1203	24.6673	24.187	23.6843	23.1639	22.6296	22.0848	21.5328	20.976	20.4173	19.8584	19.3014	18.748	18.1993	17.657	17.1217	16.5947	16.0765	15.5678	15.0693	14.5814	14.1041
CSys Mean (mg/L)-Flucloxacillin_final (Trial 2)		2	0	0	0	0.232178	2.7006	5.13005	8.00068	12.3116	16.3836	19.3008	21.4733	23.1053	24.3194	25.1997	25.8082	26.1922	26.3896	26.4312	26.3424	26.1447	25.8563	25.4927	25.0673	24.5914	24.0751	23.5267	22.9535	22.362	21.7576	21.1449	20.5279	19.91	19.2941	18.6828	18.0781	17.4817	16.8951	16.3195	15.7558	15.2049	14.6673	14.1435	13.6337	13.1383	12.6574	12.1909	11.7389
CSys Median (mg/L)-Flucloxacillin_final (Trial 2)		2	0	0	0	0	0	0	5.80556	10.0759	14.9564	18.1626	20.3586	24.0073	26.8637	29.0156	30.3237	30.2906	30.0798	29.7231	29.2469	28.6732	28.0211	27.3066	26.5434	25.7436	24.9173	24.0733	23.2191	22.3611	21.5048	20.6548	19.9453	19.3404	18.4444	17.5729	16.7277	15.9101	15.1372	14.4327	13.752	13.3726	13.0115	12.6522	12.2956	11.9423	11.593	11.2482	10.9084
CSys Mean (mg/L)-Flucloxacillin_final (Trial 3)		3	0	0	0	0.382447	1.97414	4.85372	10.2455	15.6227	19.5218	22.353	24.3611	25.7755	26.7361	27.3413	27.6642	27.7606	27.6745	27.4412	27.0893	26.6425	26.1202	25.5387	24.9115	24.2502	23.5643	22.8617	22.1492	21.4323	20.7159	20.0036	19.2988	18.6041	17.9215	17.2527	16.5992	15.962	15.3418	14.7392	14.1546	13.5881	13.04	12.5101	11.9984	11.5046	11.0285	10.5698	10.1281
CSys Median (mg/L)-Flucloxacillin_final (Trial 3)		3	0	0	0	0	0	1.00663	7.66536	9.72465	14.3997	17.9159	20.4605	22.3065	23.6221	24.5207	25.0838	25.3737	25.4398	25.3222	25.0546	24.6406	23.8245	23.1904	22.986	22.3141	21.6087	20.8802	20.1376	19.3881	18.638	17.8924	17.1555	16.6594	16.1976	15.5373	14.891	14.2603	13.6461	13.0493	12.4706	11.7765	10.9324	10.3894	9.96677	9.6077	9.27603	8.94186	8.51167
CSys Mean (mg/L)-Flucloxacillin_final (Trial 4)		4	0	0	0	0	2.05932	6.10829	9.77511	13.1017	15.716	17.6074	19.0027	20.0168	20.7272	21.1912	21.453	21.5478	21.5044	21.3465	21.0942	20.7643	20.3713	19.9276	19.4438	18.9288	18.3904	17.8354	17.2693	16.6971	16.1229	15.5501	14.9817	14.4201	13.8673	13.325	12.7945	12.2769	11.773	11.2835	10.8087	10.3491	9.90474	9.47569	9.06193	8.66334	8.27974	7.91091	7.55655
CSys Median (mg/L)-Flucloxacillin_final (Trial 4)		4	0	0	0	0	0	3.6785	8.26872	10.8652	12.7431	14.1461	15.9345	17.21	18.2511	19.0891	19.7493	20.2531	20.6192	20.5001	20.0283	19.5087	18.9525	18.0527	17.1056	16.1553	15.6011	15.3103	14.9915	14.6497	14.0538	13.6651	13.4529	13.1331	12.733	12.3298	11.9255	11.522	11.121	10.7238	10.3316	9.94537	9.56608	9.19441	8.83098	8.47626	8.13065	7.79447	7.49064
CSys Mean (mg/L)-Flucloxacillin_final (Trial 5)		5	0	0	0	0	0.380002	2.17283	5.32564	9.17967	13.0599	15.8091	17.9148	19.5421	20.791	21.7319	22.4174	22.889	23.1802	23.3189	23.3283	23.2284	23.0364	22.767	22.4331	22.0456	21.6144	21.1478	20.653	20.1365	19.6038	19.0595	18.5079	17.9525	17.3964	16.842	16.2918	15.7475	15.2107	14.6828	14.1648	13.6576	13.1621	12.6786	12.2077	11.7496	11.3046	10.8727	10.4541
CSys Median (mg/L)-Flucloxacillin_final (Trial 5)		5	0	0	0	0	0	0	3.46025	9.79419	14.6246	17.3681	18.5364	18.9597	19.7393	21.4599	23.005	23.8169	23.8189	23.6365	23.3023	22.8448	22.2883	21.6541	20.9602	20.2221	19.453	18.6643	17.8652	17.0637	16.2665	15.585	15.0073	14.4322	13.8624	13.3344	12.9974	12.6584	12.3185	11.9791	11.641	11.3052	10.9726	10.6437	10.3192	9.99967	9.68542	9.37689	9.07438
CSys Mean (mg/L)-Flucloxacillin_final (Trial 6)		6	0	0	0	0	1.76866	5.57835	10.7972	14.6841	18.4032	20.7844	22.442	23.5844	24.3362	24.7823	24.985	24.9917	24.8401	24.5605	24.178	23.7134	23.1841	22.6048	21.9877	21.3433	20.6802	20.0057	19.326	18.646	17.9701	17.3015	16.6431	15.9972	15.3656	14.7497	14.1505	13.5687	13.0051	12.4597	11.933	11.4248	10.935	10.4636	10.0101	9.57439	9.15593	8.75434	8.36918
CSys Median (mg/L)-Flucloxacillin_final (Trial 6)		6	0	0	0	0	0	5.31089	12.4123	14.6064	15.7913	19.3385	22.2577	22.9666	23.3282	23.4208	23.5929	24.1108	23.9328	24.3788	24.633	24.542	24.3508	24.0749	22.8929	21.642	20.4223	19.2405	18.5628	17.9127	17.2657	16.625	15.9932	15.3726	14.7647	14.1711	13.5927	13.0029	12.2899	11.6137	10.9727	10.3654	9.79035	9.24605	8.73106	8.24396	7.78338	7.34796	6.93645
CSys Mean (mg/L)-Flucloxacillin_final (Trial 7)		7	0	0	0	0	2.32184	6.29845	8.75299	12.8485	16.6809	19.8916	23.7102	26.2711	28.0822	29.3591	30.2221	30.7554	31.0229	31.0749	30.9512	30.6847	30.302	29.8256	29.2739	28.6626	28.0048	27.3117	26.5925	25.8551	25.1062	24.3514	23.5954	22.8422	22.0949	21.3565	20.629	19.9144	19.2141	18.5292	17.8608	17.2094	16.5756	15.9597	15.3619	14.7823	14.2208	13.6775	13.152
CSys Median (mg/L)-Flucloxacillin_final (Trial 7)		7	0	0	0	0	0	0	1.29529	10.4506	15.6659	19.7492	22.5764	24.5681	29.8699	31.1981	31.1384	30.9288	30.599	30.172	29.6663	29.0972	28.4771	27.8167	27.1251	26.4098	25.6775	24.934	24.566	23.5711	22.6817	21.9359	21.1973	20.6572	20.1258	19.6013	18.7714	17.8927	17.0466	16.3796	15.7548	15.1476	14.5583	13.987	13.4336	13.075	12.5941	11.962	11.3975
CSys Mean (mg/L)-Flucloxacillin_final (Trial 8)		8	0	0	0	0	2.89288	8.68323	14.6437	19.7205	23.3119	25.9441	27.8589	29.2141	30.1236	30.6736	30.9321	30.9535	30.782	30.4542	30.0007	29.4466	28.8134	28.1188	27.3778	26.603	25.8051	24.9929	24.1738	23.3539	22.5383	21.7312	20.936	20.1553	19.3914	18.646	17.9204	17.2154	16.5319	15.8701	15.2304	14.6126	14.0168	13.4428	12.8902	12.3585	11.8474	11.3564	10.885
CSys Median (mg/L)-Flucloxacillin_final (Trial 8)		8	0	0	0	0	0	7.2847	12.2533	16.1801	19.6732	21.8969	23.2881	24.0992	24.4895	24.5665	24.4064	24.0656	23.8305	23.7189	23.5002	23.1918	22.8089	22.3647	21.8707	21.3369	20.7722	20.1842	19.5793	18.9633	18.3412	17.7169	17.0942	16.4858	16.0541	15.6226	15.1926	14.7653	14.3419	13.9232	13.5101	13.1033	12.5225	11.8184	11.1471	10.5079	9.89997	9.32245	8.77437
CSys Mean (mg/L)-Flucloxacillin_final (Trial 9)		9	0	0	0	0.319876	1.8701	6.57014	10.5054	14.7485	18.126	20.976	22.9512	24.3549	25.3253	25.9546	26.3105	26.4443	26.3969	26.2013	25.8848	25.4701	24.9764	24.4198	23.8141	23.171	22.5003	21.8104	21.1084	20.4005	19.6915	18.9858	18.2869	17.5976	16.9204	16.2571	15.6093	14.9783	14.3648	13.7695	13.193	12.6354	12.0969	11.5774	11.077	10.5952	10.1319	9.68669	9.25922
CSys Median (mg/L)-Flucloxacillin_final (Trial 9)		9	0	0	0	0	0	6.54247	12.9024	16.5026	18.9428	20.6018	21.6962	22.3678	22.7164	22.8141	22.7151	23.5674	24.5885	25.2652	25.0657	24.7795	24.4206	24.0011	23.5317	23.0217	22.4793	21.9117	21.3251	20.7249	20.1159	19.502	18.8869	18.2735	17.6644	17.0618	16.4675	15.883	15.3097	14.7247	13.9259	13.1641	12.4382	11.7477	11.0913	10.4679	9.8764	9.31559	8.78423
CSys Mean (mg/L)-Flucloxacillin_final (Trial 10)		10	0	0	0	1.37196	2.82519	4.13052	6.8394	9.79666	13.3218	16.2866	18.3004	19.7554	20.7968	21.5161	21.9783	22.2324	22.3165	22.261	22.091	21.827	21.4862	21.0834	20.6308	20.1391	19.6173	19.0729	18.5127	17.9422	17.3661	16.7884	16.2125	15.6413	15.077	14.5217	13.977	13.4441	12.924	12.4175	11.9252	11.4476	10.9848	10.5371	10.1045	9.68693	9.28427	8.89634	8.5229
CSys Median (mg/L)-Flucloxacillin_final (Trial 10)		10	0	0	0	0	0	0	3.58043	10.1756	13.314	15.3061	17.4605	19.2587	19.9321	20.4223	20.8449	21.1804	21.2844	21.2038	20.9759	20.7366	20.4958	20.2012	19.8614	19.4835	19.0743	18.6393	18.1838	17.7122	17.2287	16.7366	16.2391	15.7123	15.2385	14.7398	14.2448	13.7549	13.2715	12.9804	12.6896	12.0635	11.423	10.9859	10.5598	10.1451	9.74195	9.35059	8.97108
Individual Statistics
Type	Individual	Trial
Time (h)			0	0.06	0.12	0.18	0.24	0.3	0.36	0.42	0.48	0.54	0.6	0.66	0.72	0.78	0.84	0.9	0.96	1.02	1.08	1.14	1.2	1.26	1.32	1.38	1.44	1.5	1.56	1.62	1.68	1.74	1.8	1.86	1.92	1.98	2.04	2.1	2.16	2.22	2.28	2.34	2.4	2.46	2.52	2.58	2.64	2.7	2.76
CSys (mg/L)	1	1	0	0	0	0	0	2.14301	5.16955	7.52148	9.55835	11.3418	12.8985	14.2492	15.412	16.4037	17.2396	17.9339	18.4996	18.9488	19.2925	19.5412	19.7041	19.7899	19.8068	19.7618	19.662	19.5134	19.3218	19.0921	18.8294	18.5379	18.2215	17.884	17.5285	17.1581	16.7755	16.3832	15.9834	15.5781	15.1691	14.758	14.3464	13.9355	13.5265	13.1205	12.7182	12.3207	11.9284
CSys (mg/L)	103	1	0	0	0	0	0	8.31665	13.9137	18.2228	21.6857	24.5162	26.8482	28.7737	30.3593	31.6559	32.704	33.536	34.1792	34.6565	34.9876	35.1894	35.277	35.2635	35.1607	34.9791	34.728	34.4159	34.0503	33.6383	33.1859	32.6988	32.1821	31.6402	31.0774	30.4973	29.9033	29.2985	28.6856	28.0669	27.4447	26.821	26.1975	25.5757	24.9571	24.3428	23.734	23.1315	22.5363
CSys (mg/L)	76	1	0	0	0	0	7.75299	16.0174	21.5763	25.6801	28.7032	30.8633	32.3188	33.1948	33.5942	33.6033	33.2952	32.7318	31.9662	31.0429	30	28.8695	27.6782	26.4485	25.1992	23.9457	22.7003	21.4734	20.273	19.1054	17.9755	16.8868	15.842	14.8427	13.8898	12.9837	12.124	11.3104	10.5418	9.81714	9.13499	8.49389	7.89222	7.32829	6.80039	6.30677	5.8457	5.41546	5.01434
CSys (mg/L)	52	1	0	0	0	0	0	7.15623	12.7564	16.3805	18.8551	20.5839	21.8012	22.6522	23.2308	23.6001	23.8038	23.8738	23.834	23.703	23.496	23.2254	22.9016	22.5335	22.129	21.6946	21.2362	20.7589	20.2672	19.7648	19.2553	18.7414	18.2258	17.7107	17.198	16.6894	16.1862	15.6896	15.2006	14.72	14.2486	13.7869	13.3353	12.8943	12.4639	12.0445	11.6362	11.2389	10.8528
CSys (mg/L)	5	1	0	0	0	1.63247	11.2227	17.2982	21.9421	25.5941	28.4907	30.7877	32.5961	33.9987	35.0602	35.8323	36.3573	36.6702	36.8009	36.7748	36.6137	36.3366	35.9601	35.4989	34.9657	34.3718	33.7273	33.041	32.3207	31.5735	30.8053	30.0219	29.2278	28.4273	27.6241	26.8215	26.0223	25.229	24.4437	23.6683	22.9042	22.153	21.4157	20.6931	19.9861	19.2954	18.6212	17.964	17.3242
CSys (mg/L)	39	1	0	0	0	0	0	5.54895	9.26179	12.3174	14.9239	17.1606	19.0764	20.7076	22.0838	23.2306	24.1704	24.9239	25.5097	25.9446	26.2443	26.423	26.4937	26.4684	26.3578	26.172	25.92	25.6101	25.2499	24.8462	24.4053	23.9327	23.4337	22.9128	22.3743	21.8219	21.2591	20.6888	20.1139	19.5367	18.9594	18.3839	17.8121	17.2453	16.6849	16.132	15.5876	15.0526	14.5277
CSys (mg/L)	100	1	0	0	0	0	3.02636	7.07625	9.62749	11.4504	12.7982	13.8067	14.5566	15.1005	15.4752	15.7086	15.8226	15.8357	15.7634	15.6191	15.4144	15.1595	14.8632	14.5333	14.1764	13.7985	13.4047	12.9994	12.5864	12.1691	11.7503	11.3324	10.9174	10.507	10.1029	9.70601	9.31747	8.93804	8.56834	8.20887	7.85998	7.52191	7.19483	6.87881	6.57385	6.27991	5.99688	5.72462	5.46294
CSys (mg/L)	73	1	0	0	0	0	0	13.2052	22.3005	28.6833	33.4199	36.9882	39.6702	41.6509	43.0618	44.0021	44.5501	44.77	44.7153	44.4315	43.9574	43.3263	42.5669	41.7039	40.7584	39.7487	38.6905	37.5972	36.4801	35.3489	34.212	33.0763	31.9475	30.8306	29.7295	28.6476	27.5875	26.5513	25.5406	24.5567	23.6006	22.6728	21.7738	20.9035	20.0622	19.2495	18.4651	17.7088	16.98
CSys (mg/L)	106	1	0	0	0	0	3.51106	15.5328	22.0596	26.3202	29.1659	31.0515	32.2566	32.9634	33.2951	33.3385	33.1566	32.7971	32.2967	31.6849	30.9854	30.2176	29.398	28.5401	27.6554	26.7535	25.8426	24.9293	24.0195	23.1179	22.2283	21.354	20.4976	19.6612	18.8463	18.0542	17.2858	16.5416	15.8222	15.1276	14.4579	13.8129	13.1923	12.5958	12.0229	11.4732	10.946	10.4407	9.95685
CSys (mg/L)	55	1	0	0	0	0	2.73979	8.71109	12.9044	16.1422	18.7017	20.7453	22.3793	23.6804	24.7046	25.4956	26.0879	26.5094	26.7833	26.9292	26.9639	26.902	26.7563	26.5379	26.2568	25.9216	25.5406	25.1203	24.6673	24.187	23.6843	23.1639	22.6296	22.0848	21.5328	20.976	20.4173	19.8584	19.3014	18.748	18.1993	17.657	17.1217	16.5947	16.0765	15.5678	15.0693	14.5814	14.1041
CSys (mg/L)	104	1	0	0	0	0	7.66029	14.2739	19.0689	22.7403	25.5864	27.797	29.5016	30.7991	31.7611	32.4467	32.9017	33.1607	33.2563	33.2135	33.053	32.7934	32.448	32.032	31.5553	31.0289	30.4605	29.8577	29.2274	28.5759	27.906	27.2245	26.5345	25.8389	25.1416	24.4452	23.7515	23.0627	22.3803	21.7063	21.0417	20.388	19.7449	19.1146	18.4967	17.8924	17.3018	16.7253	16.1631
CSys (mg/L)	61	2	0	0	0	0	0	7.8939	15.5423	20.2826	23.6203	26.0183	27.7288	28.9153	29.6915	30.1402	30.3237	30.2906	30.0798	29.7231	29.2469	28.6732	28.0211	27.3066	26.5434	25.7436	24.9173	24.0733	23.2191	22.3611	21.5048	20.6548	19.8151	18.9888	18.1787	17.3869	16.6152	15.865	15.1372	14.4327	13.752	13.0954	12.4629	11.8546	11.2703	10.7096	10.1723	9.65791	9.16586
CSys (mg/L)	26	2	0	0	0	0	0	0	0	6.29391	15.3866	20.9404	24.8076	27.5724	29.5478	30.9266	31.8377	32.3741	32.606	32.5889	32.368	31.9808	31.4586	30.828	30.1115	29.3284	28.4947	27.6244	26.729	25.8184	24.9009	23.9834	23.0716	22.1702	21.2831	20.4134	19.5636	18.7356	17.9309	17.1506	16.3953	15.6657	14.9618	14.2838	13.6314	13.0044	12.4025	11.825	11.2716
CSys (mg/L)	97	2	0	0	0	0	0	0	0	7.9224	12.0436	14.7072	16.4966	17.7074	18.5124	19.0204	19.3034	19.4115	19.381	19.2392	19.0073	18.7025	18.3386	17.9275	17.4789	17.0013	16.5018	15.9867	15.4611	14.9296	14.396	13.8636	13.3352	12.813	12.2991	11.7949	11.3019	10.821	10.353	9.89867	9.45836	9.0324	8.62096	8.22413	7.84188	7.47413	7.1207	6.78139	6.45593
CSys (mg/L)	81	2	0	0	0	0	0	0	0.0369203	10.0759	14.9564	18.1626	20.3586	21.8526	22.8303	23.4152	23.6944	23.732	23.5773	23.269	22.8383	22.311	21.7082	21.0478	20.3446	19.6113	18.8584	18.0949	17.328	16.564	15.808	15.0642	14.3359	13.6258	12.9361	12.2683	11.6236	11.0028	10.4064	9.83467	9.28758	8.76499	8.26656	7.79186	7.34035	6.91142	6.50438	6.11851	5.75306
CSys (mg/L)	80	2	0	0	0	0	0	0	0	0	8.80668	15.3616	20.2615	24.0073	26.8637	29.0156	30.6032	31.736	32.5018	32.9713	33.202	33.2408	33.1258	32.8882	32.5535	32.1424	31.6719	31.1559	30.6055	30.03	29.4368	28.832	28.2204	27.6061	26.9921	26.3811	25.775	25.1755	24.5839	24.0012	23.4281	22.8651	22.3127	21.7713	21.2409	20.7217	20.2137	19.717	19.2314
CSys (mg/L)	50	2	0	0	0	0	0	0	3.40732	6.54974	8.98857	10.9908	12.6677	14.0876	15.2966	16.328	17.207	17.9529	18.5814	19.1053	19.5354	19.881	20.1504	20.3506	20.4883	20.5692	20.5988	20.5819	20.523	20.4262	20.2954	20.134	19.9453	19.7322	19.4975	19.2437	18.9732	18.688	18.3902	18.0815	17.7638	17.4384	17.1067	16.7701	16.4298	16.0867	15.742	15.3964	15.0507
CSys (mg/L)	36	2	0	0	0	0	0	0	5.80556	9.11685	11.4006	13.0562	14.2627	15.1319	15.7392	16.1384	16.3688	16.4608	16.4384	16.3212	16.1254	15.8648	15.5511	15.1944	14.8034	14.3856	13.9475	13.4948	13.0322	12.564	12.0937	11.6243	11.1584	10.6982	10.2455	9.80173	9.36815	8.94572	8.53521	8.13719	7.75207	7.38015	7.02158	6.67642	6.34465	6.02616	5.72081	5.42837	5.14859
CSys (mg/L)	40	2	0	0	0	1.04962	7.13331	11.6839	15.6581	19.1402	22.1785	24.813	27.0792	29.0114	30.6392	31.9916	33.0942	33.9709	34.6435	35.1328	35.4569	35.6339	35.6773	35.6033	35.4248	35.1536	34.8009	34.3766	33.8897	33.349	32.7621	32.1363	31.4765	30.7898	30.0808	29.3544	28.6154	27.8658	27.1106	26.3525	25.5941	24.8381	24.0861	23.3404	22.6027	21.8744	21.1572	20.4509	19.7578
CSys (mg/L)	107	2	0	0	0	0	2.98904	6.34366	8.88273	10.909	12.5508	13.8908	14.9873	15.8834	16.6118	17.1977	17.6613	18.0186	18.2831	18.466	18.5767	18.6236	18.6137	18.5537	18.449	18.3048	18.1258	17.9161	17.6795	17.4194	17.139	16.8411	16.5284	16.2032	15.8676	15.5236	15.173	14.8175	14.4584	14.0971	13.7348	13.3726	13.0115	12.6522	12.2956	11.9423	11.593	11.2482	10.9084
CSys (mg/L)	58	2	0	0	0	0	7.11711	12.4517	16.5294	19.8277	22.5303	24.7517	26.5737	28.0586	29.2549	30.2023	30.9333	31.4751	31.8512	32.0816	32.1838	32.1734	32.0639	31.8675	31.595	31.2561	30.8597	30.4135	29.9246	29.3993	28.8435	28.2624	27.6604	27.0419	26.4106	25.7699	25.1227	24.4719	23.8197	23.1683	22.5197	21.8754	21.237	20.6057	19.9827	19.3689	18.7651	18.1721	17.5905
CSys (mg/L)	15	2	0	0	0	1.50435	12.4672	18.0574	22.1452	25.3097	27.7577	29.6166	30.9821	31.9304	32.5254	32.8208	32.8629	32.6918	32.3423	31.8446	31.2253	30.5073	29.7104	28.8522	27.9476	27.0094	26.0489	25.0756	24.0974	23.1214	22.1533	21.1979	20.2592	19.3404	18.4444	17.5729	16.7277	15.9101	15.1206	14.3601	13.6285	12.926	12.2525	11.6076	10.9909	10.4018	9.83974	9.30399	8.79377
CSys (mg/L)	64	3	0	0	0	0	2.02507	5.2696	7.66536	9.64559	11.3182	12.7421	13.9562	14.9888	15.8616	16.5923	17.1956	17.6846	18.0704	18.3633	18.5725	18.7063	18.7722	18.7774	18.7282	18.6303	18.4893	18.3101	18.0971	17.8545	17.5861	17.2954	16.9855	16.6594	16.3196	15.9686	15.6086	15.2415	14.8691	14.4931	14.1148	13.7357	13.3569	12.9794	12.6042	12.2321	11.8639	11.5003	11.1417
CSys (mg/L)	62	3	0	0	0	0	0	1.00663	6.05449	9.14666	11.3395	12.9698	14.2135	15.1734	15.9139	16.4781	16.896	17.1905	17.3792	17.4767	17.4954	17.4457	17.337	17.1774	16.9741	16.7336	16.4615	16.1629	15.8425	15.5041	15.1513	14.7874	14.4151	14.0368	13.6548	13.2709	12.8869	12.5041	12.1239	11.7473	11.3753	11.0086	10.648	10.294	9.94712	9.6077	9.27603	8.95237	8.63692
CSys (mg/L)	57	3	0	0	0	0	8.2209	13.2033	16.7089	19.3262	21.3159	22.8291	23.9631	24.7856	25.3475	25.6887	25.8422	25.836	25.6939	25.437	25.0833	24.649	24.148	23.5928	22.9941	22.3614	21.7029	21.0259	20.3366	19.6404	18.942	18.2454	17.5539	16.8705	16.1976	15.5373	14.891	14.2603	13.6461	13.0493	12.4706	11.9102	11.3686	10.8458	10.3419	9.85669	9.3901	8.94186	8.51167
CSys (mg/L)	7	3	0	0	0	0	0	3.45117	22.8972	33.5686	41.0174	46.2097	49.6487	51.7032	52.6651	52.7706	52.2118	51.1454	49.6987	47.975	46.0575	44.0131	41.8952	39.7461	37.5989	35.4791	33.4064	31.3952	29.4562	27.5965	25.8209	24.1319	22.5306	21.0166	19.5886	18.2446	16.982	15.7977	14.6885	13.651	12.6815	11.7765	10.9324	10.1459	9.41337	8.73164	8.09753	7.50799	6.96015
CSys (mg/L)	101	3	0	0	0	0	0	0	2.93243	8.75142	12.089	14.3373	15.8786	16.9161	17.5781	17.9516	18.0992	18.0676	17.8933	17.6052	17.227	16.7783	16.2755	15.7321	15.1598	14.5681	13.9651	13.3575	12.751	12.15	11.5584	10.9792	10.4147	9.86679	9.33694	8.82613	8.33503	7.86407	7.41346	6.98316	6.57303	6.18276	5.81195	5.46013	5.12674	4.8112	4.51287	4.23109	3.96519
CSys (mg/L)	79	3	0	0	0	0	0	0	4.91457	9.72465	12.7343	14.8007	16.2392	17.2323	17.8976	18.3151	18.5413	18.6169	18.5728	18.4325	18.2147	17.9344	17.6037	17.233	16.8307	16.404	15.9591	15.501	15.0343	14.5627	14.0893	13.6168	13.1476	12.6835	12.226	11.7766	11.3362	10.9057	10.4858	10.077	9.67958	9.29393	8.92018	8.55838	8.20855	7.87064	7.54453	7.23006	6.92706
CSys (mg/L)	20	3	0	0	0	4.20692	11.4695	16.7581	21.1608	24.8845	28.0236	30.6477	32.8149	34.5761	35.9767	37.0573	37.8543	38.4009	38.7266	38.8584	38.8202	38.6339	38.3191	37.8933	37.3722	36.7701	36.0997	35.3722	34.5977	33.7854	32.9431	32.0781	31.1966	30.3042	29.4058	28.5057	27.6076	26.7149	25.8304	24.9565	24.0954	23.2487	22.418	21.6045	20.8093	20.0332	19.2767	18.5404	17.8247
CSys (mg/L)	37	3	0	0	0	0	0	0	9.88496	22.9212	30.7049	35.9086	39.4406	41.8085	43.336	44.2403	44.6732	44.7434	44.5315	44.0984	43.4911	42.747	41.896	40.9624	39.9661	38.9237	37.8489	36.7531	35.6458	34.5348	33.4268	32.3271	31.2402	30.1697	29.1185	28.0891	27.0831	26.102	25.1469	24.2184	23.317	22.4429	21.5962	20.7768	19.9844	19.2188	18.4795	17.766	17.0777
CSys (mg/L)	74	3	0	0	0	0	0	0	0	0	4.79365	9.11244	12.2497	14.72	16.7	18.2953	19.5795	20.6066	21.418	22.0463	22.5178	22.8542	23.0733	23.1904	23.2186	23.1691	23.0518	22.8751	22.6468	22.3736	22.0616	21.7162	21.3423	20.9441	20.5257	20.0905	19.6417	19.1823	18.7147	18.2413	17.7642	17.2852	16.806	16.328	15.8525	15.3808	14.9138	14.4525	13.9976
CSys (mg/L)	96	3	0	0	0	0	0	13.7021	20.4815	24.5457	27.0039	28.4099	29.1071	29.3201	29.1987	28.8448	28.3289	27.7005	26.9951	26.2382	25.4487	24.6406	23.8245	23.0084	22.1983	21.3989	20.6136	19.8451	19.0953	18.3656	17.657	16.9701	16.3052	15.6624	15.0417	14.4428	13.8656	13.3095	12.7741	12.259	11.7635	11.2871	10.8293	10.3894	9.96677	9.56092	9.17122	8.79709	8.43797
CSys (mg/L)	68	3	0	0	0	0	0	0	0	9.33523	14.3997	17.9159	20.4605	22.3065	23.6221	24.5207	25.0838	25.3737	25.4398	25.3222	25.0546	24.665	24.1773	23.6119	22.986	22.3141	21.6087	20.8802	20.1376	19.3881	18.638	17.8924	17.1555	16.4307	15.7208	15.028	14.3539	13.6998	13.0667	12.4551	11.8655	11.298	10.7527	10.2292	9.72746	9.24699	8.78736	8.34805	7.92851
CSys (mg/L)	49	4	0	0	0	0	0	3.6785	7.4009	10.2223	12.5069	14.3848	15.9345	17.21	18.2511	19.0891	19.7493	20.2531	20.6192	20.8637	21.0011	21.0442	21.0045	20.8923	20.717	20.4871	20.2099	19.8924	19.5406	19.16	18.7555	18.3316	17.8922	17.4408	16.9805	16.514	16.044	15.5724	15.1014	14.6324	14.167	13.7064	13.2518	12.8041	12.3642	11.9325	11.5098	11.0965	10.693
CSys (mg/L)	11	4	0	0	0	0	0	1.18096	8.37958	12.9566	16.3811	18.9093	20.7043	21.8967	22.5957	22.8938	22.8692	22.5878	22.1051	21.4676	20.7141	19.8768	18.9824	18.0527	17.1056	16.1553	15.2136	14.2893	13.3896	12.5197	11.6835	10.8838	10.1222	9.39974	8.71673	8.07294	7.46777	6.90028	6.36929	5.87347	5.41132	4.98129	4.58175	4.21109	3.86766	3.54985	3.25609	2.98484	2.73464
CSys (mg/L)	108	4	0	0	0	0	3.65789	10.5157	14.3921	17.0021	18.8045	20.033	20.8369	21.3192	21.5533	21.5931	21.4795	21.2437	20.9106	20.5001	20.0283	19.5087	18.9525	18.369	17.7661	17.1506	16.5282	15.9035	15.2808	14.6632	14.0538	13.4548	12.8681	12.2954	11.7378	11.1964	10.6717	10.1644	9.67472	9.20291	8.74897	8.31286	7.89442	7.49339	7.10949	6.74234	6.39155	6.0567	5.7373
CSys (mg/L)	14	4	0	0	0	0	0	2.87828	5.53671	7.53547	9.10759	10.3548	11.3442	12.125	12.7346	13.2022	13.5511	13.8001	13.9645	14.0568	14.0877	14.0659	13.999	13.8934	13.7545	13.5873	13.3959	13.184	12.9548	12.7111	12.4556	12.1904	11.9175	11.6387	11.3556	11.0696	10.7819	10.4936	10.2056	9.9189	9.63416	9.35206	9.07317	8.79799	8.52694	8.26039	7.99866	7.74201	7.49064
CSys (mg/L)	27	4	0	0	0	0	0	4.30523	8.26872	10.8652	12.7431	14.1461	15.2017	15.9867	16.5523	16.9357	17.1661	17.2669	17.2581	17.1566	16.9771	16.7325	16.4338	16.0909	15.7122	15.3052	14.8764	14.4312	13.9747	13.5109	13.0435	12.5756	12.1097	11.6481	11.1926	10.7449	10.306	9.87721	9.4592	9.05265	8.65804	8.27572	7.90591	7.54874	7.20426	6.87241	6.55312	6.24622	5.95151
CSys (mg/L)	35	4	0	0	0	0	9.581	19.7636	26.2871	30.8956	34.208	36.5772	38.2281	39.3139	39.9443	40.2026	40.1546	39.8537	39.3446	38.6651	37.8472	36.9187	35.9034	34.8215	33.6907	32.526	31.3403	30.1443	28.9474	27.7573	26.5805	25.4224	24.2873	23.1787	22.0996	21.0521	20.0377	19.0577	18.1128	17.2034	16.3296	15.4913	14.6883	13.9198	13.1855	12.4844	11.8157	11.1785	10.5718
CSys (mg/L)	28	4	0	0	0	0	0	0	0.454755	3.68002	5.79967	7.50081	8.89971	10.0606	11.0268	11.8301	12.4941	13.0378	13.4762	13.8221	14.0864	14.2783	14.4063	14.4775	14.4986	14.4752	14.4128	14.3161	14.1893	14.0362	13.8604	13.6651	13.4529	13.2265	12.9882	12.74	12.4838	12.2213	11.9539	11.6829	11.4097	11.1351	10.8602	10.5858	10.3126	10.0413	9.77235	9.50636	9.24373
CSys (mg/L)	23	4	0	0	0	0	3.83126	16.1584	23.2842	28.187	31.6509	34.0838	35.7486	36.827	37.4494	37.7122	37.6887	37.4357	36.9985	36.4133	35.7101	34.9134	34.0439	33.1187	32.1526	31.1577	30.1445	29.1217	28.0967	27.0756	26.0638	25.0653	24.0838	23.1221	22.1825	21.2668	20.3763	19.5121	18.6749	17.8651	17.0829	16.3284	15.6015	14.9018	14.229	13.5826	12.9621	12.3668	11.7962
CSys (mg/L)	16	4	0	0	0	0	5.58242	8.71049	10.7221	12.0591	12.9318	13.4733	13.7743	13.8982	13.8901	13.7826	13.5998	13.3598	13.0761	12.7596	12.4184	12.0592	11.6875	11.3075	10.923	10.5368	10.1515	9.76905	9.39114	9.01916	8.65426	8.29734	7.94914	7.61023	7.28103	6.96188	6.65298	6.35445	6.06635	5.78867	5.52134	5.26425	5.01725	4.78016	4.55277	4.33485	4.12617	3.92645	3.73544
CSys (mg/L)	21	4	0	0	0	0	0	0	0	4.65216	10.2963	13.8926	16.5271	18.509	19.9986	21.0984	21.8803	22.3987	22.6963	22.8085	22.7648	22.5903	22.3067	21.9327	21.4845	20.9763	20.4203	19.8273	19.2064	18.5656	17.9118	17.2509	16.588	15.9272	15.2723	14.6262	13.9915	13.3702	12.7639	12.1741	11.6016	11.0473	10.5118	9.99524	9.49793	9.01988	8.56099	8.12108	7.69988
CSys (mg/L)	65	4	0	0	0	0	0	0	2.80004	6.06313	8.44568	10.3255	11.8307	13.0386	14.0029	14.7632	15.3503	15.7889	16.0991	16.2982	16.4006	16.4191	16.3649	16.2478	16.0764	15.8586	15.6011	15.3103	14.9915	14.6497	14.2893	13.9142	13.5278	13.1331	12.733	12.3298	11.9255	11.522	11.121	10.7238	10.3316	9.94537	9.56608	9.19441	8.83098	8.47626	8.13065	7.79447	7.46794
CSys (mg/L)	2	5	0	0	0	0	0	2.24374	9.60963	13.5411	15.9928	17.5039	18.3785	18.8157	18.9502	18.8741	18.6511	18.3254	17.9282	17.4817	17.0019	16.5004	15.9859	15.4648	14.9421	14.4214	13.9057	13.3972	12.8977	12.4085	11.9306	11.4649	11.0118	10.5719	10.1454	9.73231	9.33285	8.94692	8.57444	8.21525	7.86915	7.53591	7.21526	6.90691	6.61055	6.32586	6.0525	5.79014	5.53843
CSys (mg/L)	69	5	0	0	0	0	0	0	0	0	11.7099	18.3552	23.1456	26.7581	29.5136	31.6096	33.1804	34.3238	35.1149	35.6132	35.8673	35.9177	35.7984	35.5381	35.1614	34.6891	34.1391	33.5266	32.8645	32.164	31.4344	30.6838	29.919	29.1458	28.369	27.5924	26.8198	26.0538	25.2968	24.5507	23.817	23.097	22.3917	21.7018	21.0279	20.3702	19.7293	19.105	18.4976
CSys (mg/L)	59	5	0	0	0	0	0	0	2.88572	6.11807	8.51916	10.4098	11.9143	13.1125	14.062	14.8069	15.3816	15.8137	16.1253	16.3347	16.457	16.5048	16.4888	16.418	16.3003	16.1423	15.9498	15.7279	15.4811	15.2133	14.928	14.6282	14.3166	13.9958	13.6677	13.3344	12.9974	12.6584	12.3185	11.9791	11.641	11.3052	10.9726	10.6437	10.3192	9.99967	9.68542	9.37689	9.07438
CSys (mg/L)	72	5	0	0	0	0	0	0	6.56458	11.1393	14.6246	17.3681	19.5015	21.1188	22.2971	23.1026	23.5926	23.8169	23.8189	23.6365	23.3023	22.8448	22.2883	21.6541	20.9602	20.2221	19.453	18.6643	17.8652	17.0637	16.2665	15.479	14.7055	13.9498	13.2147	12.5022	11.8142	11.1517	10.5155	9.90614	9.32372	8.76816	8.2392	7.73641	7.25924	6.80701	6.37899	5.97437	5.59231
CSys (mg/L)	90	5	0	0	0	0	4.18003	7.68207	10.5707	12.9862	14.9864	16.6204	17.9317	18.9597	19.7393	20.3019	20.6757	20.8856	20.954	20.9008	20.7436	20.4983	20.1787	19.7972	19.3647	18.8908	18.3839	17.8516	17.3002	16.7355	16.1623	15.585	15.0073	14.4322	13.8624	13.3003	12.7477	12.2063	11.6772	11.1617	10.6604	10.174	9.70299	9.24768	8.80823	8.38472	7.97713	7.58535	7.2092
CSys (mg/L)	94	5	0	0	0	0	0	0	3.46025	9.49775	13.6454	16.9178	19.5587	21.7026	23.4394	24.8345	25.9379	26.7899	27.4233	27.8663	28.1426	28.2732	28.2766	28.1689	27.9648	27.6771	27.3174	26.8962	26.4228	25.9054	25.3516	24.768	24.1606	23.5346	22.8948	22.2455	21.5902	20.9323	20.2747	19.6198	18.9699	18.3268	17.6923	17.0677	16.4542	15.8528	15.2643	14.6895	14.1288
CSys (mg/L)	99	5	0	0	0	0	0	0	0	3.90322	8.3814	11.9089	14.8949	17.4454	19.619	21.4599	23.005	24.2863	25.3321	26.1675	26.8152	27.2958	27.6278	27.8279	27.9113	27.8919	27.782	27.5928	27.3346	27.0164	26.6466	26.2325	25.7809	25.2978	24.7885	24.2579	23.7104	23.1498	22.5795	22.0026	21.4217	20.8394	20.2578	19.6785	19.1035	18.5339	17.9711	17.4161	16.8698
CSys (mg/L)	25	5	0	0	0	0	0	0	0	9.79419	15.1981	19.0136	21.8471	23.9889	25.6137	26.8342	27.728	28.3516	28.7483	28.9527	28.9935	28.8949	28.6777	28.3601	27.9579	27.4849	26.9534	26.374	25.7561	25.108	24.4369	23.7491	23.05	22.3444	21.6365	20.9297	20.2273	19.5316	18.845	18.1693	17.5061	16.8565	16.2217	15.6024	14.9993	14.4128	13.8433	13.291	12.7559
CSys (mg/L)	43	5	0	0	0	0	0	5.67043	10.4575	14.1273	17.1636	19.7202	21.8833	23.7104	25.2442	26.5181	27.5604	28.3953	29.0444	29.527	29.8605	30.0609	30.1425	30.1184	30.0007	29.8001	29.5268	29.1896	28.7969	28.3561	27.8742	27.3571	26.8105	26.2395	25.6486	25.0421	24.4234	23.796	23.1629	22.5268	21.89	21.2546	20.6225	19.9954	19.3746	18.7616	18.1573	17.5627	16.9787
CSys (mg/L)	47	5	0	0	0	0	0	8.30485	12.477	15.1183	16.8467	17.9307	18.5364	18.778	18.7401	18.4871	18.07	17.5296	16.8988	16.2045	15.4681	14.7073	13.936	13.1654	12.4044	11.6597	10.9366	10.2388	9.56926	8.92968	8.32119	7.74431	7.19908	6.68514	6.20188	5.74844	5.3238	4.92682	4.55628	4.21092	3.88943	3.59051	3.31289	3.0553	2.81651	2.59532	2.39061	2.20127	2.02626
CSys (mg/L)	51	5	0	0	0	0	0	0	2.55664	4.75086	6.59027	8.15203	9.47051	10.5729	11.4829	12.2218	12.8088	13.2611	13.5944	13.8228	13.9591	14.0148	14.0001	13.9245	13.7961	13.6227	13.4107	13.1663	12.8948	12.601	12.2892	11.9631	11.626	11.2809	10.9305	10.5769	10.2223	9.8683	9.51644	9.16803	8.82418	8.48584	8.15381	7.82875	7.5112	7.20162	6.90035	6.60764	6.32369
CSys (mg/L)	46	6	0	0	0	0	0	16.1285	25.9922	31.5219	34.727	36.4919	37.3099	37.4801	37.195	36.5841	35.7399	34.7284	33.6002	32.3938	31.1382	29.857	28.5679	27.2851	26.0197	24.7793	23.571	22.3989	21.2665	20.1759	19.1286	18.1252	17.1653	16.2492	15.376	14.5445	13.7541	13.0029	12.2899	11.6137	10.9727	10.3654	9.79035	9.24605	8.73106	8.24396	7.78338	7.34796	6.93645
CSys (mg/L)	63	6	0	0	0	0	0	5.31089	12.4123	16.5681	19.2864	21.0886	22.2577	22.9666	23.3282	23.4208	23.3017	23.0146	22.5939	22.0679	21.4596	20.7884	20.0706	19.3198	18.5476	17.7637	16.9761	16.1916	15.4158	14.6531	13.9071	13.181	12.4767	11.7961	11.1405	10.5105	9.90667	9.32927	8.77822	8.25329	7.75408	7.28006	6.8306	6.40498	6.00243	5.62213	5.26322	4.92483	4.60606
CSys (mg/L)	44	6	0	0	0	0	6.53288	10.3652	12.8708	14.6064	15.7913	16.5589	17.0021	17.1894	17.1734	16.9959	16.6905	16.2849	15.802	15.2609	14.6776	14.0653	13.4351	12.7962	12.1561	11.5209	10.8957	10.2844	9.69006	9.11514	8.56137	8.03	7.52183	7.0373	6.57656	6.13951	5.72584	5.3351	4.96668	4.61991	4.29402	3.9882	3.70158	3.4333	3.18248	2.94823	2.72968	2.52597	2.33627
CSys (mg/L)	33	6	0	0	0	0	0	0	6.2269	11.2143	14.7852	17.5108	19.5933	21.1536	22.2802	23.0444	23.5054	23.7132	23.711	23.5354	23.2182	22.7864	22.2631	21.6683	21.0187	20.3287	19.6104	18.8739	18.1279	17.3795	16.6345	15.8979	15.1735	14.4645	13.7735	13.1023	12.4524	11.8248	11.2203	10.6392	10.0817	9.54776	9.03718	8.5496	8.08454	7.64154	7.21995	6.81915	6.43841
CSys (mg/L)	67	6	0	0	0	0	3.77071	7.08071	9.46727	11.2941	12.7104	13.8104	14.6596	15.3055	15.7837	16.1217	16.3415	16.4606	16.4937	16.4529	16.3488	16.1904	15.9854	15.7409	15.4628	15.1567	14.8273	14.4787	14.1149	13.7392	13.3546	12.9637	12.5689	12.1722	11.7755	11.3803	10.9881	10.6	10.2171	9.84037	9.47046	9.10804	8.75365	8.40772	8.07059	7.74254	7.42376	7.11439	6.81452
CSys (mg/L)	70	6	0	0	0	0	3.37284	10.6651	15.1355	18.1895	20.363	21.9515	23.129	24.0023	24.6397	25.0875	25.3783	25.5368	25.5823	25.5307	25.3955	25.1882	24.919	24.5967	24.2292	23.8236	23.386	22.9221	22.4368	21.9344	21.4189	20.8937	20.3618	19.8259	19.2884	18.7514	18.2167	17.6858	17.1602	16.6409	16.129	15.6253	15.1306	14.6454	14.1703	13.7056	13.2517	12.8087	12.3768
CSys (mg/L)	18	6	0	0	0	0	5.77887	11.8114	15.6319	18.2994	20.2398	21.6672	22.7032	23.4262	23.8917	24.1428	24.2144	24.1361	23.9328	23.626	23.2343	22.7737	22.2579	21.6988	21.1066	20.4899	19.8564	19.2122	18.5628	17.9127	17.2657	16.625	15.9932	15.3726	14.7647	14.1711	13.5927	13.0305	12.4849	11.9565	11.4454	10.9518	10.4756	10.0167	9.57502	9.1502	8.74195	8.34992	7.97373
CSys (mg/L)	110	6	0	0	0	0	0	0	0.439267	6.50153	10.1618	13.0827	15.5103	17.5509	19.2707	20.7166	21.9241	22.9216	23.7331	24.3788	24.8768	25.2428	25.4911	25.6344	25.6843	25.6512	25.5446	25.3731	25.1446	24.8662	24.5443	24.1848	23.793	23.3736	22.9311	22.4693	21.9919	21.502	21.0024	20.4958	19.9844	19.4704	18.9556	18.4416	17.9299	17.4217	16.9182	16.4204	15.929
CSys (mg/L)	41	6	0	0	0	0	0	0	14.2297	22.467	27.3591	30.3098	31.9916	32.8005	32.9893	32.7287	32.1397	31.3109	30.309	29.1858	27.9815	26.7277	25.4493	24.166	22.8929	21.642	20.4223	19.2405	18.1014	17.0083	15.9633	14.9676	14.0215	13.1248	12.2766	11.4759	10.7212	10.011	9.34341	8.71668	8.12889	7.57813	7.0625	6.58009	6.12908	5.70767	5.31412	4.94677	4.60403
CSys (mg/L)	95	6	0	0	0	0	0	0	0	0	12.8161	19.3385	23.8005	26.9938	29.288	30.9086	32.0068	32.6912	33.0436	33.1276	32.9943	32.6852	32.2347	31.6713	31.0188	30.2972	29.5232	28.7109	27.8719	27.0161	26.1515	25.2849	24.4218	23.5667	22.7234	21.8947	21.083	20.2901	19.5174	18.7659	18.0363	17.3291	16.6445	15.9825	15.3431	14.726	14.131	13.5577	13.0056
CSys (mg/L)	109	6	0	0	0	0	0	0	6.36299	10.8629	14.195	16.8175	18.9042	20.5599	21.8581	22.8543	23.5929	24.1108	24.4393	24.6056	24.633	24.542	24.3508	24.0749	23.7283	23.3229	22.8693	22.3768	21.8533	21.3059	20.7407	20.1628	19.5768	18.9867	18.3958	17.8069	17.2225	16.6446	16.0749	15.5149	14.9656	14.4282	13.9033	13.3915	12.8932	12.4087	11.9383	11.4821	11.04
CSys (mg/L)	12	7	0	0	0	0	0	0	0	0	0	5.75033	9.59039	12.5801	15.0334	17.0686	18.7609	20.1647	21.3219	22.2658	23.0236	23.6182	24.0688	24.3925	24.6038	24.7159	24.7402	24.6872	24.566	24.3852	24.152	23.8734	23.5553	23.2035	22.8227	22.4175	21.9918	21.5494	21.0935	20.627	20.1525	19.6723	19.1885	18.7031	18.2176	17.7334	17.252	16.7744	16.3016
CSys (mg/L)	17	7	0	0	0	0	5.82042	15.4095	21.0227	24.7266	27.2253	28.9075	30.0131	30.6985	31.069	31.1981	31.1384	30.9288	30.599	30.172	29.6663	29.0972	28.4771	27.8167	27.1251	26.4098	25.6775	24.934	24.1841	23.4322	22.6817	21.9359	21.1973	20.4683	19.7507	19.046	18.3556	17.6806	17.0217	16.3796	15.7548	15.1476	14.5583	13.987	13.4336	12.8981	12.3804	11.8803	11.3975
CSys (mg/L)	77	7	0	0	0	0	0	0	0	9.5253	15.6659	19.7492	22.5764	24.5267	25.8399	26.6822	27.1733	27.4008	27.4296	27.3081	27.073	26.7516	26.3652	25.9298	25.4578	24.9591	24.4412	23.9102	23.3707	22.8266	22.281	21.7362	21.1944	20.6572	20.1258	19.6013	19.0846	18.5764	18.0772	17.5874	17.1074	16.6375	16.1777	15.7283	15.2892	14.8605	14.4422	14.0342	13.6364
CSys (mg/L)	78	7	0	0	0	0	6.1116	12.394	16.1091	18.7932	20.8009	22.2848	23.3441	24.0535	24.4726	24.6498	24.6257	24.4347	24.1058	23.6641	23.1311	22.5254	21.8629	21.1573	20.4204	19.6622	18.8915	18.1155	17.3403	16.571	15.8121	15.067	14.3385	13.6291	12.9404	12.2739	11.6305	11.0109	10.4156	9.84466	9.29811	8.77576	8.2773	7.8023	7.35023	6.92051	6.51247	6.12544	5.75867
CSys (mg/L)	10	7	0	0	0	0	0	0	1.29529	3.96364	6.05494	7.8708	9.46672	10.8705	12.1013	13.1749	14.1049	14.9034	15.5817	16.1501	16.6183	16.9951	17.2886	17.5065	17.6559	17.7432	17.7744	17.7552	17.6906	17.5855	17.4441	17.2705	17.0684	16.8413	16.5922	16.324	16.0394	15.7407	15.4303	15.11	14.7818	14.4473	14.1081	13.7655	13.4207	13.075	12.7293	12.3846	12.0416
CSys (mg/L)	89	7	0	0	0	0	0	0	0	0	10.2426	16.8028	22.1433	26.6892	30.5903	33.9369	36.7958	39.2211	41.2583	42.9471	44.3228	45.4167	46.2575	46.871	47.2806	47.5078	47.5722	47.4916	47.2823	46.9591	46.5355	46.0238	45.4354	44.7802	44.0677	43.3062	42.5033	41.6659	40.8004	39.9122	39.0064	38.0877	37.1601	36.2272	35.2925	34.3587	33.4285	32.5042	31.5878
CSys (mg/L)	19	7	0	0	0	0	0	0	0	14.9537	25.7867	33.7445	39.8354	44.4461	47.8392	50.2226	51.7689	52.6235	52.9094	52.7311	52.177	51.3217	50.2283	48.95	47.5313	46.0095	44.4158	42.7759	41.1114	39.4396	37.7749	36.129	34.511	32.9284	31.3867	29.8902	28.4422	27.0447	25.6991	24.4062	23.1661	21.9785	20.8429	19.7582	18.7234	17.7372	16.7981	15.9045	15.055
CSys (mg/L)	30	7	0	0	0	0	0	0	0	0	0	0	15.9938	24.5681	29.8699	33.3227	35.5239	36.8273	37.4692	37.6163	37.3904	36.8828	36.1632	35.2855	34.2922	33.2167	32.0858	30.9205	29.7378	28.5511	27.3711	26.2061	25.0626	23.9457	22.8591	21.8055	20.7868	19.8044	18.8588	17.9503	17.0789	16.2442	15.4455	14.6821	13.9531	13.2575	12.5941	11.962	11.36
CSys (mg/L)	56	7	0	0	0	0	0	4.51345	7.89517	10.4506	12.4276	13.9613	15.1454	16.0496	16.7266	17.2177	17.5551	17.7647	17.8673	17.88	17.817	17.6899	17.5087	17.282	17.0171	16.7202	16.3968	16.0516	15.6889	15.3123	14.9251	14.53	14.1295	13.7258	13.3209	12.9164	12.5137	12.1142	11.7189	11.3287	10.9446	10.5672	10.197	9.83448	9.48013	9.13421	8.79696	8.46858	8.14918
CSys (mg/L)	38	7	0	0	0	0	11.5817	21.0467	26.9783	31.0703	33.9299	35.9004	37.2006	37.9802	38.3473	38.3834	38.1525	37.7058	37.0856	36.3268	35.4588	34.5063	33.49	32.4278	31.3345	30.2224	29.1021	27.9824	26.8704	25.7722	24.6925	23.6352	22.6034	21.5996	20.6255	19.6825	18.7714	17.8927	17.0466	16.2332	15.4522	14.7031	13.9855	13.2986	12.6417	12.0141	11.4147	10.8428	10.2974
CSys (mg/L)	54	7	0	0	0	0	2.02654	15.9193	22.9823	27.8497	31.3565	33.8363	35.5031	36.5193	37.0143	37.0936	36.8433	36.3343	35.6246	34.7619	33.7852	32.7265	31.6117	30.4619	29.294	28.1216	26.9555	25.8042	24.6744	23.5711	22.4982	21.4583	20.4534	19.4846	18.5527	17.6578	16.7999	15.9784	15.1927	14.442	13.7254	13.0419	12.3902	11.7694	11.1783	10.6156	10.0802	9.57097	9.08676
CSys (mg/L)	9	8	0	0	0	0	0	0	0.880665	4.50077	6.97317	9.01038	10.745	12.2376	13.5275	14.6438	15.6087	16.44	17.1523	17.7578	18.267	18.6891	19.032	19.3031	19.5088	19.6549	19.7468	19.7895	19.7873	19.7446	19.665	19.5521	19.4093	19.2396	19.0457	18.8302	18.5956	18.3441	18.0778	17.7984	17.5078	17.2076	16.8993	16.5842	16.2637	15.9388	15.6106	15.2801	14.9482
CSys (mg/L)	66	8	0	0	0	0	0	13.5693	22.855	29.5114	34.5098	38.2467	40.9705	42.8633	44.0699	44.7094	44.8823	44.6731	44.1538	43.3853	42.4196	41.3002	40.0642	38.7426	37.3612	35.942	34.5029	33.0587	31.6218	30.2018	28.8069	27.4432	26.1157	24.8281	23.5831	22.3826	21.2278	20.1194	19.0574	18.0416	17.0715	16.1462	15.2648	14.4261	13.6287	12.8713	12.1525	11.4708	10.8247
CSys (mg/L)	42	8	0	0	0	0	1.1395	8.47736	12.4573	15.3938	17.69	19.4965	20.9029	21.9746	22.7629	23.3096	23.6503	23.8152	23.8305	23.7189	23.5002	23.1918	22.8089	22.3647	21.8707	21.3369	20.7722	20.1842	19.5793	18.9633	18.3412	17.7169	17.0942	16.4759	15.8648	15.2628	14.6717	14.0931	13.5279	12.9772	12.4416	11.9217	11.4178	10.9302	10.4588	10.0038	9.56502	9.14234	8.73554
CSys (mg/L)	34	8	0	0	0	0	0	4.58905	7.39019	9.54745	11.261	12.6312	13.7256	14.5936	15.2727	15.7922	16.1757	16.4426	16.609	16.6885	16.6929	16.6324	16.5158	16.3511	16.1451	15.904	15.6331	15.3373	15.0209	14.6878	14.3412	13.9842	13.6196	13.2495	12.8761	12.5012	12.1265	11.7532	11.3827	11.016	10.6539	10.2973	9.94683	9.603	9.26629	8.93707	8.61564	8.30222	7.99699
CSys (mg/L)	32	8	0	0	0	0	0.266219	7.2847	11.1352	13.8322	15.7931	17.2431	18.3208	19.1153	19.6868	20.0776	20.3188	20.4347	20.4446	20.3644	20.2076	19.9857	19.709	19.386	19.0247	18.6317	18.213	17.774	17.3191	16.8526	16.3779	15.8982	15.4162	14.9342	14.4543	13.9782	13.5074	13.0432	12.5867	12.1387	11.7	11.2712	10.8527	10.445	10.0483	9.66277	9.28854	8.92568	8.57417
CSys (mg/L)	3	8	0	0	0	0	0	0	7.44081	20.016	28.0505	33.7044	37.789	40.7685	42.9384	44.4984	45.588	46.3074	46.7306	46.9134	46.8991	46.7217	46.4084	45.9821	45.46	44.8589	44.192	43.4703	42.704	41.9015	41.0702	40.2167	39.3466	38.4651	37.5761	36.6835	35.7909	34.9009	34.016	33.1384	32.2698	31.412	30.566	29.7336	28.9148	28.1106	27.322	26.5494	25.7931
CSys (mg/L)	86	8	0	0	0	0	19.4868	34.011	44.068	51.3581	56.5874	60.1997	62.5192	63.7995	64.2453	64.025	63.2771	62.1166	60.6381	58.92	57.0266	55.0106	52.9151	50.7751	48.6188	46.4688	44.3431	42.2556	40.2171	38.236	36.3181	34.4677	32.6875	30.9791	29.343	27.7792	26.2867	24.8644	23.5106	22.2235	21.0008	19.8404	18.7398	17.6968	16.7088	15.7734	14.8882	14.051	13.2592
CSys (mg/L)	91	8	0	0	0	0	0	4.03257	12.2533	17.8692	22.1269	25.3154	27.6197	29.1908	30.1565	30.6255	30.6903	30.4292	29.9087	29.1849	28.3049	27.3082	26.2279	25.0913	23.9211	22.7357	21.5503	20.3769	19.2252	18.1026	17.0149	15.9665	14.9602	13.9982	13.0816	12.2108	11.3858	10.606	9.8706	9.17834	8.52788	7.91766	7.34604	6.81131	6.3117	5.84543	5.41074	5.00589	4.62917
CSys (mg/L)	29	8	0	0	0	0	4.0184	9.3619	12.7653	15.1705	16.9183	18.208	19.1656	19.8732	20.3862	20.7431	20.9718	21.0933	21.1241	21.0774	20.9644	20.7945	20.5757	20.3151	20.019	19.6928	19.3415	18.9693	18.58	18.1772	17.7638	17.3426	16.9159	16.4858	16.0541	15.6226	15.1926	14.7653	14.3419	13.9232	13.5101	13.1033	12.7033	12.3106	11.9256	11.5487	11.1801	10.8199	10.4684
CSys (mg/L)	105	8	0	0	0	0	0	0	10.4324	16.1801	19.6732	21.8969	23.2881	24.0992	24.4895	24.5665	24.4064	24.0656	23.5871	23.005	22.346	21.6317	20.8796	20.1037	19.3155	18.5241	17.7368	16.9593	16.1962	15.4511	14.7264	14.0243	13.346	12.6924	12.064	11.4611	10.8834	10.3309	9.80304	9.29928	8.81901	8.36152	7.92606	7.51184	7.11806	6.7439	6.38854	6.05119	5.73104
CSys (mg/L)	8	8	0	0	0	0	6.91069	14.1896	19.403	23.5455	26.8471	29.4326	31.4014	32.8398	33.8233	34.4185	34.6838	34.6703	34.423	33.9813	33.3793	32.6469	31.8102	30.8915	29.9103	28.8833	27.8249	26.7474	25.6611	24.5749	23.4961	22.4309	21.3843	20.3606	19.3629	18.3939	17.4555	16.5493	15.6761	14.8368	14.0314	13.2601	12.5225	11.8184	11.1471	10.5079	9.89997	9.32245	8.77437
CSys (mg/L)	83	9	0	0	0	0	0	0	4.15664	6.80051	8.4144	9.45896	10.1321	10.5509	10.7893	10.8956	10.9025	10.8328	10.7034	10.5268	10.3127	10.0692	9.80253	9.51814	9.22054	8.91355	8.60044	8.28396	7.9665	7.65005	7.33631	7.02669	6.72238	6.42436	6.13342	5.8502	5.57518	5.30874	5.05115	4.80258	4.56314	4.33285	4.11169	3.89958	3.6964	3.50201	3.31622	3.13883	2.96963
CSys (mg/L)	31	9	0	0	0	0	0	0	0	0	1.60641	8.01241	11.6858	14.2686	16.1618	17.5712	18.621	19.3918	19.9389	20.3025	20.5129	20.5943	20.5663	20.4454	20.2457	19.9792	19.6567	19.2875	18.8797	18.4405	17.9763	17.4927	16.9945	16.486	15.971	15.4528	14.9341	14.4175	13.905	13.3984	12.8993	12.409	11.9284	11.4585	11	10.5534	10.1192	9.69771	9.28906
CSys (mg/L)	93	9	0	0	0	0	0	6.54247	14.2048	18.9191	22.12	24.4005	26.0596	27.2634	28.1125	28.6744	28.9979	29.1212	29.0757	28.8875	28.5795	28.1715	27.6803	27.1211	26.5068	25.8488	25.157	24.44	23.7051	22.9588	22.2066	21.4533	20.7027	19.9585	19.2233	18.4997	17.7895	17.0944	16.4158	15.7545	15.1114	14.4871	13.882	13.2962	12.7299	12.1831	11.6556	11.1473	10.6579
CSys (mg/L)	75	9	0	0	0	0	5.29736	15.1493	21.3265	26.0026	29.6086	32.3359	34.3254	35.695	36.5456	36.964	37.0247	36.7914	36.3186	35.653	34.8343	33.8962	32.8674	31.772	30.6303	29.4595	28.2737	27.0845	25.9017	24.7333	23.5856	22.4637	21.3713	20.3117	19.2871	18.2989	17.3482	16.4356	15.5612	14.7247	13.9259	13.1641	12.4382	11.7477	11.0913	10.4679	9.8764	9.31559	8.78423
CSys (mg/L)	82	9	0	0	0	0	0	0	0.0981531	9.95382	14.6029	17.58	19.533	20.7907	21.5582	21.9705	22.1192	22.0683	21.8642	21.5415	21.1264	20.6398	20.0983	19.5154	18.9023	18.2681	17.6207	16.9665	16.3107	15.658	15.0119	14.3756	13.7514	13.1414	12.5472	11.9699	11.4105	10.8697	10.3477	9.84499	9.36149	8.89718	8.45188	8.02534	7.6172	7.22707	6.85449	6.49898	6.16002
CSys (mg/L)	71	9	0	0	0	0	0	7.15133	12.9024	16.5026	18.9428	20.6018	21.6962	22.3678	22.7164	22.8141	22.7151	22.4617	22.0858	21.6146	21.069	20.4667	19.8223	19.1479	18.4532	17.7468	17.0358	16.3259	15.6218	14.9276	14.2462	13.5804	12.9321	12.3029	11.6939	11.106	10.5397	9.99527	9.47283	8.97236	8.49356	8.03616	7.59983	7.18383	6.78786	6.41114	6.05314	5.7132	5.39064
CSys (mg/L)	48	9	0	0	0	0	0	0	0	1.24869	7.28981	11.2125	14.3392	16.9112	19.0505	20.8371	22.3283	23.5674	24.5885	25.4193	26.0828	26.5987	26.9839	27.2532	27.4197	27.4948	27.489	27.4116	27.2708	27.0742	26.8287	26.5404	26.2147	25.8569	25.4713	25.062	24.6329	24.1872	23.728	23.2579	22.7793	22.2946	21.8055	21.314	20.8214	20.3294	19.8389	19.3513	18.8674
CSys (mg/L)	24	9	0	0	0	0	3.58447	9.90738	14.0256	17.066	19.3796	21.1588	22.524	23.5563	24.3138	24.8409	25.1727	25.3383	25.3621	25.2652	25.0657	24.7795	24.4206	24.0011	23.5317	23.0217	22.4793	21.9117	21.3251	20.7249	20.1159	19.502	18.8869	18.2735	17.6644	17.0618	16.4675	15.883	15.3097	14.7484	14.2002	13.6656	13.1451	12.6391	12.1478	11.6713	11.2098	10.7632	10.3313
CSys (mg/L)	22	9	0	0	0	0	0	16.671	26.6003	33.9451	39.3978	43.3173	45.9862	47.6386	48.4698	48.6425	48.2922	47.5312	46.4527	45.1337	43.6375	42.0159	40.3113	38.5581	36.7839	35.0109	33.2566	31.5346	29.8555	28.2272	26.6553	25.1439	23.6955	22.3115	20.9923	19.7376	18.5466	17.418	16.35	15.3407	14.388	13.4897	12.6433	11.8467	11.0973	10.3929	9.73107	9.10968	8.52648
CSys (mg/L)	45	9	0	0	0	0	0	0	1.59794	8.21624	12.1389	14.955	17.0674	18.6777	19.9016	20.8134	21.4661	21.9002	22.1491	22.2404	22.1984	22.0437	21.7944	21.4664	21.0735	20.6276	20.1392	19.6174	19.0701	18.5042	17.9254	17.3389	16.749	16.1593	15.5729	14.9926	14.4205	13.8583	13.3077	12.7697	12.2454	11.7354	11.2404	10.7606	10.2963	9.84768	9.41475	8.99734	8.59541
CSys (mg/L)	98	9	0	0	0	3.51864	11.6893	16.8501	20.6474	23.5783	25.8851	27.7022	29.1148	30.1842	30.9583	31.4772	31.7753	31.8829	31.8266	31.6297	31.3132	30.8954	30.3927	29.8193	29.1879	28.5096	27.7943	27.0506	26.2858	25.5066	24.7186	23.9267	23.1352	22.3476	21.5672	20.7966	20.0379	19.293	18.5634	17.8504	17.155	16.4778	15.8195	15.1805	14.561	13.9612	13.381	12.8205	12.2794
CSys (mg/L)	85	10	0	0	0	0	0	0	0.760385	4.08835	6.31392	8.01455	9.35003	10.4113	11.2574	11.9297	12.4585	12.8668	13.1724	13.3897	13.5308	13.6055	13.6224	13.589	13.5118	13.3964	13.2481	13.0713	12.8702	12.6483	12.409	12.1552	11.8895	11.6143	11.3317	11.0434	10.7513	10.4567	10.161	9.86534	9.57076	9.27813	8.98825	8.70178	8.41931	8.14134	7.86831	7.60056	7.3384
CSys (mg/L)	92	10	0	0	0	0	0	0	0	0	0	6.48731	9.77501	12.0135	13.6013	14.7211	15.4862	15.9737	16.2395	16.3264	16.2681	16.0919	15.8208	15.4738	15.0669	14.6138	14.1261	13.6136	13.0845	12.5458	12.0034	11.462	10.9256	10.3976	9.88052	9.37651	8.88718	8.41379	7.95722	7.5181	7.0968	6.69348	6.30817	5.94072	5.59087	5.2583	4.94258	4.64324	4.35976
CSys (mg/L)	60	10	0	0	0	0	0	1.82833	7.18828	10.6945	13.314	15.3061	16.8208	17.962	18.8056	19.4098	19.8196	20.071	20.1925	20.2075	20.1347	19.9898	19.7854	19.5321	19.2389	18.913	18.5607	18.1873	17.7972	17.3942	16.9816	16.5623	16.1385	15.7123	15.2856	14.8599	14.4365	14.0165	13.6009	13.1905	12.7862	12.3883	11.9975	11.6142	11.2387	10.8714	10.5123	10.1617	9.81974
CSys (mg/L)	53	10	0	0	0	0	0	1.77996	8.38223	12.9786	16.6753	19.6232	21.927	23.6771	24.9528	25.8237	26.3508	26.5877	26.581	26.3717	25.9953	25.4825	24.8602	24.1515	23.3763	22.5517	21.6922	20.8103	19.9165	19.0196	18.1271	17.2451	16.3785	15.5315	14.7073	13.9083	13.1364	12.3932	11.6793	10.9955	10.3419	9.71845	9.12491	8.56083	8.02557	7.51843	7.03859	6.58515	6.15717
CSys (mg/L)	102	10	0	0	0	0	0	0	0	2.84603	5.4545	7.45926	9.09422	10.4469	11.5717	12.5073	13.2829	13.9212	14.4406	14.8561	15.1803	15.4241	15.5968	15.7064	15.7601	15.7643	15.7246	15.6462	15.5336	15.391	15.222	15.0301	14.8182	14.5892	14.3457	14.0897	13.8234	13.5487	13.2672	12.9804	12.6896	12.3962	12.1011	11.8054	11.5099	11.2154	10.9226	10.6321	10.3444
CSys (mg/L)	87	10	0	0	0	0	0	0	0	1.05096	9.53433	14.1809	17.4605	19.8654	21.6414	22.9456	23.8856	24.5379	24.9584	25.1895	25.2639	25.208	25.0431	24.787	24.4548	24.0593	23.6115	23.121	22.5961	22.0441	21.4712	20.8829	20.2841	19.6788	19.0706	18.4627	17.8577	17.2579	16.6652	16.0812	15.5074	14.9448	14.3944	13.8569	13.3329	12.8228	12.327	11.8456	11.3789
CSys (mg/L)	6	10	0	0	0	0	0	0	3.58043	10.1756	14.1124	16.7977	18.6642	19.9564	20.8343	21.4072	21.7517	21.9226	21.9594	21.8918	21.7419	21.5267	21.2596	20.9511	20.6096	20.2423	19.8547	19.4518	19.0374	18.6149	18.1872	17.7566	17.3252	16.8948	16.4667	16.0421	15.6222	15.2077	14.7994	14.3977	14.0033	13.6164	13.2374	12.8664	12.5036	12.1491	11.803	11.4653	11.136
CSys (mg/L)	13	10	0	0	0	15.0915	26.1924	33.022	37.5908	40.6631	42.6626	43.8556	44.424	44.5002	44.1854	43.5598	42.6882	41.6241	40.4121	39.0892	37.6865	36.2299	34.7411	33.2381	31.7357	30.2459	28.7787	27.3418	25.9416	24.5828	23.2689	22.0026	20.7855	19.6188	18.5028	17.4374	16.4222	15.4564	14.539	13.6687	12.844	12.0635	11.3256	10.6285	9.97059	9.35018	8.76552	8.21494	7.69676
CSys (mg/L)	4	10	0	0	0	0	0	0	0	0	7.74011	12.4972	15.5881	17.7315	19.2176	20.2176	20.8449	21.1804	21.2844	21.2038	20.9759	20.6309	20.1939	19.6853	19.1224	18.5194	17.8882	17.2388	16.5793	15.9164	15.2559	14.602	13.9586	13.3285	12.7139	12.1167	11.5381	10.9789	10.44	9.92145	9.42354	8.94619	8.4892	8.05227	7.635	7.23691	6.85747	6.49611	6.15222
CSys (mg/L)	88	10	0	0	0	0	4.88475	8.80539	11.6917	13.9669	15.7819	17.228	18.3703	19.2587	19.9321	20.4223	20.7556	20.954	21.0361	21.0183	20.9144	20.7366	20.4958	20.2012	19.8614	19.4835	19.0743	18.6393	18.1838	17.7122	17.2287	16.7366	16.2391	15.7389	15.2385	14.7398	14.2448	13.7549	13.2715	12.7957	12.3285	11.8707	11.423	10.9859	10.5598	10.1451	9.74195	9.35059	8.97108
CSys (mg/L)	84	10	0	0	0	0	0	0	6.03952	11.2992	14.951	17.7026	19.8307	21.4868	22.7657	23.7327	24.4368	24.9167	25.2045	25.3275	25.3093	25.1705	24.9293	24.6014	24.2011	23.7406	23.2307	22.6811	22.1	21.4949	20.872	20.237	19.5947	18.9492	18.3042	17.6626	17.0271	16.4	15.783	15.1777	14.5855	14.0072	13.4437	12.8956	12.3633	11.8473	11.3476	10.8644	10.3976
[truncated: 154 more columns]

## Sheet: Conc Profiles CSys(CPlasma)
Summary Statistics			Mean			Median
	From (h)	To (h)	TMax (h)	CMax (mg/L)	AUC (mg/L.h)	TMax (h)	CMax (mg/L)	AUC (mg/L.h)
CSys	0	12	0.96	26.3526	62.1917	0.9	24.0882	55.4702
Population Statistics
Time (h)			0	0.06	0.12	0.18	0.24	0.3	0.36	0.42	0.48	0.54	0.6	0.66	0.72	0.78	0.84	0.9	0.96	1.02	1.08	1.14	1.2	1.26	1.32	1.38	1.44	1.5	1.56	1.62	1.68	1.74	1.8	1.86	1.92	1.98	2.04	2.1	2.16	2.22	2.28	2.34	2.4	2.46	2.52	2.58	2.64	2.7	2.76
CSys Mean (mg/L)-Flucloxacillin_final			0	0	0	0.245487	2.20576	6.00055	10.0393	14.12	17.6515	20.3102	22.3824	23.869	24.9241	25.6415	26.087	26.3107	26.3526	26.2449	26.0142	25.6829	25.2696	24.7901	24.2578	23.6842	23.0789	22.4503	21.8053	21.15	20.4894	19.8278	19.1687	18.5151	17.8696	17.2343	16.6107	16.0003	15.404	14.8229	14.2574	13.708	13.1749	12.6585	12.1586	11.6754	11.2085	10.758	10.3234
CSys Median (mg/L)-Flucloxacillin_final			0	0	0	0	0	3.56484	8.63248	12.1883	15.2923	17.9233	20.3101	21.8746	22.7643	23.3624	23.7491	24.0882	24.0193	24.0489	24.0666	24.0801	23.9467	23.3916	22.9394	22.0043	21.3933	20.6704	20.027	19.274	18.7925	18.1853	17.4396	16.8827	16.5294	16.1831	15.8308	15.349	14.7439	14.2286	13.6769	13.0686	12.4142	11.7874	11.1627	10.5845	10.0997	9.61444	9.20479
CSys 95th percentile			0	0	0	0.57729	11.3584	17.0966	24.7736	30.9917	34.374	36.8033	39.7611	42.3887	43.7396	44.3823	44.7882	44.758	44.6326	44.2816	43.8135	43.0656	41.8956	40.4151	38.9009	37.9546	37.0618	36.1317	35.1741	34.1976	33.3184	32.5315	31.7355	30.8122	29.5839	28.5837	27.5986	26.6413	25.6278	24.554	23.7196	22.9927	22.3562	21.658	20.935	20.3518	19.7896	19.2405	18.701
CSys 5th percentile			0	0	0	0	0	0	0	0	5.60983	7.93453	9.67347	11.3848	12.3863	13.1872	13.573	13.8546	14.1787	14.4165	14.3531	14.1615	13.9995	13.9074	13.7733	13.6032	13.3999	13.1141	12.8046	12.2768	11.7136	11.1381	10.6409	10.1056	9.58155	9.0738	8.5835	8.11145	7.65815	7.22388	6.80872	6.41259	6.03525	5.67639	5.3356	5.0124	4.70624	4.41656	4.14275
Individual Statistics
Type	Individual	Trial
Time (h)			0	0.06	0.12	0.18	0.24	0.3	0.36	0.42	0.48	0.54	0.6	0.66	0.72	0.78	0.84	0.9	0.96	1.02	1.08	1.14	1.2	1.26	1.32	1.38	1.44	1.5	1.56	1.62	1.68	1.74	1.8	1.86	1.92	1.98	2.04	2.1	2.16	2.22	2.28	2.34	2.4	2.46	2.52	2.58	2.64	2.7	2.76
CSys (mg/L)-Flucloxacillin_final	1	1	0	0	0	0	0	2.14301	5.16955	7.52148	9.55835	11.3418	12.8985	14.2492	15.412	16.4037	17.2396	17.9339	18.4996	18.9488	19.2925	19.5412	19.7041	19.7899	19.8068	19.7618	19.662	19.5134	19.3218	19.0921	18.8294	18.5379	18.2215	17.884	17.5285	17.1581	16.7755	16.3832	15.9834	15.5781	15.1691	14.758	14.3464	13.9355	13.5265	13.1205	12.7182	12.3207	11.9284
CSys (mg/L)-Flucloxacillin_final	2	5	0	0	0	0	0	2.24374	9.60963	13.5411	15.9928	17.5039	18.3785	18.8157	18.9502	18.8741	18.6511	18.3254	17.9282	17.4817	17.0019	16.5004	15.9859	15.4648	14.9421	14.4214	13.9057	13.3972	12.8977	12.4085	11.9306	11.4649	11.0118	10.5719	10.1454	9.73231	9.33285	8.94692	8.57444	8.21525	7.86915	7.53591	7.21526	6.90691	6.61055	6.32586	6.0525	5.79014	5.53843
CSys (mg/L)-Flucloxacillin_final	3	8	0	0	0	0	0	0	7.44081	20.016	28.0505	33.7044	37.789	40.7685	42.9384	44.4984	45.588	46.3074	46.7306	46.9134	46.8991	46.7217	46.4084	45.9821	45.46	44.8589	44.192	43.4703	42.704	41.9015	41.0702	40.2167	39.3466	38.4651	37.5761	36.6835	35.7909	34.9009	34.016	33.1384	32.2698	31.412	30.566	29.7336	28.9148	28.1106	27.322	26.5494	25.7931
CSys (mg/L)-Flucloxacillin_final	4	10	0	0	0	0	0	0	0	0	7.74011	12.4972	15.5881	17.7315	19.2176	20.2176	20.8449	21.1804	21.2844	21.2038	20.9759	20.6309	20.1939	19.6853	19.1224	18.5194	17.8882	17.2388	16.5793	15.9164	15.2559	14.602	13.9586	13.3285	12.7139	12.1167	11.5381	10.9789	10.44	9.92145	9.42354	8.94619	8.4892	8.05227	7.635	7.23691	6.85747	6.49611	6.15222
CSys (mg/L)-Flucloxacillin_final	5	1	0	0	0	1.63247	11.2227	17.2982	21.9421	25.5941	28.4907	30.7877	32.5961	33.9987	35.0602	35.8323	36.3573	36.6702	36.8009	36.7748	36.6137	36.3366	35.9601	35.4989	34.9657	34.3718	33.7273	33.041	32.3207	31.5735	30.8053	30.0219	29.2278	28.4273	27.6241	26.8215	26.0223	25.229	24.4437	23.6683	22.9042	22.153	21.4157	20.6931	19.9861	19.2954	18.6212	17.964	17.3242
CSys (mg/L)-Flucloxacillin_final	6	10	0	0	0	0	0	0	3.58043	10.1756	14.1124	16.7977	18.6642	19.9564	20.8343	21.4072	21.7517	21.9226	21.9594	21.8918	21.7419	21.5267	21.2596	20.9511	20.6096	20.2423	19.8547	19.4518	19.0374	18.6149	18.1872	17.7566	17.3252	16.8948	16.4667	16.0421	15.6222	15.2077	14.7994	14.3977	14.0033	13.6164	13.2374	12.8664	12.5036	12.1491	11.803	11.4653	11.136
CSys (mg/L)-Flucloxacillin_final	7	3	0	0	0	0	0	3.45117	22.8972	33.5686	41.0174	46.2097	49.6487	51.7032	52.6651	52.7706	52.2118	51.1454	49.6987	47.975	46.0575	44.0131	41.8952	39.7461	37.5989	35.4791	33.4064	31.3952	29.4562	27.5965	25.8209	24.1319	22.5306	21.0166	19.5886	18.2446	16.982	15.7977	14.6885	13.651	12.6815	11.7765	10.9324	10.1459	9.41337	8.73164	8.09753	7.50799	6.96015
CSys (mg/L)-Flucloxacillin_final	8	8	0	0	0	0	6.91069	14.1896	19.403	23.5455	26.8471	29.4326	31.4014	32.8398	33.8233	34.4185	34.6838	34.6703	34.423	33.9813	33.3793	32.6469	31.8102	30.8915	29.9103	28.8833	27.8249	26.7474	25.6611	24.5749	23.4961	22.4309	21.3843	20.3606	19.3629	18.3939	17.4555	16.5493	15.6761	14.8368	14.0314	13.2601	12.5225	11.8184	11.1471	10.5079	9.89997	9.32245	8.77437
CSys (mg/L)-Flucloxacillin_final	9	8	0	0	0	0	0	0	0.880665	4.50077	6.97317	9.01038	10.745	12.2376	13.5275	14.6438	15.6087	16.44	17.1523	17.7578	18.267	18.6891	19.032	19.3031	19.5088	19.6549	19.7468	19.7895	19.7873	19.7446	19.665	19.5521	19.4093	19.2396	19.0457	18.8302	18.5956	18.3441	18.0778	17.7984	17.5078	17.2076	16.8993	16.5842	16.2637	15.9388	15.6106	15.2801	14.9482
CSys (mg/L)-Flucloxacillin_final	10	7	0	0	0	0	0	0	1.29529	3.96364	6.05494	7.8708	9.46672	10.8705	12.1013	13.1749	14.1049	14.9034	15.5817	16.1501	16.6183	16.9951	17.2886	17.5065	17.6559	17.7432	17.7744	17.7552	17.6906	17.5855	17.4441	17.2705	17.0684	16.8413	16.5922	16.324	16.0394	15.7407	15.4303	15.11	14.7818	14.4473	14.1081	13.7655	13.4207	13.075	12.7293	12.3846	12.0416
CSys (mg/L)-Flucloxacillin_final	11	4	0	0	0	0	0	1.18096	8.37958	12.9566	16.3811	18.9093	20.7043	21.8967	22.5957	22.8938	22.8692	22.5878	22.1051	21.4676	20.7141	19.8768	18.9824	18.0527	17.1056	16.1553	15.2136	14.2893	13.3896	12.5197	11.6835	10.8838	10.1222	9.39974	8.71673	8.07294	7.46777	6.90028	6.36929	5.87347	5.41132	4.98129	4.58175	4.21109	3.86766	3.54985	3.25609	2.98484	2.73464
CSys (mg/L)-Flucloxacillin_final	12	7	0	0	0	0	0	0	0	0	0	5.75033	9.59039	12.5801	15.0334	17.0686	18.7609	20.1647	21.3219	22.2658	23.0236	23.6182	24.0688	24.3925	24.6038	24.7159	24.7402	24.6872	24.566	24.3852	24.152	23.8734	23.5553	23.2035	22.8227	22.4175	21.9918	21.5494	21.0935	20.627	20.1525	19.6723	19.1885	18.7031	18.2176	17.7334	17.252	16.7744	16.3016
CSys (mg/L)-Flucloxacillin_final	13	10	0	0	0	15.0915	26.1924	33.022	37.5908	40.6631	42.6626	43.8556	44.424	44.5002	44.1854	43.5598	42.6882	41.6241	40.4121	39.0892	37.6865	36.2299	34.7411	33.2381	31.7357	30.2459	28.7787	27.3418	25.9416	24.5828	23.2689	22.0026	20.7855	19.6188	18.5028	17.4374	16.4222	15.4564	14.539	13.6687	12.844	12.0635	11.3256	10.6285	9.97059	9.35018	8.76552	8.21494	7.69676
CSys (mg/L)-Flucloxacillin_final	14	4	0	0	0	0	0	2.87828	5.53671	7.53547	9.10759	10.3548	11.3442	12.125	12.7346	13.2022	13.5511	13.8001	13.9645	14.0568	14.0877	14.0659	13.999	13.8934	13.7545	13.5873	13.3959	13.184	12.9548	12.7111	12.4556	12.1904	11.9175	11.6387	11.3556	11.0696	10.7819	10.4936	10.2056	9.9189	9.63416	9.35206	9.07317	8.79799	8.52694	8.26039	7.99866	7.74201	7.49064
CSys (mg/L)-Flucloxacillin_final	15	2	0	0	0	1.50435	12.4672	18.0574	22.1452	25.3097	27.7577	29.6166	30.9821	31.9304	32.5254	32.8208	32.8629	32.6918	32.3423	31.8446	31.2253	30.5073	29.7104	28.8522	27.9476	27.0094	26.0489	25.0756	24.0974	23.1214	22.1533	21.1979	20.2592	19.3404	18.4444	17.5729	16.7277	15.9101	15.1206	14.3601	13.6285	12.926	12.2525	11.6076	10.9909	10.4018	9.83974	9.30399	8.79377
CSys (mg/L)-Flucloxacillin_final	16	4	0	0	0	0	5.58242	8.71049	10.7221	12.0591	12.9318	13.4733	13.7743	13.8982	13.8901	13.7826	13.5998	13.3598	13.0761	12.7596	12.4184	12.0592	11.6875	11.3075	10.923	10.5368	10.1515	9.76905	9.39114	9.01916	8.65426	8.29734	7.94914	7.61023	7.28103	6.96188	6.65298	6.35445	6.06635	5.78867	5.52134	5.26425	5.01725	4.78016	4.55277	4.33485	4.12617	3.92645	3.73544
CSys (mg/L)-Flucloxacillin_final	17	7	0	0	0	0	5.82042	15.4095	21.0227	24.7266	27.2253	28.9075	30.0131	30.6985	31.069	31.1981	31.1384	30.9288	30.599	30.172	29.6663	29.0972	28.4771	27.8167	27.1251	26.4098	25.6775	24.934	24.1841	23.4322	22.6817	21.9359	21.1973	20.4683	19.7507	19.046	18.3556	17.6806	17.0217	16.3796	15.7548	15.1476	14.5583	13.987	13.4336	12.8981	12.3804	11.8803	11.3975
CSys (mg/L)-Flucloxacillin_final	18	6	0	0	0	0	5.77887	11.8114	15.6319	18.2994	20.2398	21.6672	22.7032	23.4262	23.8917	24.1428	24.2144	24.1361	23.9328	23.626	23.2343	22.7737	22.2579	21.6988	21.1066	20.4899	19.8564	19.2122	18.5628	17.9127	17.2657	16.625	15.9932	15.3726	14.7647	14.1711	13.5927	13.0305	12.4849	11.9565	11.4454	10.9518	10.4756	10.0167	9.57502	9.1502	8.74195	8.34992	7.97373
CSys (mg/L)-Flucloxacillin_final	19	7	0	0	0	0	0	0	0	14.9537	25.7867	33.7445	39.8354	44.4461	47.8392	50.2226	51.7689	52.6235	52.9094	52.7311	52.177	51.3217	50.2283	48.95	47.5313	46.0095	44.4158	42.7759	41.1114	39.4396	37.7749	36.129	34.511	32.9284	31.3867	29.8902	28.4422	27.0447	25.6991	24.4062	23.1661	21.9785	20.8429	19.7582	18.7234	17.7372	16.7981	15.9045	15.055
CSys (mg/L)-Flucloxacillin_final	20	3	0	0	0	4.20692	11.4695	16.7581	21.1608	24.8845	28.0236	30.6477	32.8149	34.5761	35.9767	37.0573	37.8543	38.4009	38.7266	38.8584	38.8202	38.6339	38.3191	37.8933	37.3722	36.7701	36.0997	35.3722	34.5977	33.7854	32.9431	32.0781	31.1966	30.3042	29.4058	28.5057	27.6076	26.7149	25.8304	24.9565	24.0954	23.2487	22.418	21.6045	20.8093	20.0332	19.2767	18.5404	17.8247
CSys (mg/L)-Flucloxacillin_final	21	4	0	0	0	0	0	0	0	4.65216	10.2963	13.8926	16.5271	18.509	19.9986	21.0984	21.8803	22.3987	22.6963	22.8085	22.7648	22.5903	22.3067	21.9327	21.4845	20.9763	20.4203	19.8273	19.2064	18.5656	17.9118	17.2509	16.588	15.9272	15.2723	14.6262	13.9915	13.3702	12.7639	12.1741	11.6016	11.0473	10.5118	9.99524	9.49793	9.01988	8.56099	8.12108	7.69988
CSys (mg/L)-Flucloxacillin_final	22	9	0	0	0	0	0	16.671	26.6003	33.9451	39.3978	43.3173	45.9862	47.6386	48.4698	48.6425	48.2922	47.5312	46.4527	45.1337	43.6375	42.0159	40.3113	38.5581	36.7839	35.0109	33.2566	31.5346	29.8555	28.2272	26.6553	25.1439	23.6955	22.3115	20.9923	19.7376	18.5466	17.418	16.35	15.3407	14.388	13.4897	12.6433	11.8467	11.0973	10.3929	9.73107	9.10968	8.52648
CSys (mg/L)-Flucloxacillin_final	23	4	0	0	0	0	3.83126	16.1584	23.2842	28.187	31.6509	34.0838	35.7486	36.827	37.4494	37.7122	37.6887	37.4357	36.9985	36.4133	35.7101	34.9134	34.0439	33.1187	32.1526	31.1577	30.1445	29.1217	28.0967	27.0756	26.0638	25.0653	24.0838	23.1221	22.1825	21.2668	20.3763	19.5121	18.6749	17.8651	17.0829	16.3284	15.6015	14.9018	14.229	13.5826	12.9621	12.3668	11.7962
CSys (mg/L)-Flucloxacillin_final	24	9	0	0	0	0	3.58447	9.90738	14.0256	17.066	19.3796	21.1588	22.524	23.5563	24.3138	24.8409	25.1727	25.3383	25.3621	25.2652	25.0657	24.7795	24.4206	24.0011	23.5317	23.0217	22.4793	21.9117	21.3251	20.7249	20.1159	19.502	18.8869	18.2735	17.6644	17.0618	16.4675	15.883	15.3097	14.7484	14.2002	13.6656	13.1451	12.6391	12.1478	11.6713	11.2098	10.7632	10.3313
CSys (mg/L)-Flucloxacillin_final	25	5	0	0	0	0	0	0	0	9.79419	15.1981	19.0136	21.8471	23.9889	25.6137	26.8342	27.728	28.3516	28.7483	28.9527	28.9935	28.8949	28.6777	28.3601	27.9579	27.4849	26.9534	26.374	25.7561	25.108	24.4369	23.7491	23.05	22.3444	21.6365	20.9297	20.2273	19.5316	18.845	18.1693	17.5061	16.8565	16.2217	15.6024	14.9993	14.4128	13.8433	13.291	12.7559
CSys (mg/L)-Flucloxacillin_final	26	2	0	0	0	0	0	0	0	6.29391	15.3866	20.9404	24.8076	27.5724	29.5478	30.9266	31.8377	32.3741	32.606	32.5889	32.368	31.9808	31.4586	30.828	30.1115	29.3284	28.4947	27.6244	26.729	25.8184	24.9009	23.9834	23.0716	22.1702	21.2831	20.4134	19.5636	18.7356	17.9309	17.1506	16.3953	15.6657	14.9618	14.2838	13.6314	13.0044	12.4025	11.825	11.2716
CSys (mg/L)-Flucloxacillin_final	27	4	0	0	0	0	0	4.30523	8.26872	10.8652	12.7431	14.1461	15.2017	15.9867	16.5523	16.9357	17.1661	17.2669	17.2581	17.1566	16.9771	16.7325	16.4338	16.0909	15.7122	15.3052	14.8764	14.4312	13.9747	13.5109	13.0435	12.5756	12.1097	11.6481	11.1926	10.7449	10.306	9.87721	9.4592	9.05265	8.65804	8.27572	7.90591	7.54874	7.20426	6.87241	6.55312	6.24622	5.95151
CSys (mg/L)-Flucloxacillin_final	28	4	0	0	0	0	0	0	0.454755	3.68002	5.79967	7.50081	8.89971	10.0606	11.0268	11.8301	12.4941	13.0378	13.4762	13.8221	14.0864	14.2783	14.4063	14.4775	14.4986	14.4752	14.4128	14.3161	14.1893	14.0362	13.8604	13.6651	13.4529	13.2265	12.9882	12.74	12.4838	12.2213	11.9539	11.6829	11.4097	11.1351	10.8602	10.5858	10.3126	10.0413	9.77235	9.50636	9.24373
CSys (mg/L)-Flucloxacillin_final	29	8	0	0	0	0	4.0184	9.3619	12.7653	15.1705	16.9183	18.208	19.1656	19.8732	20.3862	20.7431	20.9718	21.0933	21.1241	21.0774	20.9644	20.7945	20.5757	20.3151	20.019	19.6928	19.3415	18.9693	18.58	18.1772	17.7638	17.3426	16.9159	16.4858	16.0541	15.6226	15.1926	14.7653	14.3419	13.9232	13.5101	13.1033	12.7033	12.3106	11.9256	11.5487	11.1801	10.8199	10.4684
CSys (mg/L)-Flucloxacillin_final	30	7	0	0	0	0	0	0	0	0	0	0	15.9938	24.5681	29.8699	33.3227	35.5239	36.8273	37.4692	37.6163	37.3904	36.8828	36.1632	35.2855	34.2922	33.2167	32.0858	30.9205	29.7378	28.5511	27.3711	26.2061	25.0626	23.9457	22.8591	21.8055	20.7868	19.8044	18.8588	17.9503	17.0789	16.2442	15.4455	14.6821	13.9531	13.2575	12.5941	11.962	11.36
CSys (mg/L)-Flucloxacillin_final	31	9	0	0	0	0	0	0	0	0	1.60641	8.01241	11.6858	14.2686	16.1618	17.5712	18.621	19.3918	19.9389	20.3025	20.5129	20.5943	20.5663	20.4454	20.2457	19.9792	19.6567	19.2875	18.8797	18.4405	17.9763	17.4927	16.9945	16.486	15.971	15.4528	14.9341	14.4175	13.905	13.3984	12.8993	12.409	11.9284	11.4585	11	10.5534	10.1192	9.69771	9.28906
CSys (mg/L)-Flucloxacillin_final	32	8	0	0	0	0	0.266219	7.2847	11.1352	13.8322	15.7931	17.2431	18.3208	19.1153	19.6868	20.0776	20.3188	20.4347	20.4446	20.3644	20.2076	19.9857	19.709	19.386	19.0247	18.6317	18.213	17.774	17.3191	16.8526	16.3779	15.8982	15.4162	14.9342	14.4543	13.9782	13.5074	13.0432	12.5867	12.1387	11.7	11.2712	10.8527	10.445	10.0483	9.66277	9.28854	8.92568	8.57417
CSys (mg/L)-Flucloxacillin_final	33	6	0	0	0	0	0	0	6.2269	11.2143	14.7852	17.5108	19.5933	21.1536	22.2802	23.0444	23.5054	23.7132	23.711	23.5354	23.2182	22.7864	22.2631	21.6683	21.0187	20.3287	19.6104	18.8739	18.1279	17.3795	16.6345	15.8979	15.1735	14.4645	13.7735	13.1023	12.4524	11.8248	11.2203	10.6392	10.0817	9.54776	9.03718	8.5496	8.08454	7.64154	7.21995	6.81915	6.43841
CSys (mg/L)-Flucloxacillin_final	34	8	0	0	0	0	0	4.58905	7.39019	9.54745	11.261	12.6312	13.7256	14.5936	15.2727	15.7922	16.1757	16.4426	16.609	16.6885	16.6929	16.6324	16.5158	16.3511	16.1451	15.904	15.6331	15.3373	15.0209	14.6878	14.3412	13.9842	13.6196	13.2495	12.8761	12.5012	12.1265	11.7532	11.3827	11.016	10.6539	10.2973	9.94683	9.603	9.26629	8.93707	8.61564	8.30222	7.99699
CSys (mg/L)-Flucloxacillin_final	35	4	0	0	0	0	9.581	19.7636	26.2871	30.8956	34.208	36.5772	38.2281	39.3139	39.9443	40.2026	40.1546	39.8537	39.3446	38.6651	37.8472	36.9187	35.9034	34.8215	33.6907	32.526	31.3403	30.1443	28.9474	27.7573	26.5805	25.4224	24.2873	23.1787	22.0996	21.0521	20.0377	19.0577	18.1128	17.2034	16.3296	15.4913	14.6883	13.9198	13.1855	12.4844	11.8157	11.1785	10.5718
CSys (mg/L)-Flucloxacillin_final	36	2	0	0	0	0	0	0	5.80556	9.11685	11.4006	13.0562	14.2627	15.1319	15.7392	16.1384	16.3688	16.4608	16.4384	16.3212	16.1254	15.8648	15.5511	15.1944	14.8034	14.3856	13.9475	13.4948	13.0322	12.564	12.0937	11.6243	11.1584	10.6982	10.2455	9.80173	9.36815	8.94572	8.53521	8.13719	7.75207	7.38015	7.02158	6.67642	6.34465	6.02616	5.72081	5.42837	5.14859
CSys (mg/L)-Flucloxacillin_final	37	3	0	0	0	0	0	0	9.88496	22.9212	30.7049	35.9086	39.4406	41.8085	43.336	44.2403	44.6732	44.7434	44.5315	44.0984	43.4911	42.747	41.896	40.9624	39.9661	38.9237	37.8489	36.7531	35.6458	34.5348	33.4268	32.3271	31.2402	30.1697	29.1185	28.0891	27.0831	26.102	25.1469	24.2184	23.317	22.4429	21.5962	20.7768	19.9844	19.2188	18.4795	17.766	17.0777
CSys (mg/L)-Flucloxacillin_final	38	7	0	0	0	0	11.5817	21.0467	26.9783	31.0703	33.9299	35.9004	37.2006	37.9802	38.3473	38.3834	38.1525	37.7058	37.0856	36.3268	35.4588	34.5063	33.49	32.4278	31.3345	30.2224	29.1021	27.9824	26.8704	25.7722	24.6925	23.6352	22.6034	21.5996	20.6255	19.6825	18.7714	17.8927	17.0466	16.2332	15.4522	14.7031	13.9855	13.2986	12.6417	12.0141	11.4147	10.8428	10.2974
CSys (mg/L)-Flucloxacillin_final	39	1	0	0	0	0	0	5.54895	9.26179	12.3174	14.9239	17.1606	19.0764	20.7076	22.0838	23.2306	24.1704	24.9239	25.5097	25.9446	26.2443	26.423	26.4937	26.4684	26.3578	26.172	25.92	25.6101	25.2499	24.8462	24.4053	23.9327	23.4337	22.9128	22.3743	21.8219	21.2591	20.6888	20.1139	19.5367	18.9594	18.3839	17.8121	17.2453	16.6849	16.132	15.5876	15.0526	14.5277
CSys (mg/L)-Flucloxacillin_final	40	2	0	0	0	1.04962	7.13331	11.6839	15.6581	19.1402	22.1785	24.813	27.0792	29.0114	30.6392	31.9916	33.0942	33.9709	34.6435	35.1328	35.4569	35.6339	35.6773	35.6033	35.4248	35.1536	34.8009	34.3766	33.8897	33.349	32.7621	32.1363	31.4765	30.7898	30.0808	29.3544	28.6154	27.8658	27.1106	26.3525	25.5941	24.8381	24.0861	23.3404	22.6027	21.8744	21.1572	20.4509	19.7578
CSys (mg/L)-Flucloxacillin_final	41	6	0	0	0	0	0	0	14.2297	22.467	27.3591	30.3098	31.9916	32.8005	32.9893	32.7287	32.1397	31.3109	30.309	29.1858	27.9815	26.7277	25.4493	24.166	22.8929	21.642	20.4223	19.2405	18.1014	17.0083	15.9633	14.9676	14.0215	13.1248	12.2766	11.4759	10.7212	10.011	9.34341	8.71668	8.12889	7.57813	7.0625	6.58009	6.12908	5.70767	5.31412	4.94677	4.60403
CSys (mg/L)-Flucloxacillin_final	42	8	0	0	0	0	1.1395	8.47736	12.4573	15.3938	17.69	19.4965	20.9029	21.9746	22.7629	23.3096	23.6503	23.8152	23.8305	23.7189	23.5002	23.1918	22.8089	22.3647	21.8707	21.3369	20.7722	20.1842	19.5793	18.9633	18.3412	17.7169	17.0942	16.4759	15.8648	15.2628	14.6717	14.0931	13.5279	12.9772	12.4416	11.9217	11.4178	10.9302	10.4588	10.0038	9.56502	9.14234	8.73554
CSys (mg/L)-Flucloxacillin_final	43	5	0	0	0	0	0	5.67043	10.4575	14.1273	17.1636	19.7202	21.8833	23.7104	25.2442	26.5181	27.5604	28.3953	29.0444	29.527	29.8605	30.0609	30.1425	30.1184	30.0007	29.8001	29.5268	29.1896	28.7969	28.3561	27.8742	27.3571	26.8105	26.2395	25.6486	25.0421	24.4234	23.796	23.1629	22.5268	21.89	21.2546	20.6225	19.9954	19.3746	18.7616	18.1573	17.5627	16.9787
CSys (mg/L)-Flucloxacillin_final	44	6	0	0	0	0	6.53288	10.3652	12.8708	14.6064	15.7913	16.5589	17.0021	17.1894	17.1734	16.9959	16.6905	16.2849	15.802	15.2609	14.6776	14.0653	13.4351	12.7962	12.1561	11.5209	10.8957	10.2844	9.69006	9.11514	8.56137	8.03	7.52183	7.0373	6.57656	6.13951	5.72584	5.3351	4.96668	4.61991	4.29402	3.9882	3.70158	3.4333	3.18248	2.94823	2.72968	2.52597	2.33627
CSys (mg/L)-Flucloxacillin_final	45	9	0	0	0	0	0	0	1.59794	8.21624	12.1389	14.955	17.0674	18.6777	19.9016	20.8134	21.4661	21.9002	22.1491	22.2404	22.1984	22.0437	21.7944	21.4664	21.0735	20.6276	20.1392	19.6174	19.0701	18.5042	17.9254	17.3389	16.749	16.1593	15.5729	14.9926	14.4205	13.8583	13.3077	12.7697	12.2454	11.7354	11.2404	10.7606	10.2963	9.84768	9.41475	8.99734	8.59541
CSys (mg/L)-Flucloxacillin_final	46	6	0	0	0	0	0	16.1285	25.9922	31.5219	34.727	36.4919	37.3099	37.4801	37.195	36.5841	35.7399	34.7284	33.6002	32.3938	31.1382	29.857	28.5679	27.2851	26.0197	24.7793	23.571	22.3989	21.2665	20.1759	19.1286	18.1252	17.1653	16.2492	15.376	14.5445	13.7541	13.0029	12.2899	11.6137	10.9727	10.3654	9.79035	9.24605	8.73106	8.24396	7.78338	7.34796	6.93645
CSys (mg/L)-Flucloxacillin_final	47	5	0	0	0	0	0	8.30485	12.477	15.1183	16.8467	17.9307	18.5364	18.778	18.7401	18.4871	18.07	17.5296	16.8988	16.2045	15.4681	14.7073	13.936	13.1654	12.4044	11.6597	10.9366	10.2388	9.56926	8.92968	8.32119	7.74431	7.19908	6.68514	6.20188	5.74844	5.3238	4.92682	4.55628	4.21092	3.88943	3.59051	3.31289	3.0553	2.81651	2.59532	2.39061	2.20127	2.02626
CSys (mg/L)-Flucloxacillin_final	48	9	0	0	0	0	0	0	0	1.24869	7.28981	11.2125	14.3392	16.9112	19.0505	20.8371	22.3283	23.5674	24.5885	25.4193	26.0828	26.5987	26.9839	27.2532	27.4197	27.4948	27.489	27.4116	27.2708	27.0742	26.8287	26.5404	26.2147	25.8569	25.4713	25.062	24.6329	24.1872	23.728	23.2579	22.7793	22.2946	21.8055	21.314	20.8214	20.3294	19.8389	19.3513	18.8674
CSys (mg/L)-Flucloxacillin_final	49	4	0	0	0	0	0	3.6785	7.4009	10.2223	12.5069	14.3848	15.9345	17.21	18.2511	19.0891	19.7493	20.2531	20.6192	20.8637	21.0011	21.0442	21.0045	20.8923	20.717	20.4871	20.2099	19.8924	19.5406	19.16	18.7555	18.3316	17.8922	17.4408	16.9805	16.514	16.044	15.5724	15.1014	14.6324	14.167	13.7064	13.2518	12.8041	12.3642	11.9325	11.5098	11.0965	10.693
CSys (mg/L)-Flucloxacillin_final	50	2	0	0	0	0	0	0	3.40732	6.54974	8.98857	10.9908	12.6677	14.0876	15.2966	16.328	17.207	17.9529	18.5814	19.1053	19.5354	19.881	20.1504	20.3506	20.4883	20.5692	20.5988	20.5819	20.523	20.4262	20.2954	20.134	19.9453	19.7322	19.4975	19.2437	18.9732	18.688	18.3902	18.0815	17.7638	17.4384	17.1067	16.7701	16.4298	16.0867	15.742	15.3964	15.0507
CSys (mg/L)-Flucloxacillin_final	51	5	0	0	0	0	0	0	2.55664	4.75086	6.59027	8.15203	9.47051	10.5729	11.4829	12.2218	12.8088	13.2611	13.5944	13.8228	13.9591	14.0148	14.0001	13.9245	13.7961	13.6227	13.4107	13.1663	12.8948	12.601	12.2892	11.9631	11.626	11.2809	10.9305	10.5769	10.2223	9.8683	9.51644	9.16803	8.82418	8.48584	8.15381	7.82875	7.5112	7.20162	6.90035	6.60764	6.32369
CSys (mg/L)-Flucloxacillin_final	52	1	0	0	0	0	0	7.15623	12.7564	16.3805	18.8551	20.5839	21.8012	22.6522	23.2308	23.6001	23.8038	23.8738	23.834	23.703	23.496	23.2254	22.9016	22.5335	22.129	21.6946	21.2362	20.7589	20.2672	19.7648	19.2553	18.7414	18.2258	17.7107	17.198	16.6894	16.1862	15.6896	15.2006	14.72	14.2486	13.7869	13.3353	12.8943	12.4639	12.0445	11.6362	11.2389	10.8528
CSys (mg/L)-Flucloxacillin_final	53	10	0	0	0	0	0	1.77996	8.38223	12.9786	16.6753	19.6232	21.927	23.6771	24.9528	25.8237	26.3508	26.5877	26.581	26.3717	25.9953	25.4825	24.8602	24.1515	23.3763	22.5517	21.6922	20.8103	19.9165	19.0196	18.1271	17.2451	16.3785	15.5315	14.7073	13.9083	13.1364	12.3932	11.6793	10.9955	10.3419	9.71845	9.12491	8.56083	8.02557	7.51843	7.03859	6.58515	6.15717
CSys (mg/L)-Flucloxacillin_final	54	7	0	0	0	0	2.02654	15.9193	22.9823	27.8497	31.3565	33.8363	35.5031	36.5193	37.0143	37.0936	36.8433	36.3343	35.6246	34.7619	33.7852	32.7265	31.6117	30.4619	29.294	28.1216	26.9555	25.8042	24.6744	23.5711	22.4982	21.4583	20.4534	19.4846	18.5527	17.6578	16.7999	15.9784	15.1927	14.442	13.7254	13.0419	12.3902	11.7694	11.1783	10.6156	10.0802	9.57097	9.08676
CSys (mg/L)-Flucloxacillin_final	55	1	0	0	0	0	2.73979	8.71109	12.9044	16.1422	18.7017	20.7453	22.3793	23.6804	24.7046	25.4956	26.0879	26.5094	26.7833	26.9292	26.9639	26.902	26.7563	26.5379	26.2568	25.9216	25.5406	25.1203	24.6673	24.187	23.6843	23.1639	22.6296	22.0848	21.5328	20.976	20.4173	19.8584	19.3014	18.748	18.1993	17.657	17.1217	16.5947	16.0765	15.5678	15.0693	14.5814	14.1041
CSys (mg/L)-Flucloxacillin_final	56	7	0	0	0	0	0	4.51345	7.89517	10.4506	12.4276	13.9613	15.1454	16.0496	16.7266	17.2177	17.5551	17.7647	17.8673	17.88	17.817	17.6899	17.5087	17.282	17.0171	16.7202	16.3968	16.0516	15.6889	15.3123	14.9251	14.53	14.1295	13.7258	13.3209	12.9164	12.5137	12.1142	11.7189	11.3287	10.9446	10.5672	10.197	9.83448	9.48013	9.13421	8.79696	8.46858	8.14918
CSys (mg/L)-Flucloxacillin_final	57	3	0	0	0	0	8.2209	13.2033	16.7089	19.3262	21.3159	22.8291	23.9631	24.7856	25.3475	25.6887	25.8422	25.836	25.6939	25.437	25.0833	24.649	24.148	23.5928	22.9941	22.3614	21.7029	21.0259	20.3366	19.6404	18.942	18.2454	17.5539	16.8705	16.1976	15.5373	14.891	14.2603	13.6461	13.0493	12.4706	11.9102	11.3686	10.8458	10.3419	9.85669	9.3901	8.94186	8.51167
CSys (mg/L)-Flucloxacillin_final	58	2	0	0	0	0	7.11711	12.4517	16.5294	19.8277	22.5303	24.7517	26.5737	28.0586	29.2549	30.2023	30.9333	31.4751	31.8512	32.0816	32.1838	32.1734	32.0639	31.8675	31.595	31.2561	30.8597	30.4135	29.9246	29.3993	28.8435	28.2624	27.6604	27.0419	26.4106	25.7699	25.1227	24.4719	23.8197	23.1683	22.5197	21.8754	21.237	20.6057	19.9827	19.3689	18.7651	18.1721	17.5905
CSys (mg/L)-Flucloxacillin_final	59	5	0	0	0	0	0	0	2.88572	6.11807	8.51916	10.4098	11.9143	13.1125	14.062	14.8069	15.3816	15.8137	16.1253	16.3347	16.457	16.5048	16.4888	16.418	16.3003	16.1423	15.9498	15.7279	15.4811	15.2133	14.928	14.6282	14.3166	13.9958	13.6677	13.3344	12.9974	12.6584	12.3185	11.9791	11.641	11.3052	10.9726	10.6437	10.3192	9.99967	9.68542	9.37689	9.07438
CSys (mg/L)-Flucloxacillin_final	60	10	0	0	0	0	0	1.82833	7.18828	10.6945	13.314	15.3061	16.8208	17.962	18.8056	19.4098	19.8196	20.071	20.1925	20.2075	20.1347	19.9898	19.7854	19.5321	19.2389	18.913	18.5607	18.1873	17.7972	17.3942	16.9816	16.5623	16.1385	15.7123	15.2856	14.8599	14.4365	14.0165	13.6009	13.1905	12.7862	12.3883	11.9975	11.6142	11.2387	10.8714	10.5123	10.1617	9.81974
CSys (mg/L)-Flucloxacillin_final	61	2	0	0	0	0	0	7.8939	15.5423	20.2826	23.6203	26.0183	27.7288	28.9153	29.6915	30.1402	30.3237	30.2906	30.0798	29.7231	29.2469	28.6732	28.0211	27.3066	26.5434	25.7436	24.9173	24.0733	23.2191	22.3611	21.5048	20.6548	19.8151	18.9888	18.1787	17.3869	16.6152	15.865	15.1372	14.4327	13.752	13.0954	12.4629	11.8546	11.2703	10.7096	10.1723	9.65791	9.16586
CSys (mg/L)-Flucloxacillin_final	62	3	0	0	0	0	0	1.00663	6.05449	9.14666	11.3395	12.9698	14.2135	15.1734	15.9139	16.4781	16.896	17.1905	17.3792	17.4767	17.4954	17.4457	17.337	17.1774	16.9741	16.7336	16.4615	16.1629	15.8425	15.5041	15.1513	14.7874	14.4151	14.0368	13.6548	13.2709	12.8869	12.5041	12.1239	11.7473	11.3753	11.0086	10.648	10.294	9.94712	9.6077	9.27603	8.95237	8.63692
CSys (mg/L)-Flucloxacillin_final	63	6	0	0	0	0	0	5.31089	12.4123	16.5681	19.2864	21.0886	22.2577	22.9666	23.3282	23.4208	23.3017	23.0146	22.5939	22.0679	21.4596	20.7884	20.0706	19.3198	18.5476	17.7637	16.9761	16.1916	15.4158	14.6531	13.9071	13.181	12.4767	11.7961	11.1405	10.5105	9.90667	9.32927	8.77822	8.25329	7.75408	7.28006	6.8306	6.40498	6.00243	5.62213	5.26322	4.92483	4.60606
CSys (mg/L)-Flucloxacillin_final	64	3	0	0	0	0	2.02507	5.2696	7.66536	9.64559	11.3182	12.7421	13.9562	14.9888	15.8616	16.5923	17.1956	17.6846	18.0704	18.3633	18.5725	18.7063	18.7722	18.7774	18.7282	18.6303	18.4893	18.3101	18.0971	17.8545	17.5861	17.2954	16.9855	16.6594	16.3196	15.9686	15.6086	15.2415	14.8691	14.4931	14.1148	13.7357	13.3569	12.9794	12.6042	12.2321	11.8639	11.5003	11.1417
CSys (mg/L)-Flucloxacillin_final	65	4	0	0	0	0	0	0	2.80004	6.06313	8.44568	10.3255	11.8307	13.0386	14.0029	14.7632	15.3503	15.7889	16.0991	16.2982	16.4006	16.4191	16.3649	16.2478	16.0764	15.8586	15.6011	15.3103	14.9915	14.6497	14.2893	13.9142	13.5278	13.1331	12.733	12.3298	11.9255	11.522	11.121	10.7238	10.3316	9.94537	9.56608	9.19441	8.83098	8.47626	8.13065	7.79447	7.46794
CSys (mg/L)-Flucloxacillin_final	66	8	0	0	0	0	0	13.5693	22.855	29.5114	34.5098	38.2467	40.9705	42.8633	44.0699	44.7094	44.8823	44.6731	44.1538	43.3853	42.4196	41.3002	40.0642	38.7426	37.3612	35.942	34.5029	33.0587	31.6218	30.2018	28.8069	27.4432	26.1157	24.8281	23.5831	22.3826	21.2278	20.1194	19.0574	18.0416	17.0715	16.1462	15.2648	14.4261	13.6287	12.8713	12.1525	11.4708	10.8247
CSys (mg/L)-Flucloxacillin_final	67	6	0	0	0	0	3.77071	7.08071	9.46727	11.2941	12.7104	13.8104	14.6596	15.3055	15.7837	16.1217	16.3415	16.4606	16.4937	16.4529	16.3488	16.1904	15.9854	15.7409	15.4628	15.1567	14.8273	14.4787	14.1149	13.7392	13.3546	12.9637	12.5689	12.1722	11.7755	11.3803	10.9881	10.6	10.2171	9.84037	9.47046	9.10804	8.75365	8.40772	8.07059	7.74254	7.42376	7.11439	6.81452
CSys (mg/L)-Flucloxacillin_final	68	3	0	0	0	0	0	0	0	9.33523	14.3997	17.9159	20.4605	22.3065	23.6221	24.5207	25.0838	25.3737	25.4398	25.3222	25.0546	24.665	24.1773	23.6119	22.986	22.3141	21.6087	20.8802	20.1376	19.3881	18.638	17.8924	17.1555	16.4307	15.7208	15.028	14.3539	13.6998	13.0667	12.4551	11.8655	11.298	10.7527	10.2292	9.72746	9.24699	8.78736	8.34805	7.92851
CSys (mg/L)-Flucloxacillin_final	69	5	0	0	0	0	0	0	0	0	11.7099	18.3552	23.1456	26.7581	29.5136	31.6096	33.1804	34.3238	35.1149	35.6132	35.8673	35.9177	35.7984	35.5381	35.1614	34.6891	34.1391	33.5266	32.8645	32.164	31.4344	30.6838	29.919	29.1458	28.369	27.5924	26.8198	26.0538	25.2968	24.5507	23.817	23.097	22.3917	21.7018	21.0279	20.3702	19.7293	19.105	18.4976
CSys (mg/L)-Flucloxacillin_final	70	6	0	0	0	0	3.37284	10.6651	15.1355	18.1895	20.363	21.9515	23.129	24.0023	24.6397	25.0875	25.3783	25.5368	25.5823	25.5307	25.3955	25.1882	24.919	24.5967	24.2292	23.8236	23.386	22.9221	22.4368	21.9344	21.4189	20.8937	20.3618	19.8259	19.2884	18.7514	18.2167	17.6858	17.1602	16.6409	16.129	15.6253	15.1306	14.6454	14.1703	13.7056	13.2517	12.8087	12.3768
CSys (mg/L)-Flucloxacillin_final	71	9	0	0	0	0	0	7.15133	12.9024	16.5026	18.9428	20.6018	21.6962	22.3678	22.7164	22.8141	22.7151	22.4617	22.0858	21.6146	21.069	20.4667	19.8223	19.1479	18.4532	17.7468	17.0358	16.3259	15.6218	14.9276	14.2462	13.5804	12.9321	12.3029	11.6939	11.106	10.5397	9.99527	9.47283	8.97236	8.49356	8.03616	7.59983	7.18383	6.78786	6.41114	6.05314	5.7132	5.39064
CSys (mg/L)-Flucloxacillin_final	72	5	0	0	0	0	0	0	6.56458	11.1393	14.6246	17.3681	19.5015	21.1188	22.2971	23.1026	23.5926	23.8169	23.8189	23.6365	23.3023	22.8448	22.2883	21.6541	20.9602	20.2221	19.453	18.6643	17.8652	17.0637	16.2665	15.479	14.7055	13.9498	13.2147	12.5022	11.8142	11.1517	10.5155	9.90614	9.32372	8.76816	8.2392	7.73641	7.25924	6.80701	6.37899	5.97437	5.59231
CSys (mg/L)-Flucloxacillin_final	73	1	0	0	0	0	0	13.2052	22.3005	28.6833	33.4199	36.9882	39.6702	41.6509	43.0618	44.0021	44.5501	44.77	44.7153	44.4315	43.9574	43.3263	42.5669	41.7039	40.7584	39.7487	38.6905	37.5972	36.4801	35.3489	34.212	33.0763	31.9475	30.8306	29.7295	28.6476	27.5875	26.5513	25.5406	24.5567	23.6006	22.6728	21.7738	20.9035	20.0622	19.2495	18.4651	17.7088	16.98
CSys (mg/L)-Flucloxacillin_final	74	3	0	0	0	0	0	0	0	0	4.79365	9.11244	12.2497	14.72	16.7	18.2953	19.5795	20.6066	21.418	22.0463	22.5178	22.8542	23.0733	23.1904	23.2186	23.1691	23.0518	22.8751	22.6468	22.3736	22.0616	21.7162	21.3423	20.9441	20.5257	20.0905	19.6417	19.1823	18.7147	18.2413	17.7642	17.2852	16.806	16.328	15.8525	15.3808	14.9138	14.4525	13.9976
CSys (mg/L)-Flucloxacillin_final	75	9	0	0	0	0	5.29736	15.1493	21.3265	26.0026	29.6086	32.3359	34.3254	35.695	36.5456	36.964	37.0247	36.7914	36.3186	35.653	34.8343	33.8962	32.8674	31.772	30.6303	29.4595	28.2737	27.0845	25.9017	24.7333	23.5856	22.4637	21.3713	20.3117	19.2871	18.2989	17.3482	16.4356	15.5612	14.7247	13.9259	13.1641	12.4382	11.7477	11.0913	10.4679	9.8764	9.31559	8.78423
CSys (mg/L)-Flucloxacillin_final	76	1	0	0	0	0	7.75299	16.0174	21.5763	25.6801	28.7032	30.8633	32.3188	33.1948	33.5942	33.6033	33.2952	32.7318	31.9662	31.0429	30	28.8695	27.6782	26.4485	25.1992	23.9457	22.7003	21.4734	20.273	19.1054	17.9755	16.8868	15.842	14.8427	13.8898	12.9837	12.124	11.3104	10.5418	9.81714	9.13499	8.49389	7.89222	7.32829	6.80039	6.30677	5.8457	5.41546	5.01434
CSys (mg/L)-Flucloxacillin_final	77	7	0	0	0	0	0	0	0	9.5253	15.6659	19.7492	22.5764	24.5267	25.8399	26.6822	27.1733	27.4008	27.4296	27.3081	27.073	26.7516	26.3652	25.9298	25.4578	24.9591	24.4412	23.9102	23.3707	22.8266	22.281	21.7362	21.1944	20.6572	20.1258	19.6013	19.0846	18.5764	18.0772	17.5874	17.1074	16.6375	16.1777	15.7283	15.2892	14.8605	14.4422	14.0342	13.6364
CSys (mg/L)-Flucloxacillin_final	78	7	0	0	0	0	6.1116	12.394	16.1091	18.7932	20.8009	22.2848	23.3441	24.0535	24.4726	24.6498	24.6257	24.4347	24.1058	23.6641	23.1311	22.5254	21.8629	21.1573	20.4204	19.6622	18.8915	18.1155	17.3403	16.571	15.8121	15.067	14.3385	13.6291	12.9404	12.2739	11.6305	11.0109	10.4156	9.84466	9.29811	8.77576	8.2773	7.8023	7.35023	6.92051	6.51247	6.12544	5.75867
CSys (mg/L)-Flucloxacillin_final	79	3	0	0	0	0	0	0	4.91457	9.72465	12.7343	14.8007	16.2392	17.2323	17.8976	18.3151	18.5413	18.6169	18.5728	18.4325	18.2147	17.9344	17.6037	17.233	16.8307	16.404	15.9591	15.501	15.0343	14.5627	14.0893	13.6168	13.1476	12.6835	12.226	11.7766	11.3362	10.9057	10.4858	10.077	9.67958	9.29393	8.92018	8.55838	8.20855	7.87064	7.54453	7.23006	6.92706
CSys (mg/L)-Flucloxacillin_final	80	2	0	0	0	0	0	0	0	0	8.80668	15.3616	20.2615	24.0073	26.8637	29.0156	30.6032	31.736	32.5018	32.9713	33.202	33.2408	33.1258	32.8882	32.5535	32.1424	31.6719	31.1559	30.6055	30.03	29.4368	28.832	28.2204	27.6061	26.9921	26.3811	25.775	25.1755	24.5839	24.0012	23.4281	22.8651	22.3127	21.7713	21.2409	20.7217	20.2137	19.717	19.2314
CSys (mg/L)-Flucloxacillin_final	81	2	0	0	0	0	0	0	0.0369203	10.0759	14.9564	18.1626	20.3586	21.8526	22.8303	23.4152	23.6944	23.732	23.5773	23.269	22.8383	22.311	21.7082	21.0478	20.3446	19.6113	18.8584	18.0949	17.328	16.564	15.808	15.0642	14.3359	13.6258	12.9361	12.2683	11.6236	11.0028	10.4064	9.83467	9.28758	8.76499	8.26656	7.79186	7.34035	6.91142	6.50438	6.11851	5.75306
CSys (mg/L)-Flucloxacillin_final	82	9	0	0	0	0	0	0	0.0981531	9.95382	14.6029	17.58	19.533	20.7907	21.5582	21.9705	22.1192	22.0683	21.8642	21.5415	21.1264	20.6398	20.0983	19.5154	18.9023	18.2681	17.6207	16.9665	16.3107	15.658	15.0119	14.3756	13.7514	13.1414	12.5472	11.9699	11.4105	10.8697	10.3477	9.84499	9.36149	8.89718	8.45188	8.02534	7.6172	7.22707	6.85449	6.49898	6.16002
CSys (mg/L)-Flucloxacillin_final	83	9	0	0	0	0	0	0	4.15664	6.80051	8.4144	9.45896	10.1321	10.5509	10.7893	10.8956	10.9025	10.8328	10.7034	10.5268	10.3127	10.0692	9.80253	9.51814	9.22054	8.91355	8.60044	8.28396	7.9665	7.65005	7.33631	7.02669	6.72238	6.42436	6.13342	5.8502	5.57518	5.30874	5.05115	4.80258	4.56314	4.33285	4.11169	3.89958	3.6964	3.50201	3.31622	3.13883	2.96963
CSys (mg/L)-Flucloxacillin_final	84	10	0	0	0	0	0	0	6.03952	11.2992	14.951	17.7026	19.8307	21.4868	22.7657	23.7327	24.4368	24.9167	25.2045	25.3275	25.3093	25.1705	24.9293	24.6014	24.2011	23.7406	23.2307	22.6811	22.1	21.4949	20.872	20.237	19.5947	18.9492	18.3042	17.6626	17.0271	16.4	15.783	15.1777	14.5855	14.0072	13.4437	12.8956	12.3633	11.8473	11.3476	10.8644	10.3976
CSys (mg/L)-Flucloxacillin_final	85	10	0	0	0	0	0	0	0.760385	4.08835	6.31392	8.01455	9.35003	10.4113	11.2574	11.9297	12.4585	12.8668	13.1724	13.3897	13.5308	13.6055	13.6224	13.589	13.5118	13.3964	13.2481	13.0713	12.8702	12.6483	12.409	12.1552	11.8895	11.6143	11.3317	11.0434	10.7513	10.4567	10.161	9.86534	9.57076	9.27813	8.98825	8.70178	8.41931	8.14134	7.86831	7.60056	7.3384
CSys (mg/L)-Flucloxacillin_final	86	8	0	0	0	0	19.4868	34.011	44.068	51.3581	56.5874	60.1997	62.5192	63.7995	64.2453	64.025	63.2771	62.1166	60.6381	58.92	57.0266	55.0106	52.9151	50.7751	48.6188	46.4688	44.3431	42.2556	40.2171	38.236	36.3181	34.4677	32.6875	30.9791	29.343	27.7792	26.2867	24.8644	23.5106	22.2235	21.0008	19.8404	18.7398	17.6968	16.7088	15.7734	14.8882	14.051	13.2592
CSys (mg/L)-Flucloxacillin_final	87	10	0	0	0	0	0	0	0	1.05096	9.53433	14.1809	17.4605	19.8654	21.6414	22.9456	23.8856	24.5379	24.9584	25.1895	25.2639	25.208	25.0431	24.787	24.4548	24.0593	23.6115	23.121	22.5961	22.0441	21.4712	20.8829	20.2841	19.6788	19.0706	18.4627	17.8577	17.2579	16.6652	16.0812	15.5074	14.9448	14.3944	13.8569	13.3329	12.8228	12.327	11.8456	11.3789
CSys (mg/L)-Flucloxacillin_final	88	10	0	0	0	0	4.88475	8.80539	11.6917	13.9669	15.7819	17.228	18.3703	19.2587	19.9321	20.4223	20.7556	20.954	21.0361	21.0183	20.9144	20.7366	20.4958	20.2012	19.8614	19.4835	19.0743	18.6393	18.1838	17.7122	17.2287	16.7366	16.2391	15.7389	15.2385	14.7398	14.2448	13.7549	13.2715	12.7957	12.3285	11.8707	11.423	10.9859	10.5598	10.1451	9.74195	9.35059	8.97108
CSys (mg/L)-Flucloxacillin_final	89	7	0	0	0	0	0	0	0	0	10.2426	16.8028	22.1433	26.6892	30.5903	33.9369	36.7958	39.2211	41.2583	42.9471	44.3228	45.4167	46.2575	46.871	47.2806	47.5078	47.5722	47.4916	47.2823	46.9591	46.5355	46.0238	45.4354	44.7802	44.0677	43.3062	42.5033	41.6659	40.8004	39.9122	39.0064	38.0877	37.1601	36.2272	35.2925	34.3587	33.4285	32.5042	31.5878
CSys (mg/L)-Flucloxacillin_final	90	5	0	0	0	0	4.18003	7.68207	10.5707	12.9862	14.9864	16.6204	17.9317	18.9597	19.7393	20.3019	20.6757	20.8856	20.954	20.9008	20.7436	20.4983	20.1787	19.7972	19.3647	18.8908	18.3839	17.8516	17.3002	16.7355	16.1623	15.585	15.0073	14.4322	13.8624	13.3003	12.7477	12.2063	11.6772	11.1617	10.6604	10.174	9.70299	9.24768	8.80823	8.38472	7.97713	7.58535	7.2092
CSys (mg/L)-Flucloxacillin_final	91	8	0	0	0	0	0	4.03257	12.2533	17.8692	22.1269	25.3154	27.6197	29.1908	30.1565	30.6255	30.6903	30.4292	29.9087	29.1849	28.3049	27.3082	26.2279	25.0913	23.9211	22.7357	21.5503	20.3769	19.2252	18.1026	17.0149	15.9665	14.9602	13.9982	13.0816	12.2108	11.3858	10.606	9.8706	9.17834	8.52788	7.91766	7.34604	6.81131	6.3117	5.84543	5.41074	5.00589	4.62917
CSys (mg/L)-Flucloxacillin_final	92	10	0	0	0	0	0	0	0	0	0	6.48731	9.77501	12.0135	13.6013	14.7211	15.4862	15.9737	16.2395	16.3264	16.2681	16.0919	15.8208	15.4738	15.0669	14.6138	14.1261	13.6136	13.0845	12.5458	12.0034	11.462	10.9256	10.3976	9.88052	9.37651	8.88718	8.41379	7.95722	7.5181	7.0968	6.69348	6.30817	5.94072	5.59087	5.2583	4.94258	4.64324	4.35976
CSys (mg/L)-Flucloxacillin_final	93	9	0	0	0	0	0	6.54247	14.2048	18.9191	22.12	24.4005	26.0596	27.2634	28.1125	28.6744	28.9979	29.1212	29.0757	28.8875	28.5795	28.1715	27.6803	27.1211	26.5068	25.8488	25.157	24.44	23.7051	22.9588	22.2066	21.4533	20.7027	19.9585	19.2233	18.4997	17.7895	17.0944	16.4158	15.7545	15.1114	14.4871	13.882	13.2962	12.7299	12.1831	11.6556	11.1473	10.6579
CSys (mg/L)-Flucloxacillin_final	94	5	0	0	0	0	0	0	3.46025	9.49775	13.6454	16.9178	19.5587	21.7026	23.4394	24.8345	25.9379	26.7899	27.4233	27.8663	28.1426	28.2732	28.2766	28.1689	27.9648	27.6771	27.3174	26.8962	26.4228	25.9054	25.3516	24.768	24.1606	23.5346	22.8948	22.2455	21.5902	20.9323	20.2747	19.6198	18.9699	18.3268	17.6923	17.0677	16.4542	15.8528	15.2643	14.6895	14.1288
CSys (mg/L)-Flucloxacillin_final	95	6	0	0	0	0	0	0	0	0	12.8161	19.3385	23.8005	26.9938	29.288	30.9086	32.0068	32.6912	33.0436	33.1276	32.9943	32.6852	32.2347	31.6713	31.0188	30.2972	29.5232	28.7109	27.8719	27.0161	26.1515	25.2849	24.4218	23.5667	22.7234	21.8947	21.083	20.2901	19.5174	18.7659	18.0363	17.3291	16.6445	15.9825	15.3431	14.726	14.131	13.5577	13.0056
CSys (mg/L)-Flucloxacillin_final	96	3	0	0	0	0	0	13.7021	20.4815	24.5457	27.0039	28.4099	29.1071	29.3201	29.1987	28.8448	28.3289	27.7005	26.9951	26.2382	25.4487	24.6406	23.8245	23.0084	22.1983	21.3989	20.6136	19.8451	19.0953	18.3656	17.657	16.9701	16.3052	15.6624	15.0417	14.4428	13.8656	13.3095	12.7741	12.259	11.7635	11.2871	10.8293	10.3894	9.96677	9.56092	9.17122	8.79709	8.43797
CSys (mg/L)-Flucloxacillin_final	97	2	0	0	0	0	0	0	0	7.9224	12.0436	14.7072	16.4966	17.7074	18.5124	19.0204	19.3034	19.4115	19.381	19.2392	19.0073	18.7025	18.3386	17.9275	17.4789	17.0013	16.5018	15.9867	15.4611	14.9296	14.396	13.8636	13.3352	12.813	12.2991	11.7949	11.3019	10.821	10.353	9.89867	9.45836	9.0324	8.62096	8.22413	7.84188	7.47413	7.1207	6.78139	6.45593
CSys (mg/L)-Flucloxacillin_final	98	9	0	0	0	3.51864	11.6893	16.8501	20.6474	23.5783	25.8851	27.7022	29.1148	30.1842	30.9583	31.4772	31.7753	31.8829	31.8266	31.6297	31.3132	30.8954	30.3927	29.8193	29.1879	28.5096	27.7943	27.0506	26.2858	25.5066	24.7186	23.9267	23.1352	22.3476	21.5672	20.7966	20.0379	19.293	18.5634	17.8504	17.155	16.4778	15.8195	15.1805	14.561	13.9612	13.381	12.8205	12.2794
CSys (mg/L)-Flucloxacillin_final	99	5	0	0	0	0	0	0	0	3.90322	8.3814	11.9089	14.8949	17.4454	19.619	21.4599	23.005	24.2863	25.3321	26.1675	26.8152	27.2958	27.6278	27.8279	27.9113	27.8919	27.782	27.5928	27.3346	27.0164	26.6466	26.2325	25.7809	25.2978	24.7885	24.2579	23.7104	23.1498	22.5795	22.0026	21.4217	20.8394	20.2578	19.6785	19.1035	18.5339	17.9711	17.4161	16.8698
CSys (mg/L)-Flucloxacillin_final	100	1	0	0	0	0	3.02636	7.07625	9.62749	11.4504	12.7982	13.8067	14.5566	15.1005	15.4752	15.7086	15.8226	15.8357	15.7634	15.6191	15.4144	15.1595	14.8632	14.5333	14.1764	13.7985	13.4047	12.9994	12.5864	12.1691	11.7503	11.3324	10.9174	10.507	10.1029	9.70601	9.31747	8.93804	8.56834	8.20887	7.85998	7.52191	7.19483	6.87881	6.57385	6.27991	5.99688	5.72462	5.46294
CSys (mg/L)-Flucloxacillin_final	101	3	0	0	0	0	0	0	2.93243	8.75142	12.089	14.3373	15.8786	16.9161	17.5781	17.9516	18.0992	18.0676	17.8933	17.6052	17.227	16.7783	16.2755	15.7321	15.1598	14.5681	13.9651	13.3575	12.751	12.15	11.5584	10.9792	10.4147	9.86679	9.33694	8.82613	8.33503	7.86407	7.41346	6.98316	6.57303	6.18276	5.81195	5.46013	5.12674	4.8112	4.51287	4.23109	3.96519
CSys (mg/L)-Flucloxacillin_final	102	10	0	0	0	0	0	0	0	2.84603	5.4545	7.45926	9.09422	10.4469	11.5717	12.5073	13.2829	13.9212	14.4406	14.8561	15.1803	15.4241	15.5968	15.7064	15.7601	15.7643	15.7246	15.6462	15.5336	15.391	15.222	15.0301	14.8182	14.5892	14.3457	14.0897	13.8234	13.5487	13.2672	12.9804	12.6896	12.3962	12.1011	11.8054	11.5099	11.2154	10.9226	10.6321	10.3444
CSys (mg/L)-Flucloxacillin_final	103	1	0	0	0	0	0	8.31665	13.9137	18.2228	21.6857	24.5162	26.8482	28.7737	30.3593	31.6559	32.704	33.536	34.1792	34.6565	34.9876	35.1894	35.277	35.2635	35.1607	34.9791	34.728	34.4159	34.0503	33.6383	33.1859	32.6988	32.1821	31.6402	31.0774	30.4973	29.9033	29.2985	28.6856	28.0669	27.4447	26.821	26.1975	25.5757	24.9571	24.3428	23.734	23.1315	22.5363
CSys (mg/L)-Flucloxacillin_final	104	1	0	0	0	0	7.66029	14.2739	19.0689	22.7403	25.5864	27.797	29.5016	30.7991	31.7611	32.4467	32.9017	33.1607	33.2563	33.2135	33.053	32.7934	32.448	32.032	31.5553	31.0289	30.4605	29.8577	29.2274	28.5759	27.906	27.2245	26.5345	25.8389	25.1416	24.4452	23.7515	23.0627	22.3803	21.7063	21.0417	20.388	19.7449	19.1146	18.4967	17.8924	17.3018	16.7253	16.1631
CSys (mg/L)-Flucloxacillin_final	105	8	0	0	0	0	0	0	10.4324	16.1801	19.6732	21.8969	23.2881	24.0992	24.4895	24.5665	24.4064	24.0656	23.5871	23.005	22.346	21.6317	20.8796	20.1037	19.3155	18.5241	17.7368	16.9593	16.1962	15.4511	14.7264	14.0243	13.346	12.6924	12.064	11.4611	10.8834	10.3309	9.80304	9.29928	8.81901	8.36152	7.92606	7.51184	7.11806	6.7439	6.38854	6.05119	5.73104
CSys (mg/L)-Flucloxacillin_final	106	1	0	0	0	0	3.51106	15.5328	22.0596	26.3202	29.1659	31.0515	32.2566	32.9634	33.2951	33.3385	33.1566	32.7971	32.2967	31.6849	30.9854	30.2176	29.398	28.5401	27.6554	26.7535	25.8426	24.9293	24.0195	23.1179	22.2283	21.354	20.4976	19.6612	18.8463	18.0542	17.2858	16.5416	15.8222	15.1276	14.4579	13.8129	13.1923	12.5958	12.0229	11.4732	10.946	10.4407	9.95685
CSys (mg/L)-Flucloxacillin_final	107	2	0	0	0	0	2.98904	6.34366	8.88273	10.909	12.5508	13.8908	14.9873	15.8834	16.6118	17.1977	17.6613	18.0186	18.2831	18.466	18.5767	18.6236	18.6137	18.5537	18.449	18.3048	18.1258	17.9161	17.6795	17.4194	17.139	16.8411	16.5284	16.2032	15.8676	15.5236	15.173	14.8175	14.4584	14.0971	13.7348	13.3726	13.0115	12.6522	12.2956	11.9423	11.593	11.2482	10.9084
CSys (mg/L)-Flucloxacillin_final	108	4	0	0	0	0	3.65789	10.5157	14.3921	17.0021	18.8045	20.033	20.8369	21.3192	21.5533	21.5931	21.4795	21.2437	20.9106	20.5001	20.0283	19.5087	18.9525	18.369	17.7661	17.1506	16.5282	15.9035	15.2808	14.6632	14.0538	13.4548	12.8681	12.2954	11.7378	11.1964	10.6717	10.1644	9.67472	9.20291	8.74897	8.31286	7.89442	7.49339	7.10949	6.74234	6.39155	6.0567	5.7373
CSys (mg/L)-Flucloxacillin_final	109	6	0	0	0	0	0	0	6.36299	10.8629	14.195	16.8175	18.9042	20.5599	21.8581	22.8543	23.5929	24.1108	24.4393	24.6056	24.633	24.542	24.3508	24.0749	23.7283	23.3229	22.8693	22.3768	21.8533	21.3059	20.7407	20.1628	19.5768	18.9867	18.3958	17.8069	17.2225	16.6446	16.0749	15.5149	14.9656	14.4282	13.9033	13.3915	12.8932	12.4087	11.9383	11.4821	11.04
CSys (mg/L)-Flucloxacillin_final	110	6	0	0	0	0	0	0	0.439267	6.50153	10.1618	13.0827	15.5103	17.5509	19.2707	20.7166	21.9241	22.9216	23.7331	24.3788	24.8768	25.2428	25.4911	25.6344	25.6843	25.6512	25.5446	25.3731	25.1446	24.8662	24.5443	24.1848	23.793	23.3736	22.9311	22.4693	21.9919	21.502	21.0024	20.4958	19.9844	19.4704	18.9556	18.4416	17.9299	17.4217	16.9182	16.4204	15.929
[truncated: 154 more columns]
